# Supplementary material for: Elevated Ozone Concentration and Nitrogen Addition Increase Poplar Rust Severity by Shifting the Phyllosphere Microbial Community
Source: J Fungi (Basel). 2022 May 18;8(5):523. doi: 10.3390/jof8050523 (PMC9148057; doi:10.3390/jof8050523)
Supplement: Supplementary file 1 [file jof-08-00523-s001.zip]

Archive with 21 entries (20 files):
- Supplementary files/
- Supplementary files/Table S1.xlsx
- __MACOSX/Supplementary files/._Table S1.xlsx
- Supplementary files/.DS_Store
- __MACOSX/Supplementary files/._.DS_Store
- Supplementary files/Table S5.xlsx
- __MACOSX/Supplementary files/._Table S5.xlsx
- Supplementary files/Table S4.xlsx
- __MACOSX/Supplementary files/._Table S4.xlsx
- Supplementary files/Figure S1.pdf
- __MACOSX/Supplementary files/._Figure S1.pdf
- Supplementary files/Figure S2.pdf
- __MACOSX/Supplementary files/._Figure S2.pdf
- Supplementary files/Table S3.xlsx
- __MACOSX/Supplementary files/._Table S3.xlsx
- Supplementary files/Figure S3.pdf
- __MACOSX/Supplementary files/._Figure S3.pdf
- Supplementary files/Table S2.xlsx
- __MACOSX/Supplementary files/._Table S2.xlsx
- Supplementary files/Figure S4.pdf
- __MACOSX/Supplementary files/._Figure S4.pdf
