# Supplementary material for: Elevated Ozone Concentration and Nitrogen Addition Increase Poplar Rust Severity by Shifting the Phyllosphere Microbial Community
Source: J Fungi (Basel). 2022 May 18;8(5):523. doi: 10.3390/jof8050523 (PMC9148057; doi:10.3390/jof8050523)
Supplement: Supplementary file 1 [file jof-08-00523-s001.zip › Supplementary files/Table S1.xlsx]

## Sheet: Sheet1
sample_id	FACE_id	Ozone_treat	N_treatment	tree_var	tree_id	image_id	leaf_area(cm2)	numbers of uredinia	uredinia_per_cm2
1	1	A-O3	N0	107	B8	IMG-7557	39.5	73	1.8481
2	1	A-O3	N0	107	B8	IMG-7558	31.02	26	0.838169
3	1	A-O3	N0	107	B8	IMG-7559	42.7	27	0.632319
4	1	A-O3	N0	107	B8	IMG-7560	41.37	14	0.338409
5	1	A-O3	N0	107	B8	IMG-7561	32.84	21	0.639464
6	1	A-O3	N0	107	B8	IMG-7562	41.82	48	1.14778
7	1	A-O3	N0	107	B8	IMG-7563	36.45	89	2.4417
8	1	A-O3	N0	107	B8	IMG-7564	30.8	65	2.11039
9	1	A-O3	N0	107	B8	IMG-7565	38.62	44	1.13931
10	1	A-O3	N0	107	B8	IMG-7566	44.63	17	0.38091
11	1	A-O3	N0	107	B8	IMG-7567	31.9	26	0.815047
12	1	A-O3	N0	107	B8	IMG-7568	36.39	150	4.12201
13	1	A-O3	N0	107	B8	IMG-7569	41.48	25	0.6027
14	1	A-O3	N0	107	B8	IMG-7570	28.74	188	6.54141
15	1	A-O3	N0	107	B8	IMG-7571	38.12	13	0.341028
16	1	A-O3	N0	107	B8	IMG-7572	38.19	52	1.36161
17	1	A-O3	N0	107	D8	IMG-7536	37.99	29	0.763359
18	1	A-O3	N0	107	D8	IMG-7537	21.76	76	3.49265
19	1	A-O3	N0	107	D8	IMG-7538	36.78	15	0.40783
20	1	A-O3	N0	107	D8	IMG-7539	55.05	43	0.781108
21	1	A-O3	N0	107	D8	IMG-7540	43.28	27	0.623845
22	1	A-O3	N0	107	D8	IMG-7541	38.05	17	0.446781
23	1	A-O3	N0	107	D8	IMG-7542	34.53	25	0.724008
24	1	A-O3	N0	107	D8	IMG-7543	34.09	95	2.78674
25	1	A-O3	N0	107	D8	IMG-7544	32.63	62	1.90009
26	1	A-O3	N0	107	D8	IMG-7545	26.15	59	2.25621
27	1	A-O3	N0	107	D8	IMG-7546	52.53	54	1.02798
28	1	A-O3	N0	107	D8	IMG-7547	31.9	75	2.3511
29	1	A-O3	N0	107	D8	IMG-7548	34.2	11	0.321637
30	1	A-O3	N0	107	D8	IMG-7549	45.21	68	1.50409
31	1	A-O3	N0	107	D8	IMG-7550	34.17	38	1.11209
32	1	A-O3	N0	107	D8	IMG-7551	29.43	19	0.6456
33	1	A-O3	N0	107	D8	IMG-7552	35.35	31	0.876945
34	1	A-O3	N0	107	D8	IMG-7553	26.86	79	2.94118
35	1	A-O3	N0	107	D8	IMG-7554	30.45	27	0.8867
36	1	A-O3	N0	107	D8	IMG-7555	26.43	225	8.51305
37	1	A-O3	N0	107	D8	IMG-7556	33.09	103	3.11272
38	1	A-O3	N0	107	I9	IMG-141207	26.96	16	0.593472
39	1	A-O3	N0	107	I9	IMG-141218	34.71	31	0.893114
40	1	A-O3	N0	107	I9	IMG-141229	40.6	32	0.788177
41	1	A-O3	N0	107	I9	IMG-141238	28.64	20	0.698324
42	1	A-O3	N0	107	I9	IMG-141248	51.02	34	0.666405
43	1	A-O3	N0	107	I9	IMG-141301	41.85	26	0.621266
44	1	A-O3	N0	107	I9	IMG-141315	33.46	109	3.25762
45	1	A-O3	N0	107	I9	IMG-141325	48.69	18	0.369686
46	1	A-O3	N0	107	I9	IMG-141340	41.43	11	0.265508
47	1	A-O3	N0	107	I9	IMG-141349	41.89	89	2.12461
48	1	A-O3	N0	107	I9	IMG-141357	40.69	422	10.3711
49	1	A-O3	N0	107	I9	IMG-141404	59.33	37	0.623631
50	1	A-O3	N0	107	I9	IMG-141426	37.57	14	0.372638
51	1	A-O3	N0	546	F7	IMG-162350	46.08	200	4.34028
52	1	A-O3	N0	546	F7	IMG-162358	33.05	159	4.81089
53	1	A-O3	N0	546	F7	IMG-162406	32.28	121	3.74845
54	1	A-O3	N0	546	F7	IMG-162415	69.76	101	1.44782
55	1	A-O3	N0	546	F7	IMG-162422	33.66	86	2.55496
56	1	A-O3	N0	546	F7	IMG-162433	72.36	186	2.57048
57	1	A-O3	N0	546	F7	IMG-162443	37.3	236	6.32708
58	1	A-O3	N0	546	F7	IMG-162451	49.71	167	3.35949
59	1	A-O3	N0	546	F7	IMG-162503	42.3	186	4.39716
60	1	A-O3	N0	546	F7	IMG-162511	53.75	230	4.27907
61	1	A-O3	N0	546	G9	IMG-161912	38.7	222	5.73643
62	1	A-O3	N0	546	G9	IMG-161918	56.06	81	1.44488
63	1	A-O3	N0	546	G9	IMG-161927	20.17	94	4.66039
64	1	A-O3	N0	546	G9	IMG-161933	52.24	83	1.58882
65	1	A-O3	N0	546	G9	IMG-161949	74.58	52	0.697238
66	1	A-O3	N0	546	G9	IMG-162004	45.16	66	1.46147
67	1	A-O3	N0	546	G9	IMG-162019	107.41	70	0.651708
68	1	A-O3	N0	546	H10	IMG-162117	95.38	207	2.17027
69	1	A-O3	N0	546	H10	IMG-162125	64.81	81	1.24981
70	1	A-O3	N0	546	H10	IMG-162132	97.54	236	2.41952
71	1	A-O3	N0	546	H10	IMG-162139	49.92	62	1.24199
72	1	A-O3	N0	546	H10	IMG-162147	50.47	376	7.44997
73	1	A-O3	N0	546	H10	IMG-162154	72.79	67	0.920456
74	1	A-O3	N0	546	H10	IMG-162205	65.01	127	1.95355
75	1	A-O3	N0	546	H10	IMG-162216	52.63	148	2.81208
76	1	A-O3	N0	546	H10	IMG-162222	54.58	138	2.5284
77	1	A-O3	N0	546	H10	IMG-162228	58.65	145	2.47229
78	1	A-O3	N0	546	H10	IMG-162236	49.72	99	1.99115
79	1	A-O3	N0	546	H10	IMG-162253	25.32	89	3.51501
80	1	A-O3	N60	107	B5	IMG-7819	30.05	164	5.45757
81	1	A-O3	N60	107	B5	IMG-7820	36.71	69	1.8796
82	1	A-O3	N60	107	B5	IMG-7821	32.9	23	0.699088
83	1	A-O3	N60	107	B5	IMG-7822	22.36	113	5.05367
84	1	A-O3	N60	107	B5	IMG-7823	38.89	43	1.10568
85	1	A-O3	N60	107	B5	IMG-7824	29.28	357	12.1926
86	1	A-O3	N60	107	B5	IMG-7825	36.96	141	3.81494
87	1	A-O3	N60	107	B5	IMG-7826	43.09	227	5.26804
88	1	A-O3	N60	107	B5	IMG-7827	33.71	65	1.92821
89	1	A-O3	N60	107	B5	IMG-7828	32.04	271	8.45818
90	1	A-O3	N60	107	B5	IMG-7829	37.74	32	0.847907
91	1	A-O3	N60	107	B5	IMG-7830	34.01	57	1.67598
92	1	A-O3	N60	107	B5	IMG-7831	34.56	24	0.694444
93	1	A-O3	N60	107	B5	IMG-7832	10.28	130	12.6459
94	1	A-O3	N60	107	D5	IMG-151809	40.74	192	4.71281
95	1	A-O3	N60	107	D5	IMG-151820	42.02	113	2.6892
96	1	A-O3	N60	107	D5	IMG-151829	45.44	159	3.49912
97	1	A-O3	N60	107	D5	IMG-151838	35.04	80	2.28311
98	1	A-O3	N60	107	D5	IMG-151846	55.32	221	3.99494
99	1	A-O3	N60	107	D5	IMG-151856	54.74	121	2.21045
100	1	A-O3	N60	107	D5	IMG-151907	37.18	214	5.75578
101	1	A-O3	N60	107	D5	IMG-151949	56.68	126	2.22301
102	1	A-O3	N60	107	E4	IMG-152123	37.56	204	5.43131
103	1	A-O3	N60	107	E4	IMG-152130	26.27	156	5.93833
104	1	A-O3	N60	107	E4	IMG-152150	30.68	181	5.89961
105	1	A-O3	N60	107	E4	IMG-152208	17.09	532	31.1293
106	1	A-O3	N60	107	E4	IMG-152218	35.73	347	9.71173
107	1	A-O3	N60	107	E4	IMG-152225	37.33	214	5.73265
108	1	A-O3	N60	107	E4	IMG-152237	33.33	260	7.80078
109	1	A-O3	N60	107	E4	IMG-152247	36.88	263	7.13124
110	1	A-O3	N60	107	E4	IMG-152252	24.57	197	8.01791
111	1	A-O3	N60	107	E4	IMG-152258	33.8	275	8.13609
112	1	A-O3	N60	107	E4	IMG-152307	21.71	219	10.0875
113	1	A-O3	N60	107	E4	IMG-152314	33.85	438	12.9394
114	1	A-O3	N60	107	E4	IMG-152328	22.37	133	5.94546
115	1	A-O3	N60	546	G2	IMG-7737	72.5	211	2.91034
116	1	A-O3	N60	546	G2	IMG-7738	62.74	215	3.42684
117	1	A-O3	N60	546	G2	IMG-7739	77.43	138	1.78225
118	1	A-O3	N60	546	G2	IMG-7740	51.27	111	2.16501
119	1	A-O3	N60	546	G2	IMG-7741	87.87	19	0.216229
120	1	A-O3	N60	546	G2	IMG-7742	63.48	71	1.11846
121	1	A-O3	N60	546	G2	IMG-7743	58.36	71	1.21659
122	1	A-O3	N60	546	G2	IMG-7744	48.97	72	1.47029
123	1	A-O3	N60	546	G2	IMG-7745	44.97	95	2.11252
124	1	A-O3	N60	546	G2	IMG-7746	47.92	111	2.31636
125	1	A-O3	N60	546	H1	IMG-7767	96.82	136	1.40467
126	1	A-O3	N60	546	H1	IMG-7768	30.81	166	5.38786
127	1	A-O3	N60	546	H1	IMG-7769	22.17	36	1.62382
128	1	A-O3	N60	546	H1	IMG-7770	53.61	63	1.17515
129	1	A-O3	N60	546	H1	IMG-7771	76.19	205	2.69064
130	1	A-O3	N60	546	H1	IMG-7772	63.38	183	2.88735
131	1	A-O3	N60	546	H1	IMG-7773	31.45	157	4.99205
132	1	A-O3	N60	546	H1	IMG-7774	41.28	49	1.18702
133	1	A-O3	N60	546	H1	IMG-7775	43.47	123	2.82954
134	1	A-O3	N60	546	H1	IMG-7776	43.71	51	1.16678
135	1	A-O3	N60	546	H1	IMG-7777	69.95	154	2.20157
136	1	A-O3	N60	546	H1	IMG-7778	53.69	137	2.55169
137	1	A-O3	N60	546	H1	IMG-7779	31.3	288	9.20128
138	1	A-O3	N60	546	H1	IMG-7780	23.8	212	8.90756
139	1	A-O3	N60	546	H1	IMG-7781	16.02	27	1.68539
140	1	A-O3	N60	546	H3	IMG-7747	36.78	219	5.95432
141	1	A-O3	N60	546	H3	IMG-7748	62.21	102	1.63961
142	1	A-O3	N60	546	H3	IMG-7749	57.28	838	14.6299
143	1	A-O3	N60	546	H3	IMG-7750	67.21	589	8.76358
144	1	A-O3	N60	546	H3	IMG-7751	58.82	403	6.85141
145	1	A-O3	N60	546	H3	IMG-7752	46.28	356	7.69231
146	1	A-O3	N60	546	H3	IMG-7753	37.68	167	4.43206
147	1	A-O3	N60	546	H3	IMG-7754	52.63	360	6.84021
148	1	A-O3	N60	546	H3	IMG-7755	54.82	399	7.27837
149	1	A-O3	N60	546	H3	IMG-7756	49.95	372	7.44745
150	1	A-O3	N60	546	H3	IMG-7757	38.42	340	8.84956
151	1	A-O3	N60	546	H3	IMG-7758	29.19	232	7.94793
152	1	A-O3	N60	546	H3	IMG-7759	53	101	1.90566
153	1	A-O3	N60	546	H3	IMG-7760	47.5	184	3.87368
154	1	A-O3	N60	546	H3	IMG-7761	37.98	156	4.10742
155	1	A-O3	N60	546	H3	IMG-7762	72.71	287	3.94719
156	1	A-O3	N60	546	H3	IMG-7763	46.91	77	1.64144
157	1	A-O3	N60	546	H3	IMG-7764	47.79	529	11.0693
158	1	A-O3	N60	546	H3	IMG-7765	41.16	175	4.2517
159	1	A-O3	N60	546	H3	IMG-7766	22.29	156	6.99865
160	2	A-O3	N0	107	C8	IMG-122840	47.66	146	3.06337
161	2	A-O3	N0	107	C8	IMG-122847	15.9	85	5.34591
162	2	A-O3	N0	107	C8	IMG-122853	47.19	144	3.05149
163	2	A-O3	N0	107	C8	IMG-122900	49.4	114	2.30769
164	2	A-O3	N0	107	C8	IMG-122908	36.82	98	2.6616
165	2	A-O3	N0	107	C8	IMG-122917	36.32	70	1.92731
166	2	A-O3	N0	107	C8	IMG-122925	36.08	85	2.35588
167	2	A-O3	N0	107	C8	IMG-122934	33.61	234	6.96221
168	2	A-O3	N0	107	C8	IMG-122941	25.38	64	2.52167
169	2	A-O3	N0	107	C8	IMG-122948	21.35	61	2.85714
170	2	A-O3	N0	107	C8	IMG-122956	42.9	173	4.03263
171	2	A-O3	N0	107	D6	IMG-123101	28.13	52	1.84856
172	2	A-O3	N0	107	D6	IMG-123110	21.17	81	3.82617
173	2	A-O3	N0	107	D6	IMG-123118	50.83	152	2.99036
174	2	A-O3	N0	107	D6	IMG-123126	44.48	134	3.01259
175	2	A-O3	N0	107	D6	IMG-123134	23.18	122	5.26316
176	2	A-O3	N0	107	D6	IMG-123143	31.5	84	2.66667
177	2	A-O3	N0	107	D6	IMG-123151	34.83	95	2.72753
178	2	A-O3	N0	107	D6	IMG-123159	40.85	135	3.30477
179	2	A-O3	N0	107	D6	IMG-123214	24.5	64	2.61224
180	2	A-O3	N0	107	D6	IMG-123221	27.72	88	3.1746
181	2	A-O3	N0	107	D6	IMG-123228	25.27	73	2.8888
182	2	A-O3	N0	107	D6	IMG-123235	30.73	430	13.9928
183	2	A-O3	N0	107	D6	IMG-123241	10.48	17	1.62214
184	2	A-O3	N0	107	D9	IMG-7352	37.64	65	1.72689
185	2	A-O3	N0	107	D9	IMG-7353	13.33	34	2.55064
186	2	A-O3	N0	107	D9	IMG-7354	35.83	101	2.81887
187	2	A-O3	N0	107	D9	IMG-7355	31.9	125	3.9185
188	2	A-O3	N0	107	D9	IMG-7356	31.43	50	1.59084
189	2	A-O3	N0	107	D9	IMG-7357	48.6	95	1.95473
190	2	A-O3	N0	107	D9	IMG-7358	24.46	48	1.96239
191	2	A-O3	N0	107	D9	IMG-7359	11.35	34	2.99559
192	2	A-O3	N0	107	D9	IMG-7360	33.88	130	3.83707
193	2	A-O3	N0	107	D9	IMG-7361	28.6	50	1.74825
194	2	A-O3	N0	107	D9	IMG-7362	22.91	131	5.71803
195	2	A-O3	N0	107	D9	IMG-7363	38.24	34	0.889121
196	2	A-O3	N0	546	G9	IMG-124348	54.38	270	4.96506
197	2	A-O3	N0	546	G9	IMG-124357	48.68	132	2.71159
198	2	A-O3	N0	546	G9	IMG-124406	91.78	120	1.30747
199	2	A-O3	N0	546	G9	IMG-124414	68.43	195	2.84963
200	2	A-O3	N0	546	G9	IMG-124423	116.95	271	2.31723
201	2	A-O3	N0	546	G9	IMG-124431	79.15	332	4.19457
202	2	A-O3	N0	546	G9	IMG-124442	70.43	76	1.07909
203	2	A-O3	N0	546	G9	IMG-124450	89.16	221	2.47869
204	2	A-O3	N0	546	G9	IMG-124458	70.88	110	1.55192
205	2	A-O3	N0	546	G9	IMG-124510	37.62	170	4.51887
206	2	A-O3	N0	546	G9	IMG-124519	57.01	201	3.5257
207	2	A-O3	N0	546	H8	IMG-125056	20.79	92	4.4252
208	2	A-O3	N0	546	H8	IMG-125102	42	77	1.83333
209	2	A-O3	N0	546	H8	IMG-125108	24.93	86	3.44966
210	2	A-O3	N0	546	H8	IMG-125116	48.77	121	2.48103
211	2	A-O3	N0	546	H8	IMG-125124	51.58	113	2.19077
212	2	A-O3	N0	546	H8	IMG-125133	22.79	198	8.68802
213	2	A-O3	N0	546	H8	IMG-125144	45.05	147	3.26304
214	2	A-O3	N0	546	H8	IMG-125152	27.29	59	2.16196
215	2	A-O3	N0	546	H8	IMG-125201	36.22	126	3.47874
216	2	A-O3	N0	546	H8	IMG-125211	37.11	128	3.44921
217	2	A-O3	N0	546	H8	IMG-125224	49.76	208	4.18006
218	2	A-O3	N0	546	I9	IMG-124116	50.83	131	2.57722
219	2	A-O3	N0	546	I9	IMG-124124	54.9	189	3.44262
220	2	A-O3	N0	546	I9	IMG-124131	48.4	277	5.72314
221	2	A-O3	N0	546	I9	IMG-124138	54.8	350	6.38686
222	2	A-O3	N0	546	I9	IMG-124145	74.03	316	4.26854
223	2	A-O3	N0	546	I9	IMG-124153	65.81	433	6.57955
224	2	A-O3	N0	546	I9	IMG-124201	35.68	74	2.07399
225	2	A-O3	N0	546	I9	IMG-124208	59.33	298	5.02275
226	2	A-O3	N0	546	I9	IMG-124216	58.1	195	3.35628
227	2	A-O3	N0	546	I9	IMG-124222	52.57	193	3.6713
228	2	A-O3	N60	107	B4	IMG-7364	32.43	175	5.39624
229	2	A-O3	N60	107	B4	IMG-7365	36.03	116	3.21954
230	2	A-O3	N60	107	B4	IMG-7366	47.5	189	3.97895
231	2	A-O3	N60	107	B4	IMG-7367	31.43	107	3.40439
232	2	A-O3	N60	107	B4	IMG-7368	23.71	49	2.06664
233	2	A-O3	N60	107	B4	IMG-7369	30.37	97	3.19394
234	2	A-O3	N60	107	B4	IMG-7370	25.15	64	2.54473
235	2	A-O3	N60	107	B4	IMG-7371	39.19	33	0.842052
236	2	A-O3	N60	107	B4	IMG-7372	30.05	96	3.19468
237	2	A-O3	N60	107	B4	IMG-7373	33.42	99	2.9623
238	2	A-O3	N60	107	B4	IMG-7374	46.64	87	1.86535
239	2	A-O3	N60	107	B4	IMG-7375	16.53	52	3.1458
240	2	A-O3	N60	107	D3	IMG-7387	33.38	33	0.988616
241	2	A-O3	N60	107	D3	IMG-7388	30.87	57	1.84645
242	2	A-O3	N60	107	D3	IMG-7389	40.41	38	0.940361
243	2	A-O3	N60	107	D3	IMG-7390	23.93	30	1.25366
244	2	A-O3	N60	107	D3	IMG-7391	41.94	37	0.882213
245	2	A-O3	N60	107	D3	IMG-7393	21.85	21	0.961098
246	2	A-O3	N60	107	D3	IMG-7394	41.3	62	1.50121
247	2	A-O3	N60	107	D3	IMG-7395	32.37	15	0.463392
248	2	A-O3	N60	107	D3	IMG-7396	23.27	21	0.90245
249	2	A-O3	N60	107	D3	IMG-7397	33.44	14	0.41866
250	2	A-O3	N60	107	D3	IMG-7398	19.39	18	0.928314
251	2	A-O3	N60	107	D3	IMG-7399	25.93	29	1.1184
252	2	A-O3	N60	107	D3	IMG-7400	44.56	148	3.32136
253	2	A-O3	N60	107	D3	IMG-7401	34.35	28	0.815138
254	2	A-O3	N60	107	D3	IMG-7402	29.7	20	0.673401
255	2	A-O3	N60	107	D3	IMG-7403	12.61	24	1.90325
256	2	A-O3	N60	107	D3	IMG-7404	25.94	67	2.58288
257	2	A-O3	N60	107	D3	IMG-7405	11.32	61	5.38869
258	2	A-O3	N60	107	D3	IMG-7406	19.18	16	0.834202
259	2	A-O3	N60	107	D3	IMG-7407	14.66	11	0.750341
260	2	A-O3	N60	107	D3	IMG-7408	17.52	14	0.799087
261	2	A-O3	N60	107	D5	IMG-7376	22.67	254	11.2042
262	2	A-O3	N60	107	D5	IMG-7377	44.66	103	2.30631
263	2	A-O3	N60	107	D5	IMG-7378	45.47	521	11.4581
264	2	A-O3	N60	107	D5	IMG-7379	35.19	419	11.9068
265	2	A-O3	N60	107	D5	IMG-7380	43.94	115	2.61721
266	2	A-O3	N60	107	D5	IMG-7382	37.34	138	3.69577
267	2	A-O3	N60	107	D5	IMG-7383	35.95	163	4.53408
268	2	A-O3	N60	107	D5	IMG-7384	49.69	92	1.85148
269	2	A-O3	N60	107	D5	IMG-7385	37.79	99	2.61974
270	2	A-O3	N60	107	D5	IMG-7386	33.27	187	5.62068
271	2	A-O3	N60	546	F3	IMG-7311	22.59	82	3.62992
272	2	A-O3	N60	546	F3	IMG-7312	58.18	98	1.68443
273	2	A-O3	N60	546	F3	IMG-7313	79.89	73	0.913756
274	2	A-O3	N60	546	F3	IMG-7314	54.28	91	1.67649
275	2	A-O3	N60	546	F3	IMG-7315	42.89	132	3.07764
276	2	A-O3	N60	546	F3	IMG-7316	30.09	19	0.631439
277	2	A-O3	N60	546	F3	IMG-7317	78.71	48	0.609834
278	2	A-O3	N60	546	F3	IMG-7318	39.02	56	1.43516
279	2	A-O3	N60	546	F3	IMG-7319	40.98	80	1.95217
280	2	A-O3	N60	546	F3	IMG-7320	28.54	84	2.94324
281	2	A-O3	N60	546	F3	IMG-7321	20.35	51	2.50614
282	2	A-O3	N60	546	F5	IMG-7302	38.1	125	3.28084
283	2	A-O3	N60	546	F5	IMG-7303	18.42	124	6.73181
284	2	A-O3	N60	546	F5	IMG-7304	79.05	242	3.06135
285	2	A-O3	N60	546	F5	IMG-7305	46.05	195	4.23453
286	2	A-O3	N60	546	F5	IMG-7306	110.13	116	1.0533
287	2	A-O3	N60	546	F5	IMG-7307	80.62	153	1.89779
288	2	A-O3	N60	546	F5	IMG-7308	45.57	83	1.82137
289	2	A-O3	N60	546	F5	IMG-7309	20.6	140	6.79612
290	2	A-O3	N60	546	F5	IMG-7310	54.59	84	1.53874
291	2	A-O3	N60	546	G1	IMG-125508	60.99	126	2.06591
292	2	A-O3	N60	546	G1	IMG-125518	55.35	155	2.80036
293	2	A-O3	N60	546	G1	IMG-125527	55.2	113	2.0471
294	2	A-O3	N60	546	G1	IMG-125538	51.16	104	2.03284
295	2	A-O3	N60	546	G1	IMG-125549	23.89	109	4.56258
296	2	A-O3	N60	546	G1	IMG-125601	39.79	140	3.51847
297	2	A-O3	N60	546	G1	IMG-125612	41.53	112	2.69685
298	2	A-O3	N60	546	G1	IMG-125621	38.61	89	2.3051
299	2	A-O3	N60	546	G1	IMG-125637	44.16	146	3.30616
300	2	A-O3	N60	546	G1	IMG-125647	52.98	152	2.86901
301	2	A-O3	N60	546	G1	IMG-125704	58.82	151	2.56715
302	2	A-O3	N60	546	G1	IMG-125722	54.59	98	1.7952
303	3	A-O3	N0	107	B8	IMG-123750	29.36	100	3.40599
304	3	A-O3	N0	107	B8	IMG-123802	30.5	69	2.2623
305	3	A-O3	N0	107	B8	IMG-123815	45.75	46	1.00546
306	3	A-O3	N0	107	B8	IMG-123825	42.62	47	1.10277
307	3	A-O3	N0	107	B8	IMG-123835	26.98	67	2.48332
308	3	A-O3	N0	107	B8	IMG-123846	26.07	47	1.80284
309	3	A-O3	N0	107	B8	IMG-123857	36.95	63	1.70501
310	3	A-O3	N0	107	B8	IMG-123915	47	47	1
311	3	A-O3	N0	107	B8	IMG-123923	28.23	66	2.33794
312	3	A-O3	N0	107	B8	IMG-123935	36.35	67	1.84319
313	3	A-O3	N0	107	B8	IMG-123946	33.65	58	1.72363
314	3	A-O3	N0	107	C8	IMG-123318	27.04	44	1.62722
315	3	A-O3	N0	107	C8	IMG-123334	39.92	93	2.32966
316	3	A-O3	N0	107	C8	IMG-123342	33.29	91	2.73355
317	3	A-O3	N0	107	C8	IMG-123351	27.18	212	7.79985
318	3	A-O3	N0	107	C8	IMG-123405	37.21	29	0.77936
319	3	A-O3	N0	107	C8	IMG-123420	36.82	61	1.65671
320	3	A-O3	N0	107	C8	IMG-123432	34.75	145	4.17266
321	3	A-O3	N0	107	C8	IMG-123448	16.79	52	3.09708
322	3	A-O3	N0	107	C8	IMG-123459	20.46	34	1.66178
323	3	A-O3	N0	107	C8	IMG-123508	35.45	35	0.987306
324	3	A-O3	N0	107	C8	IMG-123559	38.28	39	1.01881
325	3	A-O3	N0	107	C8	IMG-123608	42.76	62	1.44995
326	3	A-O3	N0	107	C8	IMG-123618	46.89	64	1.3649
327	3	A-O3	N0	107	C8	IMG-123627	35.18	48	1.36441
328	3	A-O3	N0	107	D7	IMG-122856	28.12	56	1.99147
329	3	A-O3	N0	107	D7	IMG-122912	28.26	48	1.69851
330	3	A-O3	N0	107	D7	IMG-122925	48.75	142	2.91282
331	3	A-O3	N0	107	D7	IMG-122938	34.31	39	1.13669
332	3	A-O3	N0	107	D7	IMG-123011	22.78	40	1.75593
333	3	A-O3	N0	107	D7	IMG-123024	37.72	56	1.48462
334	3	A-O3	N0	107	D7	IMG-123035	42.73	50	1.17014
335	3	A-O3	N0	107	D7	IMG-123046	52.01	49	0.942127
336	3	A-O3	N0	107	D7	IMG-123103	31.32	48	1.53257
337	3	A-O3	N0	107	D7	IMG-123125	50.35	74	1.46971
338	3	A-O3	N0	107	D7	IMG-123147	35.06	73	2.08214
339	3	A-O3	N0	107	D7	IMG-123156	43.65	59	1.35166
340	3	A-O3	N0	546	F9	IMG-7223	120.29	53	0.440602
341	3	A-O3	N0	546	F9	IMG-7224	70.94	160	2.25543
342	3	A-O3	N0	546	F9	IMG-7225	55.61	134	2.40964
343	3	A-O3	N0	546	F9	IMG-7226	51.57	113	2.1912
344	3	A-O3	N0	546	F9	IMG-7227	60.94	709	11.6344
345	3	A-O3	N0	546	F9	IMG-7228	102.22	186	1.8196
346	3	A-O3	N0	546	F9	IMG-7229	47.85	91	1.90178
347	3	A-O3	N0	546	G6	IMG-125026	63.37	111	1.75162
348	3	A-O3	N0	546	G6	IMG-125041	46.32	32	0.690846
349	3	A-O3	N0	546	G6	IMG-125051	45.09	112	2.48392
350	3	A-O3	N0	546	G6	IMG-125100	38.98	42	1.07748
351	3	A-O3	N0	546	G6	IMG-125116	77.76	105	1.35031
352	3	A-O3	N0	546	G6	IMG-125126	46.57	54	1.15954
353	3	A-O3	N0	546	G6	IMG-125136	44.2	75	1.69683
354	3	A-O3	N0	546	G6	IMG-125149	50.45	47	0.931615
355	3	A-O3	N0	546	G6	IMG-125200	44.8	19	0.424107
356	3	A-O3	N0	546	G6	IMG-125241	57.54	10	0.173792
357	3	A-O3	N0	546	G6	IMG-125256	78.98	30	0.379843
358	3	A-O3	N0	546	G6	IMG-125313	46.33	38	0.820203
359	3	A-O3	N0	546	G6	IMG-125329	55.68	108	1.93966
360	3	A-O3	N0	546	G6	IMG-125339	40.17	38	0.94598
361	3	A-O3	N0	546	G9	IMG-7205	39.88	35	0.877633
362	3	A-O3	N0	546	G9	IMG-7206	30.16	22	0.729443
363	3	A-O3	N0	546	G9	IMG-7207	32.34	80	2.47372
364	3	A-O3	N0	546	G9	IMG-7208	56.82	139	2.44632
365	3	A-O3	N0	546	G9	IMG-7209	43	26	0.604651
366	3	A-O3	N0	546	G9	IMG-7210	32.1	57	1.7757
367	3	A-O3	N0	546	G9	IMG-7211	46.86	41	0.874947
368	3	A-O3	N0	546	G9	IMG-7212	41.2	18	0.436893
369	3	A-O3	N0	546	G9	IMG-7213	19.17	34	1.7736
370	3	A-O3	N0	546	G9	IMG-7214	23.84	31	1.30034
371	3	A-O3	N0	546	G9	IMG-7215	24.91	40	1.60578
372	3	A-O3	N0	546	G9	IMG-7216	42.43	17	0.40066
373	3	A-O3	N0	546	G9	IMG-7217	44	84	1.90909
374	3	A-O3	N0	546	G9	IMG-7218	26.94	24	0.890869
375	3	A-O3	N0	546	G9	IMG-7219	24.43	57	2.3332
376	3	A-O3	N0	546	G9	IMG-7220	19.16	33	1.72234
377	3	A-O3	N0	546	G9	IMG-7221	48.42	131	2.70549
378	3	A-O3	N0	546	G9	IMG-7222	21.31	20	0.938527
379	3	A-O3	N60	107	B3	IMG-120559	35.07	55	1.56829
380	3	A-O3	N60	107	B3	IMG-120609	34.24	66	1.92757
381	3	A-O3	N60	107	B3	IMG-120616	28.87	24	0.831313
382	3	A-O3	N60	107	B3	IMG-120626	45.79	28	0.611487
383	3	A-O3	N60	107	B3	IMG-120637	32.76	61	1.86203
384	3	A-O3	N60	107	B3	IMG-120644	33.35	62	1.85907
385	3	A-O3	N60	107	B3	IMG-120655	20.77	28	1.3481
386	3	A-O3	N60	107	B3	IMG-120706	58.61	57	0.97253
387	3	A-O3	N60	107	B3	IMG-120715	17.2	69	4.01163
388	3	A-O3	N60	107	B3	IMG-120727	32.83	56	1.70576
389	3	A-O3	N60	107	B3	IMG-120736	27.4	5	0.182482
390	3	A-O3	N60	107	B3	IMG-120746	33.5	12	0.358209
391	3	A-O3	N60	107	C2	IMG-120259	74.9	467	6.23498
392	3	A-O3	N60	107	C2	IMG-120308	50.37	75	1.48898
393	3	A-O3	N60	107	C2	IMG-120315	60.48	227	3.75331
394	3	A-O3	N60	107	C2	IMG-120324	51.49	85	1.65081
395	3	A-O3	N60	107	C2	IMG-120333	44.15	75	1.69875
396	3	A-O3	N60	107	C2	IMG-120342	63.85	307	4.80814
397	3	A-O3	N60	107	C2	IMG-120348	43.8	61	1.39269
398	3	A-O3	N60	107	C2	IMG-120356	59.42	131	2.20464
399	3	A-O3	N60	107	C2	IMG-120407	61.94	62	1.00097
400	3	A-O3	N60	107	C2	IMG-120416	51.95	107	2.05967
401	3	A-O3	N60	107	C2	IMG-120424	56.7	209	3.68607
402	3	A-O3	N60	107	C3	IMG-121455	44.28	99	2.23577
403	3	A-O3	N60	107	C3	IMG-121501	32.18	86	2.67247
404	3	A-O3	N60	107	C3	IMG-121513	17.4	53	3.04598
405	3	A-O3	N60	107	C3	IMG-121520	20.87	18	0.862482
406	3	A-O3	N60	107	C3	IMG-121528	25.71	83	3.22832
407	3	A-O3	N60	107	C3	IMG-121535	30.08	25	0.831117
408	3	A-O3	N60	107	C3	IMG-121549	37.59	46	1.22373
409	3	A-O3	N60	107	C3	IMG-121559	36	37	1.02778
410	3	A-O3	N60	107	C3	IMG-121608	43.43	80	1.84204
411	3	A-O3	N60	107	C3	IMG-121617	47.59	11	0.231141
412	3	A-O3	N60	107	C3	IMG-121639	30.73	36	1.17149
413	3	A-O3	N60	546	F2	IMG-115708	25.82	59	2.28505
414	3	A-O3	N60	546	F2	IMG-115715	52.8	44	0.833333
415	3	A-O3	N60	546	F2	IMG-115724	52.31	126	2.40872
416	3	A-O3	N60	546	F2	IMG-115730	58.66	100	1.70474
417	3	A-O3	N60	546	F2	IMG-115737	25.74	30	1.1655
418	3	A-O3	N60	546	F2	IMG-115745	55.1	164	2.97641
419	3	A-O3	N60	546	F2	IMG-115758	43.26	86	1.98798
420	3	A-O3	N60	546	F2	IMG-115806	57.78	55	0.951886
421	3	A-O3	N60	546	F2	IMG-115819	39.32	24	0.610376
422	3	A-O3	N60	546	F2	IMG-115829	69.2	49	0.708092
423	3	A-O3	N60	546	F2	IMG-115835	41.15	64	1.55529
424	3	A-O3	N60	546	F2	IMG-115845	36.33	36	0.990917
425	3	A-O3	N60	546	F3	IMG-120014	64.54	56	0.867679
426	3	A-O3	N60	546	F3	IMG-120023	37.31	18	0.482444
427	3	A-O3	N60	546	F3	IMG-120031	43.86	16	0.364797
428	3	A-O3	N60	546	F3	IMG-120039	63.24	18	0.28463
429	3	A-O3	N60	546	F3	IMG-120047	41.41	28	0.676165
430	3	A-O3	N60	546	F3	IMG-120054	41.66	107	2.56841
431	3	A-O3	N60	546	F3	IMG-120100	43.17	25	0.579106
432	3	A-O3	N60	546	F3	IMG-120108	58.3	109	1.86964
433	3	A-O3	N60	546	F3	IMG-120116	80.18	147	1.83337
434	3	A-O3	N60	546	F3	IMG-120124	56.57	21	0.371221
435	3	A-O3	N60	546	F3	IMG-120132	84.55	184	2.17623
436	3	A-O3	N60	546	G4	IMG-115417	59.48	49	0.823806
437	3	A-O3	N60	546	G4	IMG-115434	64.96	98	1.50862
438	3	A-O3	N60	546	G4	IMG-115447	61.43	130	2.11623
439	3	A-O3	N60	546	G4	IMG-115458	46.23	40	0.865239
440	3	A-O3	N60	546	G4	IMG-115507	65.26	55	0.842783
441	3	A-O3	N60	546	G4	IMG-115515	62.68	60	0.957243
442	3	A-O3	N60	546	G4	IMG-115522	35.14	29	0.82527
443	3	A-O3	N60	546	G4	IMG-115528	43.08	17	0.394615
444	3	A-O3	N60	546	G4	IMG-115535	52.6	38	0.722433
445	3	A-O3	N60	546	G4	IMG-115542	45.01	18	0.399911
446	3	A-O3	N60	546	G4	IMG-115550	34.89	15	0.429923
447	4	A-O3	N0	107	A6	IMG-7668	43.86	41	0.934793
448	4	A-O3	N0	107	A6	IMG-7669	44.95	71	1.57953
449	4	A-O3	N0	107	A6	IMG-7670	24.6	12	0.487805
450	4	A-O3	N0	107	A6	IMG-7671	38.57	17	0.440757
451	4	A-O3	N0	107	A6	IMG-7672	43.4	11	0.253456
452	4	A-O3	N0	107	A6	IMG-7673	35.34	67	1.89587
453	4	A-O3	N0	107	A6	IMG-7674	22.14	15	0.677507
454	4	A-O3	N0	107	A6	IMG-7675	41.85	76	1.81601
455	4	A-O3	N0	107	A6	IMG-7676	38.53	13	0.337399
456	4	A-O3	N0	107	A6	IMG-7677	21.09	31	1.46989
457	4	A-O3	N0	107	A6	IMG-7678	48.25	22	0.455959
458	4	A-O3	N0	107	A6	IMG-7679	31.93	23	0.720326
459	4	A-O3	N0	107	E9	IMG-7680	36.93	71	1.92256
460	4	A-O3	N0	107	E9	IMG-7681	43.26	32	0.739713
461	4	A-O3	N0	107	E9	IMG-7682	20.85	27	1.29496
462	4	A-O3	N0	107	E9	IMG-7683	46.25	27	0.583784
463	4	A-O3	N0	107	E9	IMG-7684	47.31	25	0.52843
464	4	A-O3	N0	107	E9	IMG-7685	30.75	47	1.52846
465	4	A-O3	N0	107	E9	IMG-7686	30	15	0.5
466	4	A-O3	N0	107	E9	IMG-7687	27.68	469	16.9436
467	4	A-O3	N0	107	E9	IMG-7688	40.37	56	1.38717
468	4	A-O3	N0	107	E9	IMG-7689	27.85	62	2.22621
469	4	A-O3	N0	107	E9	IMG-7690	18.84	30	1.59236
470	4	A-O3	N0	107	E9	IMG-7691	18.24	22	1.20614
471	4	A-O3	N0	107	E9	IMG-7692	12.07	13	1.07705
472	4	A-O3	N0	107	E9	IMG-7693	8.87	8	0.901917
473	4	A-O3	N0	107	G6	IMG-7497	39.48	98	2.48227
474	4	A-O3	N0	107	G6	IMG-7498	31.36	38	1.21173
475	4	A-O3	N0	107	G6	IMG-7499	24.29	187	7.69864
476	4	A-O3	N0	107	G6	IMG-7500	13.46	14	1.04012
477	4	A-O3	N0	107	G6	IMG-7501	26.33	31	1.17736
478	4	A-O3	N0	107	G6	IMG-7502	30.67	25	0.815129
479	4	A-O3	N0	107	G6	IMG-7503	23.17	78	3.36642
480	4	A-O3	N0	107	G6	IMG-7504	23.17	96	4.14329
481	4	A-O3	N0	107	G6	IMG-7505	41.94	31	0.739151
482	4	A-O3	N0	107	G6	IMG-7506	34.77	204	5.86713
483	4	A-O3	N0	107	G6	IMG-7507	34.6	53	1.53179
484	4	A-O3	N0	107	G6	IMG-7508	51.87	36	0.694043
485	4	A-O3	N0	107	G6	IMG-7509	27.77	73	2.62874
486	4	A-O3	N0	107	G6	IMG-7510	41.05	89	2.16809
487	4	A-O3	N0	107	G6	IMG-7511	45.65	160	3.50493
488	4	A-O3	N0	107	G6	IMG-7512	32.92	9	0.27339
489	4	A-O3	N0	107	G6	IMG-7513	37.05	46	1.24157
490	4	A-O3	N0	107	G6	IMG-7514	29.39	130	4.42327
491	4	A-O3	N0	107	G6	IMG-7515	29.94	26	0.868403
492	4	A-O3	N0	107	G6	IMG-7516	32.01	78	2.43674
493	4	A-O3	N0	546	F9	IMG-7729	100.74	245	2.432
494	4	A-O3	N0	546	F9	IMG-7730	104.39	169	1.61893
495	4	A-O3	N0	546	F9	IMG-7731	103.44	131	1.26643
496	4	A-O3	N0	546	F9	IMG-7732	55.62	69	1.24056
497	4	A-O3	N0	546	F9	IMG-7733	58.62	170	2.90003
498	4	A-O3	N0	546	F9	IMG-7734	70.49	90	1.27678
499	4	A-O3	N0	546	F9	IMG-7735	59.72	107	1.79169
500	4	A-O3	N0	546	F9	IMG-7736	60.31	482	7.99204
501	4	A-O3	N0	546	I10	IMG-145231	54.97	182	3.3109
502	4	A-O3	N0	546	I10	IMG-145241	49.48	105	2.12207
503	4	A-O3	N0	546	I10	IMG-145250	66.51	148	2.22523
504	4	A-O3	N0	546	I10	IMG-145259	56.56	222	3.92504
505	4	A-O3	N0	546	I10	IMG-145306	51.9	118	2.2736
506	4	A-O3	N0	546	I10	IMG-145314	32.98	211	6.39782
507	4	A-O3	N0	546	I10	IMG-145321	38.53	199	5.16481
508	4	A-O3	N0	546	I10	IMG-145329	35.58	154	4.32827
509	4	A-O3	N0	546	I10	IMG-145337	40.47	231	5.70793
510	4	A-O3	N0	546	I10	IMG-145346	52.3	317	6.06119
511	4	A-O3	N0	546	I10	IMG-145356	47.74	145	3.03729
512	4	A-O3	N0	546	I10	IMG-145404	49.92	66	1.32212
513	4	A-O3	N0	546	J9	IMG-145000	70.58	177	2.50779
514	4	A-O3	N0	546	J9	IMG-145007	72.64	75	1.03249
515	4	A-O3	N0	546	J9	IMG-145015	78.31	243	3.10305
516	4	A-O3	N0	546	J9	IMG-145024	83.58	206	2.4647
517	4	A-O3	N0	546	J9	IMG-145032	66.23	98	1.47969
518	4	A-O3	N0	546	J9	IMG-145044	53.9	170	3.15399
519	4	A-O3	N0	546	J9	IMG-145055	88.46	104	1.17567
520	4	A-O3	N0	546	J9	IMG-145105	51.89	91	1.75371
521	4	A-O3	N0	546	J9	IMG-145114	42.64	256	6.00375
522	4	A-O3	N0	546	J9	IMG-145122	45.33	103	2.27223
523	4	A-O3	N60	107	B1	IMG-7479	29.21	82	2.80726
524	4	A-O3	N60	107	B1	IMG-7480	44.44	68	1.53015
525	4	A-O3	N60	107	B1	IMG-7481	46.4	65	1.40086
526	4	A-O3	N60	107	B1	IMG-7482	29.77	28	0.940544
527	4	A-O3	N60	107	B1	IMG-7483	39.8	45	1.13065
528	4	A-O3	N60	107	B1	IMG-7484	31.62	87	2.75142
529	4	A-O3	N60	107	B1	IMG-7485	28.12	27	0.960171
530	4	A-O3	N60	107	B1	IMG-7486	30.65	21	0.685155
531	4	A-O3	N60	107	B1	IMG-7487	17.64	11	0.623583
532	4	A-O3	N60	107	B1	IMG-7488	15.14	106	7.00132
533	4	A-O3	N60	107	B1	IMG-7489	34.18	15	0.438853
534	4	A-O3	N60	107	B1	IMG-7490	30.45	41	1.34647
535	4	A-O3	N60	107	C5	IMG-7719	25.81	54	2.09221
536	4	A-O3	N60	107	C5	IMG-7720	18.16	92	5.06608
537	4	A-O3	N60	107	C5	IMG-7721	41.33	305	7.37963
538	4	A-O3	N60	107	C5	IMG-7722	41.08	262	6.3778
539	4	A-O3	N60	107	C5	IMG-7723	43.66	437	10.0092
540	4	A-O3	N60	107	C5	IMG-7724	43.48	265	6.09476
541	4	A-O3	N60	107	C5	IMG-7725	31.24	213	6.81818
542	4	A-O3	N60	107	C5	IMG-7726	35.72	215	6.01904
543	4	A-O3	N60	107	C5	IMG-7727	28.63	137	4.78519
544	4	A-O3	N60	107	C5	IMG-7728	30.22	216	7.14758
545	4	A-O3	N60	107	D3	IMG-7466	32.26	69	2.13887
546	4	A-O3	N60	107	D3	IMG-7467	24.57	127	5.16891
547	4	A-O3	N60	107	D3	IMG-7468	16.08	241	14.9876
548	4	A-O3	N60	107	D3	IMG-7469	38.78	115	2.96545
549	4	A-O3	N60	107	D3	IMG-7470	37.08	167	4.50378
550	4	A-O3	N60	107	D3	IMG-7471	33.77	32	0.947587
551	4	A-O3	N60	107	D3	IMG-7472	35.17	36	1.0236
552	4	A-O3	N60	107	D3	IMG-7473	39.24	66	1.68196
553	4	A-O3	N60	107	D3	IMG-7474	34.76	143	4.11392
554	4	A-O3	N60	107	D3	IMG-7475	15.4	25	1.62338
555	4	A-O3	N60	107	D3	IMG-7476	39.43	11	0.278975
556	4	A-O3	N60	107	D3	IMG-7477	23.88	58	2.42881
557	4	A-O3	N60	107	D3	IMG-7478	33.69	70	2.07777
558	4	A-O3	N60	107	J3	IMG-7491	39.02	12	0.307535
559	4	A-O3	N60	107	J3	IMG-7492	30.95	10	0.323102
560	4	A-O3	N60	107	J3	IMG-7493	38.99	14	0.359066
561	4	A-O3	N60	107	J3	IMG-7494	30.88	30	0.971503
562	4	A-O3	N60	107	J3	IMG-7495	38.21	24	0.628108
563	4	A-O3	N60	107	J3	IMG-7496	17.31	11	0.635471
564	4	A-O3	N60	546	G4	IMG-135919	52.59	193	3.6699
565	4	A-O3	N60	546	G4	IMG-135934	79.67	179	2.24677
566	4	A-O3	N60	546	G4	IMG-135951	111.45	81	0.726783
567	4	A-O3	N60	546	G4	IMG-140007	72.55	106	1.46106
568	4	A-O3	N60	546	G4	IMG-140016	63.72	143	2.24419
569	4	A-O3	N60	546	G4	IMG-140026	77.59	56	0.721742
570	4	A-O3	N60	546	G4	IMG-140035	82.8	47	0.567633
571	4	A-O3	N60	546	G4	IMG-140049	67.5	247	3.65926
572	4	A-O3	N60	546	G4	IMG-140105	72.54	132	1.81969
573	4	A-O3	N60	546	G4	IMG-140116	77.43	208	2.6863
574	4	A-O3	N60	546	G4	IMG-140135	109.38	159	1.45365
575	4	A-O3	N60	546	H1	IMG-140247	44.65	108	2.41881
576	4	A-O3	N60	546	H1	IMG-140254	59.34	110	1.85372
577	4	A-O3	N60	546	H1	IMG-140305	105.67	436	4.12605
578	4	A-O3	N60	546	H1	IMG-140315	62.24	91	1.46208
579	4	A-O3	N60	546	H1	IMG-140323	69.55	136	1.95543
580	4	A-O3	N60	546	H1	IMG-140338	52.3	317	6.06119
581	4	A-O3	N60	546	H1	IMG-140345	59.5	148	2.48739
582	4	A-O3	N60	546	H1	IMG-140352	28.54	111	3.88928
583	4	A-O3	N60	546	H1	IMG-140404	69.05	98	1.41926
584	4	A-O3	N60	546	H1	IMG-140424	131.69	124	0.941605
585	4	A-O3	N60	546	H1	IMG-140501	48.61	87	1.78976
586	4	A-O3	N60	546	H1	IMG-140511	112.71	158	1.40183
587	4	A-O3	N60	546	H1	IMG-140524	146.44	330	2.25348
588	4	A-O3	N60	546	H4	IMG-135246	55.16	248	4.49601
589	4	A-O3	N60	546	H4	IMG-135303	66.72	245	3.67206
590	4	A-O3	N60	546	H4	IMG-135317	76.67	299	3.89983
591	4	A-O3	N60	546	H4	IMG-135340	55.98	161	2.87603
592	4	A-O3	N60	546	H4	IMG-135348	46.85	190	4.0555
593	4	A-O3	N60	546	H4	IMG-135358	51.01	113	2.21525
594	4	A-O3	N60	546	H4	IMG-135409	108.23	471	4.35184
595	4	A-O3	N60	546	H4	IMG-135421	24.35	49	2.01232
596	4	A-O3	N60	546	H4	IMG-135432	141.33	219	1.54956
597	4	A-O3	N60	546	H4	IMG-135447	94.58	148	1.56481
598	4	A-O3	N60	546	H4	IMG-135455	63.99	58	0.906392
599	4	A-O3	N60	546	H4	IMG-135503	82.09	125	1.52272
600	5	E-O3	N60	107	B3	IMG-155715	33.94	118	3.47672
601	5	E-O3	N60	107	B3	IMG-155722	57.82	203	3.5109
602	5	E-O3	N60	107	B3	IMG-155732	38.65	490	12.6779
603	5	E-O3	N60	107	B3	IMG-155740	35	99	2.82857
604	5	E-O3	N60	107	B3	IMG-155750	40.11	139	3.46547
605	5	E-O3	N60	107	B3	IMG-155805	39.48	87	2.20365
606	5	E-O3	N60	107	B3	IMG-155813	32.12	125	3.89166
607	5	E-O3	N60	107	B3	IMG-155825	45.26	113	2.49669
608	5	E-O3	N60	107	B3	IMG-155834	46.77	195	4.16934
609	5	E-O3	N60	107	B3	IMG-155840	46.07	126	2.73497
610	5	E-O3	N60	107	B3	IMG-155847	18.82	140	7.43889
611	5	E-O3	N60	107	B3	IMG-155913	33.81	177	5.23514
612	5	E-O3	N60	107	B5	IMG-155349	52.19	203	3.88963
613	5	E-O3	N60	107	B5	IMG-155358	41.36	177	4.2795
614	5	E-O3	N60	107	B5	IMG-155408	65.46	225	3.43721
615	5	E-O3	N60	107	B5	IMG-155416	45.54	185	4.06236
616	5	E-O3	N60	107	B5	IMG-155424	33.17	132	3.9795
617	5	E-O3	N60	107	B5	IMG-155437	56.65	190	3.35393
618	5	E-O3	N60	107	B5	IMG-155446	47.22	144	3.04956
619	5	E-O3	N60	107	B5	IMG-155455	37.19	147	3.95268
620	5	E-O3	N60	107	B5	IMG-155505	39.42	288	7.30594
621	5	E-O3	N60	107	B5	IMG-155514	34.74	154	4.43293
622	5	E-O3	N60	107	B5	IMG-155526	47.85	128	2.67503
623	5	E-O3	N60	107	B5	IMG-155545	54.03	133	2.4616
624	5	E-O3	N60	107	B5	IMG-155554	34.92	391	11.197
625	5	E-O3	N60	107	B5	IMG-155601	57.52	115	1.9993
626	5	E-O3	N60	107	D4	IMG-160016	43.21	76	1.75885
627	5	E-O3	N60	107	D4	IMG-160030	47.13	151	3.2039
628	5	E-O3	N60	107	D4	IMG-160041	52.52	184	3.50343
629	5	E-O3	N60	107	D4	IMG-160051	51.38	82	1.59595
630	5	E-O3	N60	107	D4	IMG-160107	50.48	147	2.91204
631	5	E-O3	N60	107	D4	IMG-160118	35.16	107	3.04323
632	5	E-O3	N60	107	D4	IMG-160125	34.52	201	5.82271
633	5	E-O3	N60	107	D4	IMG-160138	43.81	119	2.71627
634	5	E-O3	N60	107	D4	IMG-160156	51.42	54	1.05018
635	5	E-O3	N60	107	D4	IMG-160204	32.62	124	3.80135
636	5	E-O3	N60	107	D4	IMG-160210	20.18	78	3.86521
637	5	E-O3	N60	107	D4	IMG-160217	31.75	329	10.3622
638	5	E-O3	N60	546	F2	IMG-153437	56.31	94	1.66933
639	5	E-O3	N60	546	F2	IMG-153445	48.71	155	3.1821
640	5	E-O3	N60	546	F2	IMG-153453	44.72	64	1.43113
641	5	E-O3	N60	546	F2	IMG-153501	45.56	83	1.82177
642	5	E-O3	N60	546	F2	IMG-153522	75.16	163	2.16871
643	5	E-O3	N60	546	F2	IMG-153531	32.73	78	2.38313
644	5	E-O3	N60	546	F2	IMG-153542	90.22	165	1.82886
645	5	E-O3	N60	546	F2	IMG-153552	61.58	91	1.47775
646	5	E-O3	N60	546	F2	IMG-153600	37.35	53	1.41901
647	5	E-O3	N60	546	F2	IMG-153608	64.31	58	0.901882
648	5	E-O3	N60	546	F2	IMG-153615	63.36	71	1.12058
649	5	E-O3	N60	546	F2	IMG-153624	61.27	95	1.55051
650	5	E-O3	N60	546	F5	IMG-153307	85.36	455	5.33037
651	5	E-O3	N60	546	F5	IMG-153315	61.9	203	3.27948
652	5	E-O3	N60	546	F5	IMG-153323	57.38	165	2.87557
653	5	E-O3	N60	546	F5	IMG-153332	63.98	142	2.21944
654	5	E-O3	N60	546	H3	IMG-153743	50	59	1.18
655	5	E-O3	N60	546	H3	IMG-153750	40.48	49	1.21047
656	5	E-O3	N60	546	H3	IMG-153811	48.77	51	1.04572
657	5	E-O3	N60	546	H3	IMG-153821	23.25	47	2.02151
658	5	E-O3	N60	546	H3	IMG-153835	54.84	46	0.838804
659	5	E-O3	N60	546	H3	IMG-153916	61.28	93	1.51762
660	5	E-O3	N60	546	H3	IMG-153926	36.11	394	10.9111
661	5	E-O3	N60	546	H3	IMG-153938	43.48	102	2.34591
662	5	E-O3	N60	546	H3	IMG-153946	49.05	121	2.46687
663	5	E-O3	N60	546	H3	IMG-153955	36.2	61	1.68508
664	5	E-O3	N0	107	A8	IMG-7931	26.78	152	5.67588
665	5	E-O3	N0	107	A8	IMG-7932	33.14	193	5.82378
666	5	E-O3	N0	107	A8	IMG-7933	48.17	352	7.30745
667	5	E-O3	N0	107	A8	IMG-7934	28.65	83	2.89703
668	5	E-O3	N0	107	A8	IMG-7935	47.09	160	3.39775
669	5	E-O3	N0	107	A8	IMG-7936	23.5	134	5.70213
670	5	E-O3	N0	107	A8	IMG-7937	32.5	205	6.30769
671	5	E-O3	N0	107	A8	IMG-7938	28.19	167	5.92409
672	5	E-O3	N0	107	A8	IMG-7939	29.49	121	4.10309
673	5	E-O3	N0	107	A8	IMG-7940	29.28	303	10.3484
674	5	E-O3	N0	107	A8	IMG-7941	36.72	192	5.22876
675	5	E-O3	N0	107	A8	IMG-7942	33.29	125	3.75488
676	5	E-O3	N0	107	A8	IMG-7943	41.64	167	4.01057
677	5	E-O3	N0	107	A8	IMG-7944	22.29	47	2.10857
678	5	E-O3	N0	107	A8	IMG-7945	31.63	118	3.73064
679	5	E-O3	N0	107	A8	IMG-7946	30.74	194	6.311
680	5	E-O3	N0	107	A8	IMG-7947	30.09	80	2.65869
681	5	E-O3	N0	107	A8	IMG-7948	23.89	99	4.14399
682	5	E-O3	N0	107	C6	IMG-7949	48.81	200	4.09752
683	5	E-O3	N0	107	C6	IMG-7950	28.66	152	5.30356
684	5	E-O3	N0	107	C6	IMG-7951	35.25	127	3.60284
685	5	E-O3	N0	107	C6	IMG-7952	51.16	158	3.08835
686	5	E-O3	N0	107	C6	IMG-7953	51.49	266	5.16605
687	5	E-O3	N0	107	C6	IMG-7954	43.03	216	5.01975
688	5	E-O3	N0	107	C6	IMG-7955	51.61	203	3.93335
689	5	E-O3	N0	107	C6	IMG-7956	37.96	143	3.76712
690	5	E-O3	N0	107	C6	IMG-7957	40.6	99	2.43842
691	5	E-O3	N0	107	C6	IMG-7958	57.44	356	6.19777
692	5	E-O3	N0	107	C6	IMG-7959	55.52	172	3.09798
693	5	E-O3	N0	107	C6	IMG-7960	57.22	248	4.33415
694	5	E-O3	N0	107	C6	IMG-7961	50.62	208	4.10905
695	5	E-O3	N0	107	D8	IMG-7962	52.64	427	8.1117
696	5	E-O3	N0	107	D8	IMG-7963	39.5	134	3.39241
697	5	E-O3	N0	107	D8	IMG-7964	49.67	165	3.32192
698	5	E-O3	N0	107	D8	IMG-7965	61.33	158	2.57623
699	5	E-O3	N0	107	D8	IMG-7966	30.38	127	4.18038
700	5	E-O3	N0	107	D8	IMG-7967	27.33	52	1.90267
701	5	E-O3	N0	107	D8	IMG-7968	50.34	131	2.6023
702	5	E-O3	N0	107	D8	IMG-7969	56.78	155	2.72983
703	5	E-O3	N0	107	D8	IMG-7970	63.59	335	5.26812
704	5	E-O3	N0	107	D8	IMG-7971	29.77	159	5.34095
705	5	E-O3	N0	107	D8	IMG-7972	37	316	8.54054
706	5	E-O3	N0	107	D8	IMG-7973	40.23	247	6.1397
707	5	E-O3	N0	107	D8	IMG-7974	24.38	438	17.9655
708	5	E-O3	N0	107	D8	IMG-7975	46.83	29	0.619261
709	5	E-O3	N0	546	F10	IMG-7869	43.54	503	11.5526
710	5	E-O3	N0	546	F10	IMG-7870	34.27	190	5.54421
711	5	E-O3	N0	546	F10	IMG-7871	10.63	77	7.24365
712	5	E-O3	N0	546	F10	IMG-7872	75.05	603	8.03464
713	5	E-O3	N0	546	F10	IMG-7873	45.81	201	4.38769
714	5	E-O3	N0	546	F10	IMG-7874	29.76	320	10.7527
715	5	E-O3	N0	546	F10	IMG-7875	47.88	355	7.41437
716	5	E-O3	N0	546	F10	IMG-7876	80.96	318	3.92787
717	5	E-O3	N0	546	F10	IMG-7877	25.31	117	4.62268
718	5	E-O3	N0	546	F10	IMG-7878	32.6	306	9.3865
719	5	E-O3	N0	546	F10	IMG-7879	31.91	247	7.74052
720	5	E-O3	N0	546	F10	IMG-7880	55.94	376	6.72149
721	5	E-O3	N0	546	F10	IMG-7881	39.44	350	8.87424
722	5	E-O3	N0	546	F10	IMG-7882	17.11	125	7.30567
723	5	E-O3	N0	546	H9	IMG-143831	55.58	127	2.28499
724	5	E-O3	N0	546	H9	IMG-143841	68.93	108	1.56681
725	5	E-O3	N0	546	H9	IMG-143848	42.05	109	2.59215
726	5	E-O3	N0	546	H9	IMG-143855	25.78	82	3.18076
727	5	E-O3	N0	546	H9	IMG-143904	51.72	160	3.09358
728	5	E-O3	N0	546	H9	IMG-143913	60.98	120	1.96786
729	5	E-O3	N0	546	H9	IMG-143921	59.77	51	0.853271
730	5	E-O3	N0	546	H9	IMG-143939	56.61	344	6.07666
731	5	E-O3	N0	546	H9	IMG-143950	67.03	431	6.42996
732	5	E-O3	N0	546	H9	IMG-144000	78.2	102	1.30435
733	5	E-O3	N0	546	H9	IMG-144008	59.09	62	1.04925
734	5	E-O3	N0	546	H9	IMG-144016	57.6	170	2.95139
735	5	E-O3	N0	546	H9	IMG-144025	57.36	121	2.10948
736	6	E-O3	N0	107	B6	IMG-7639	53.17	213	4.00602
737	6	E-O3	N0	107	B6	IMG-7640	48.43	174	3.59281
738	6	E-O3	N0	107	B6	IMG-7641	29.19	203	6.95444
739	6	E-O3	N0	107	B6	IMG-7642	38.77	233	6.0098
740	6	E-O3	N0	107	B6	IMG-7643	51.32	163	3.17615
741	6	E-O3	N0	107	B6	IMG-7644	34.98	116	3.31618
742	6	E-O3	N0	107	B6	IMG-7645	31.08	94	3.02445
743	6	E-O3	N0	107	B6	IMG-7646	28.24	122	4.32011
744	6	E-O3	N0	107	B6	IMG-7647	33.85	263	7.76957
745	6	E-O3	N0	107	B6	IMG-7648	39.24	192	4.89297
746	6	E-O3	N0	107	B6	IMG-7649	34.84	202	5.79793
747	6	E-O3	N0	107	B6	IMG-7650	56.34	209	3.70962
748	6	E-O3	N0	107	B6	IMG-7651	48.82	221	4.52683
749	6	E-O3	N0	107	B6	IMG-7652	39.67	138	3.4787
750	6	E-O3	N0	107	B6	IMG-7653	49.57	63	1.27093
751	6	E-O3	N0	107	B6	IMG-7654	30.68	157	5.11734
752	6	E-O3	N0	107	C6	IMG-143132	54.6	208	3.80952
753	6	E-O3	N0	107	C6	IMG-143156	64.47	368	5.70808
754	6	E-O3	N0	107	C6	IMG-143218	41.8	194	4.64115
755	6	E-O3	N0	107	C6	IMG-143249	51.99	300	5.77034
756	6	E-O3	N0	107	C6	IMG-143324	42.48	186	4.37853
757	6	E-O3	N0	107	C6	IMG-143337	36.84	277	7.519
758	6	E-O3	N0	107	C6	IMG-143352	56.66	261	4.60642
759	6	E-O3	N0	107	C6	IMG-143403	36.17	147	4.06414
760	6	E-O3	N0	107	C6	IMG-143415	54.85	230	4.19325
761	6	E-O3	N0	107	C6	IMG-143439	54.69	167	3.05357
762	6	E-O3	N0	107	C6	IMG-143457	32.07	163	5.08263
763	6	E-O3	N0	107	C6	IMG-143523	30.14	182	6.03849
764	6	E-O3	N0	107	C6	IMG-143509	53.04	149	2.8092
765	6	E-O3	N0	107	D9	IMG-142641	28.04	200	7.13267
766	6	E-O3	N0	107	D9	IMG-142650	18.82	103	5.4729
767	6	E-O3	N0	107	D9	IMG-142659	28.34	127	4.4813
768	6	E-O3	N0	107	D9	IMG-142713	38.86	223	5.73855
769	6	E-O3	N0	107	D9	IMG-142723	38.31	228	5.95145
770	6	E-O3	N0	107	D9	IMG-142739	26.47	157	5.93124
771	6	E-O3	N0	107	D9	IMG-142750	24.83	56	2.25534
772	6	E-O3	N0	107	D9	IMG-142802	59.8	319	5.33445
773	6	E-O3	N0	107	D9	IMG-142817	49.25	336	6.82234
774	6	E-O3	N0	107	D9	IMG-142825	40.07	315	7.86124
775	6	E-O3	N0	107	D9	IMG-142835	43.89	305	6.94919
776	6	E-O3	N0	107	D9	IMG-142845	30.57	270	8.83219
777	6	E-O3	N0	107	D9	IMG-142854	59.67	269	4.50813
778	6	E-O3	N0	107	D9	IMG-142909	43.67	156	3.57225
779	6	E-O3	N0	107	D9	IMG-142921	21.72	54	2.48619
780	6	E-O3	N0	107	D9	IMG-142928	65.16	296	4.54266
781	6	E-O3	N0	107	D9	IMG-142935	41.76	162	3.87931
782	6	E-O3	N0	107	D9	IMG-142945	54.47	269	4.9385
783	6	E-O3	N0	107	D9	IMG-142953	39.86	184	4.61616
784	6	E-O3	N0	107	D9	IMG-143000	38.08	88	2.31092
785	6	E-O3	N0	546	F8	IMG-8008	74.96	178	2.3746
786	6	E-O3	N0	546	F8	IMG-8009	73.93	381	5.15352
787	6	E-O3	N0	546	F8	IMG-8010	78.23	355	4.5379
788	6	E-O3	N0	546	F8	IMG-8011	68.61	498	7.25842
789	6	E-O3	N0	546	F8	IMG-8012	57.31	283	4.93806
790	6	E-O3	N0	546	F8	IMG-8013	39.75	160	4.02516
791	6	E-O3	N0	546	F8	IMG-8014	101.93	225	2.2074
792	6	E-O3	N0	546	F8	IMG-8015	67.97	357	5.25232
793	6	E-O3	N0	546	F8	IMG-8016	72.77	345	4.74096
794	6	E-O3	N0	546	F8	IMG-8017	149.32	378	2.53148
795	6	E-O3	N0	546	F8	IMG-8018	106.22	236	2.2218
796	6	E-O3	N0	546	F8	IMG-8019	128.7	51	0.39627
797	6	E-O3	N0	546	F8	IMG-8020	40.73	83	2.03781
798	6	E-O3	N0	546	F8	IMG-8021	78.5	252	3.21019
799	6	E-O3	N0	546	F8	IMG-8022	117.72	199	1.69045
800	6	E-O3	N0	546	G10	IMG-7993	74.29	497	6.69
801	6	E-O3	N0	546	G10	IMG-7994	88.08	289	3.28111
802	6	E-O3	N0	546	G10	IMG-7995	122.32	245	2.00294
803	6	E-O3	N0	546	G10	IMG-7996	58.92	176	2.9871
804	6	E-O3	N0	546	G10	IMG-7997	89.32	300	3.35871
805	6	E-O3	N0	546	G10	IMG-7998	116.54	519	4.45341
806	6	E-O3	N0	546	G10	IMG-7999	111.67	227	2.03278
807	6	E-O3	N0	546	G10	IMG-8001	111	259	2.33333
808	6	E-O3	N0	546	G10	IMG-8002	94.62	289	3.05432
809	6	E-O3	N0	546	G10	IMG-8003	118.12	165	1.39688
810	6	E-O3	N0	546	G10	IMG-8004	73.31	351	4.78789
811	6	E-O3	N0	546	G10	IMG-8005	96.85	327	3.37636
812	6	E-O3	N0	546	G10	IMG-8006	95.64	186	1.94479
813	6	E-O3	N0	546	G10	IMG-8007	80.14	265	3.30671
814	6	E-O3	N60	107	D4	IMG-7803	27.07	134	4.95013
815	6	E-O3	N60	107	D4	IMG-7804	36.43	138	3.78809
816	6	E-O3	N60	107	D4	IMG-7805	49.84	73	1.46469
817	6	E-O3	N60	107	D4	IMG-7806	46.28	114	2.46327
818	6	E-O3	N60	107	D4	IMG-7807	46.06	62	1.34607
819	6	E-O3	N60	107	D4	IMG-7808	33.94	199	5.86329
820	6	E-O3	N60	107	D4	IMG-7809	52.73	129	2.44643
821	6	E-O3	N60	107	D4	IMG-7810	45.68	257	5.62609
822	6	E-O3	N60	107	D4	IMG-7811	29.27	54	1.84489
823	6	E-O3	N60	107	D4	IMG-7812	39.56	81	2.04752
824	6	E-O3	N60	107	D4	IMG-7813	41.24	121	2.93404
825	6	E-O3	N60	107	D4	IMG-7814	39	285	7.30769
826	6	E-O3	N60	107	D4	IMG-7815	44.54	77	1.72878
827	6	E-O3	N60	107	D4	IMG-7816	36.79	227	6.17015
828	6	E-O3	N60	107	D4	IMG-7817	32.92	158	4.79951
829	6	E-O3	N60	107	D4	IMG-7818	28.58	75	2.62421
830	6	E-O3	N60	107	E2	IMG-7629	40.53	81	1.99852
831	6	E-O3	N60	107	E2	IMG-7630	39.56	176	4.44894
832	6	E-O3	N60	107	E2	IMG-7631	38.6	65	1.68394
833	6	E-O3	N60	107	E2	IMG-7632	33.85	56	1.65436
834	6	E-O3	N60	107	E2	IMG-7633	46.47	157	3.37852
835	6	E-O3	N60	107	E2	IMG-7634	48.85	117	2.39509
836	6	E-O3	N60	107	E2	IMG-7635	43.09	131	3.04015
837	6	E-O3	N60	107	E2	IMG-7636	34.59	62	1.79243
838	6	E-O3	N60	107	E2	IMG-7637	29.38	255	8.67937
839	6	E-O3	N60	107	E2	IMG-7638	34.07	82	2.40681
840	6	E-O3	N60	546	F5	IMG-8077	71.35	112	1.56973
841	6	E-O3	N60	546	F5	IMG-8078	61.05	155	2.5389
842	6	E-O3	N60	546	F5	IMG-8079	84.19	171	2.03112
843	6	E-O3	N60	546	F5	IMG-8080	67.33	307	4.55963
844	6	E-O3	N60	546	F5	IMG-8081	71.48	268	3.7493
845	6	E-O3	N60	546	F5	IMG-8082	144	111	0.770833
846	6	E-O3	N60	546	F5	IMG-8083	53.23	112	2.10408
847	6	E-O3	N60	546	F5	IMG-8084	62.58	219	3.49952
848	6	E-O3	N60	546	F5	IMG-8085	28.87	138	4.78005
849	6	E-O3	N60	546	F5	IMG-8086	18.97	80	4.21719
850	6	E-O3	N60	546	G2	IMG-162623	73.71	206	2.79474
851	6	E-O3	N60	546	G2	IMG-162640	80.69	161	1.99529
852	6	E-O3	N60	546	G2	IMG-162648	80.53	251	3.11685
853	6	E-O3	N60	546	G2	IMG-162705	89.14	160	1.79493
854	6	E-O3	N60	546	G2	IMG-162712	87.32	110	1.25973
855	6	E-O3	N60	546	G2	IMG-162723	116.56	244	2.09334
856	6	E-O3	N60	546	G2	IMG-162730	52.24	374	7.15926
857	6	E-O3	N60	546	G2	IMG-162747	137.46	179	1.3022
858	6	E-O3	N60	546	G2	IMG-162801	124.63	265	2.12629
859	6	E-O3	N60	546	G2	IMG-162813	37.19	111	2.98467
860	6	E-O3	N60	546	G5	IMG-8065	101.72	48	0.471884
861	6	E-O3	N60	546	G5	IMG-8066	55.08	451	8.18809
862	6	E-O3	N60	546	G5	IMG-8067	60.48	218	3.6045
863	6	E-O3	N60	546	G5	IMG-8068	34.1	273	8.00587
864	6	E-O3	N60	546	G5	IMG-8069	65.72	200	3.04321
865	6	E-O3	N60	546	G5	IMG-8070	143.1	78	0.545073
866	6	E-O3	N60	546	G5	IMG-8071	83.05	66	0.794702
867	6	E-O3	N60	546	G5	IMG-8072	48.05	389	8.09573
868	6	E-O3	N60	546	G5	IMG-8073	47.56	113	2.37595
869	6	E-O3	N60	546	G5	IMG-8074	26.28	117	4.45205
870	6	E-O3	N60	546	G5	IMG-8075	43.58	190	4.3598
871	6	E-O3	N60	546	G5	IMG-8076	66.7	173	2.5937
872	7	E-O3	N60	107	B3	IMG-7175	37.87	26	0.686559
873	7	E-O3	N60	107	B3	IMG-7176	44.35	24	0.54115
874	7	E-O3	N60	107	B3	IMG-7177	30.21	47	1.55578
875	7	E-O3	N60	107	B3	IMG-7178	44.41	92	2.07161
876	7	E-O3	N60	107	B3	IMG-7179	30.13	42	1.39396
877	7	E-O3	N60	107	B3	IMG-7180	18.51	80	4.32199
878	7	E-O3	N60	107	B3	IMG-7181	39.22	41	1.04539
879	7	E-O3	N60	107	B3	IMG-7182	28.57	85	2.97515
880	7	E-O3	N60	107	B3	IMG-7183	31.77	84	2.644
881	7	E-O3	N60	107	B3	IMG-7185	34.01	66	1.94061
882	7	E-O3	N60	107	B3	IMG-7186	14.1	33	2.34043
883	7	E-O3	N60	107	B3	IMG-7187	19.59	52	2.65442
884	7	E-O3	N60	107	B3	IMG-7188	43.59	46	1.05529
885	7	E-O3	N60	107	B3	IMG-7189	13.9	67	4.82014
886	7	E-O3	N60	107	B3	IMG-7190	21.15	54	2.55319
887	7	E-O3	N60	107	B3	IMG-7191	30.6	92	3.00654
888	7	E-O3	N60	107	B3	IMG-7192	30.87	36	1.16618
889	7	E-O3	N60	107	C5	IMG-7194	13.97	14	1.00215
890	7	E-O3	N60	107	C5	IMG-7195	35.2	18	0.511364
891	7	E-O3	N60	107	C5	IMG-7196	22.23	25	1.12461
892	7	E-O3	N60	107	C5	IMG-7197	25.02	21	0.839329
893	7	E-O3	N60	107	C5	IMG-7199	59.68	78	1.30697
894	7	E-O3	N60	107	C5	IMG-7200	55.72	113	2.028
895	7	E-O3	N60	107	C5	IMG-7203	48.73	46	0.943977
896	7	E-O3	N60	107	C5	IMG-7204	26.59	78	2.93343
897	7	E-O3	N60	107	D3	IMG-115057	22.81	23	1.00833
898	7	E-O3	N60	107	D3	IMG-115106	21.17	38	1.79499
899	7	E-O3	N60	107	D3	IMG-115116	15.77	56	3.55105
900	7	E-O3	N60	107	D3	IMG-115133	46.68	63	1.34961
901	7	E-O3	N60	107	D3	IMG-115141	33.92	57	1.68042
902	7	E-O3	N60	107	D3	IMG-115153	26.98	142	5.26316
903	7	E-O3	N60	107	D3	IMG-115200	32.12	162	5.04359
904	7	E-O3	N60	107	D3	IMG-115207	25.87	52	2.01005
905	7	E-O3	N60	107	D3	IMG-115215	35.39	12	0.339079
906	7	E-O3	N60	107	D3	IMG-115226	33.16	33	0.995175
907	7	E-O3	N60	107	D3	IMG-115235	35.92	31	0.863029
908	7	E-O3	N60	107	D3	IMG-115246	33.25	29	0.87218
909	7	E-O3	N60	107	D3	IMG-115255	17.88	133	7.43848
910	7	E-O3	N60	107	D3	IMG-115303	24.4	22	0.901639
911	7	E-O3	N60	546	H5	IMG-121132	67.62	183	2.7063
912	7	E-O3	N60	546	H5	IMG-121140	64.79	204	3.14863
913	7	E-O3	N60	546	H5	IMG-121149	48.17	140	2.90637
914	7	E-O3	N60	546	H5	IMG-121158	64.73	96	1.48308
915	7	E-O3	N60	546	H5	IMG-121207	54.91	207	3.76981
916	7	E-O3	N60	546	H5	IMG-121216	51.5	177	3.43689
917	7	E-O3	N60	546	H5	IMG-121227	61.41	82	1.33529
918	7	E-O3	N60	546	H5	IMG-121237	48.99	99	2.02082
919	7	E-O3	N60	546	H5	IMG-121246	44.45	89	2.00225
920	7	E-O3	N60	546	H5	IMG-121258	45.72	88	1.92476
921	7	E-O3	N60	546	H5	IMG-121310	50.44	207	4.10389
922	7	E-O3	N60	546	H5	IMG-121322	89.05	152	1.70691
923	7	E-O3	N60	546	I2	IMG-7136	51.2	257	5.01953
924	7	E-O3	N60	546	I2	IMG-7137	49.84	62	1.24398
925	7	E-O3	N60	546	I2	IMG-7138	61.26	214	3.49331
926	7	E-O3	N60	546	I2	IMG-7139	68.12	211	3.09748
927	7	E-O3	N60	546	I2	IMG-7140	66.91	246	3.67658
928	7	E-O3	N60	546	I5	IMG-120854	34.66	86	2.48125
929	7	E-O3	N60	546	I5	IMG-120904	49.76	187	3.75804
930	7	E-O3	N60	546	I5	IMG-120915	73.57	131	1.78062
931	7	E-O3	N60	546	I5	IMG-120924	39.93	144	3.60631
932	7	E-O3	N60	546	I5	IMG-120936	57.48	92	1.60056
933	7	E-O3	N60	546	I5	IMG-120945	21.07	112	5.31561
934	7	E-O3	N60	546	I5	IMG-120954	48.11	143	2.97236
935	7	E-O3	N60	546	I5	IMG-121005	60.12	200	3.32668
936	7	E-O3	N60	546	I5	IMG-121014	48.86	140	2.86533
937	7	E-O3	N60	546	I5	IMG-121024	50.8	126	2.48031
938	7	E-O3	N0	107	C7	IMG-7099	13.52	58	4.28994
939	7	E-O3	N0	107	C7	IMG-7100	8.34	91	10.9113
940	7	E-O3	N0	107	C7	IMG-7101	15.66	45	2.87356
941	7	E-O3	N0	107	C7	IMG-7102	36.03	38	1.05468
942	7	E-O3	N0	107	C7	IMG-7103	53.42	28	0.524148
943	7	E-O3	N0	107	C7	IMG-7104	30.25	220	7.27273
944	7	E-O3	N0	107	C7	IMG-7105	34.81	56	1.60873
945	7	E-O3	N0	107	C7	IMG-7106	49.65	16	0.322256
946	7	E-O3	N0	107	C7	IMG-7107	33.48	26	0.776583
947	7	E-O3	N0	107	C7	IMG-7108	48.87	39	0.798036
948	7	E-O3	N0	107	C7	IMG-7109	41.19	67	1.62661
949	7	E-O3	N0	107	C7	IMG-7110	48.87	64	1.3096
950	7	E-O3	N0	107	D9	IMG-103109	11.68	63	5.39384
951	7	E-O3	N0	107	D9	IMG-103118	28.84	95	3.29404
952	7	E-O3	N0	107	D9	IMG-103130	31.47	26	0.826184
953	7	E-O3	N0	107	D9	IMG-103144	41	134	3.26829
954	7	E-O3	N0	107	D9	IMG-103152	36.38	87	2.39142
955	7	E-O3	N0	107	D9	IMG-103200	23.12	91	3.93599
956	7	E-O3	N0	107	D9	IMG-103214	69.41	171	2.46362
957	7	E-O3	N0	107	D9	IMG-103233	33.7	86	2.55193
958	7	E-O3	N0	107	D9	IMG-103240	9.2	23	2.5
959	7	E-O3	N0	107	D9	IMG-103252	31.02	24	0.773694
960	7	E-O3	N0	107	D9	IMG-103303	43.71	37	0.846488
961	7	E-O3	N0	107	D9	IMG-103314	15.1	48	3.17881
962	7	E-O3	N0	107	D9	IMG-103324	15.55	23	1.4791
963	7	E-O3	N0	107	D9	IMG-103333	18	46	2.55556
964	7	E-O3	N0	546	F8	IMG-115612	47.23	166	3.51472
965	7	E-O3	N0	546	F8	IMG-115628	46.66	109	2.33605
966	7	E-O3	N0	546	F8	IMG-115640	48.87	139	2.84428
967	7	E-O3	N0	546	F8	IMG-115700	59.23	71	1.19872
968	7	E-O3	N0	546	F8	IMG-115711	56.62	97	1.71318
969	7	E-O3	N0	546	F8	IMG-115721	58.16	126	2.16644
970	7	E-O3	N0	546	F8	IMG-115734	46.98	85	1.80928
971	7	E-O3	N0	546	F8	IMG-115750	68.08	122	1.79201
972	7	E-O3	N0	546	F8	IMG-115801	56.77	57	1.00405
973	7	E-O3	N0	546	F8	IMG-115820	77.36	140	1.80972
974	7	E-O3	N0	546	F8	IMG-115838	72.54	147	2.02647
975	7	E-O3	N0	546	F8	IMG-115849	43.77	68	1.55358
976	7	E-O3	N0	546	F8	IMG-115859	63.75	186	2.91765
977	7	E-O3	N0	546	F8	IMG-115909	74.42	141	1.89465
978	7	E-O3	N0	546	H7	IMG-115129	34.94	161	4.6079
979	7	E-O3	N0	546	H7	IMG-115143	62.41	113	1.81061
980	7	E-O3	N0	546	H7	IMG-115156	50.53	68	1.34574
981	7	E-O3	N0	546	H7	IMG-115211	61.85	80	1.29345
982	7	E-O3	N0	546	H7	IMG-115238	60.25	89	1.47718
983	7	E-O3	N0	546	H7	IMG-115312	53.32	192	3.6009
984	7	E-O3	N0	546	H7	IMG-115322	28.03	49	1.74813
985	7	E-O3	N0	546	H7	IMG-115333	40.13	89	2.21779
986	7	E-O3	N0	546	H7	IMG-115343	50.67	57	1.12493
987	7	E-O3	N0	546	H7	IMG-115402	52.21	106	2.03026
988	7	E-O3	N0	546	H10	IMG-120059	102.36	137	1.33841
989	7	E-O3	N0	546	H10	IMG-120113	98.64	91	0.922547
990	7	E-O3	N0	546	H10	IMG-120131	78.68	129	1.63955
991	7	E-O3	N0	546	H10	IMG-120149	77.19	221	2.86307
992	7	E-O3	N0	546	H10	IMG-120208	81.52	272	3.3366
993	7	E-O3	N0	546	H10	IMG-120219	63	139	2.20635
994	7	E-O3	N0	546	H10	IMG-120234	55.8	89	1.59498
995	7	E-O3	N0	546	H10	IMG-120251	74.68	164	2.19604
996	7	E-O3	N0	546	H10	IMG-120305	54.51	71	1.30251
997	7	E-O3	N0	546	H10	IMG-120320	71.62	117	1.63362
998	7	E-O3	N0	546	H10	IMG-120341	54.98	100	1.81884
999	7	E-O3	N0	546	H10	IMG-120403	34.58	107	3.09427
1000	8	E-O3	N0	107	A8	IMG-095431	33.59	17	0.506103
1001	8	E-O3	N0	107	A8	IMG-095439	37.12	27	0.727371
1002	8	E-O3	N0	107	A8	IMG-095448	27.16	36	1.32548
1003	8	E-O3	N0	107	A8	IMG-095457	14.87	31	2.08473
1004	8	E-O3	N0	107	A8	IMG-095508	24.81	23	0.927046
1005	8	E-O3	N0	107	A8	IMG-095520	24.52	99	4.03752
1006	8	E-O3	N0	107	A8	IMG-095544	12.95	41	3.16602
1007	8	E-O3	N0	107	A8	IMG-095553	19.85	24	1.20907
1008	8	E-O3	N0	107	A8	IMG-095612	32.75	66	2.01527
1009	8	E-O3	N0	107	A8	IMG-095624	22.05	68	3.0839
1010	8	E-O3	N0	107	A8	IMG-095644	32.51	31	0.953553
1011	8	E-O3	N0	107	A8	IMG-095701	18.95	32	1.68865
1012	8	E-O3	N0	107	B8	IMG-7013	40.34	36	0.892414
1013	8	E-O3	N0	107	B8	IMG-7014	38.04	49	1.28812
1014	8	E-O3	N0	107	B8	IMG-7015	50.73	29	0.571654
1015	8	E-O3	N0	107	B8	IMG-7016	51.52	23	0.446429
1016	8	E-O3	N0	107	B8	IMG-7017	39.68	24	0.604839
1017	8	E-O3	N0	107	B8	IMG-7018	32.81	37	1.1277
1018	8	E-O3	N0	107	B8	IMG-7019	37.24	81	2.17508
1019	8	E-O3	N0	107	B8	IMG-7020	26.11	53	2.02987
1020	8	E-O3	N0	107	B8	IMG-7021	48.88	109	2.22995
1021	8	E-O3	N0	107	B8	IMG-7022	35.14	27	0.768355
1022	8	E-O3	N0	107	B8	IMG-7023	30.31	133	4.38799
1023	8	E-O3	N0	107	B8	IMG-7024	44.59	57	1.27831
1024	8	E-O3	N0	107	B8	IMG-7025	45.95	32	0.696409
1025	8	E-O3	N0	107	B8	IMG-7026	19.72	36	1.82556
1026	8	E-O3	N0	107	E8	IMG-7001	34.07	27	0.792486
1027	8	E-O3	N0	107	E8	IMG-7002	45.55	148	3.24918
1028	8	E-O3	N0	107	E8	IMG-7003	41.98	90	2.14388
1029	8	E-O3	N0	107	E8	IMG-7004	38.47	29	0.753834
1030	8	E-O3	N0	107	E8	IMG-7005	46.49	67	1.44117
1031	8	E-O3	N0	107	E8	IMG-7006	37.31	35	0.938086
1032	8	E-O3	N0	107	E8	IMG-7007	30.8	16	0.519481
1033	8	E-O3	N0	107	E8	IMG-7008	38.86	33	0.849202
1034	8	E-O3	N0	107	E8	IMG-7009	42.69	69	1.6163
1035	8	E-O3	N0	107	E8	IMG-7010	22.14	112	5.05872
1036	8	E-O3	N0	107	E8	IMG-7011	22.84	19	0.831874
1037	8	E-O3	N0	107	E8	IMG-7012	22.41	13	0.580098
1038	8	E-O3	N0	546	G7	IMG-094154	85.99	262	3.04687
1039	8	E-O3	N0	546	G7	IMG-094214	67.95	97	1.42752
1040	8	E-O3	N0	546	G7	IMG-094227	77.45	211	2.72434
1041	8	E-O3	N0	546	G7	IMG-094255	54.41	78	1.43356
1042	8	E-O3	N0	546	G7	IMG-094313	103.7	207	1.99614
1043	8	E-O3	N0	546	G7	IMG-094333	70.87	90	1.26993
1044	8	E-O3	N0	546	G7	IMG-094351	87.7	109	1.24287
1045	8	E-O3	N0	546	G7	IMG-094421	89.92	87	0.967527
1046	8	E-O3	N0	546	G7	IMG-094441	87.75	83	0.945869
1047	8	E-O3	N0	546	H7	IMG-6955	84.46	38	0.449917
1048	8	E-O3	N0	546	H7	IMG-6956	84.56	45	0.532167
1049	8	E-O3	N0	546	H7	IMG-6957	77.31	33	0.426853
1050	8	E-O3	N0	546	H7	IMG-6958	72.14	77	1.06737
1051	8	E-O3	N0	546	H7	IMG-6959	65.94	87	1.31938
1052	8	E-O3	N0	546	H7	IMG-6960	74.32	97	1.30517
1053	8	E-O3	N0	546	H7	IMG-6961	104.35	52	0.498323
1054	8	E-O3	N0	546	H7	IMG-6962	76.34	46	0.602567
1055	8	E-O3	N0	546	H7	IMG-6963	67.8	59	0.870206
1056	8	E-O3	N0	546	H7	IMG-6964	33.27	29	0.871656
1057	8	E-O3	N0	546	H7	IMG-6965	37.53	98	2.61124
1058	8	E-O3	N0	546	H7	IMG-6966	47.21	86	1.82165
1059	8	E-O3	N0	546	H9	IMG-093908	132.95	199	1.4968
1060	8	E-O3	N0	546	H9	IMG-093948	132.42	409	3.08866
1061	8	E-O3	N0	546	H9	IMG-094025	155.36	267	1.71859
1062	8	E-O3	N60	107	B2	IMG-101729	53.39	124	2.32253
1063	8	E-O3	N60	107	B2	IMG-101741	31.22	8	0.256246
1064	8	E-O3	N60	107	B2	IMG-101756	45.37	180	3.96738
1065	8	E-O3	N60	107	B2	IMG-101806	44.13	29	0.657149
1066	8	E-O3	N60	107	B2	IMG-101817	38.7	15	0.387597
1067	8	E-O3	N60	107	B2	IMG-101827	43.62	18	0.412655
1068	8	E-O3	N60	107	B2	IMG-101839	14.49	13	0.89717
1069	8	E-O3	N60	107	B2	IMG-101851	33.87	13	0.38382
1070	8	E-O3	N60	107	B2	IMG-101903	35.58	16	0.449691
1071	8	E-O3	N60	107	B2	IMG-101921	22.12	9	0.406872
1072	8	E-O3	N60	107	B2	IMG-101931	27.32	52	1.90337
1073	8	E-O3	N60	107	B2	IMG-102047	44.69	140	3.13269
1074	8	E-O3	N60	107	B2	IMG-102058	30.18	23	0.762094
1075	8	E-O3	N60	107	B2	IMG-102106	19.59	12	0.612557
1076	8	E-O3	N60	107	B2	IMG-102118	21.94	10	0.455789
1077	8	E-O3	N60	107	C1	IMG-101411	33.15	262	7.90347
1078	8	E-O3	N60	107	C1	IMG-101427	27.36	47	1.71784
1079	8	E-O3	N60	107	C1	IMG-101437	19.28	46	2.38589
1080	8	E-O3	N60	107	C1	IMG-101448	23.4	23	0.982906
1081	8	E-O3	N60	107	C1	IMG-101500	23.97	6	0.250313
1082	8	E-O3	N60	107	C1	IMG-101510	16.55	52	3.14199
1083	8	E-O3	N60	107	C1	IMG-101519	16.42	27	1.64434
1084	8	E-O3	N60	107	C1	IMG-101527	20.15	59	2.92804
1085	8	E-O3	N60	107	C1	IMG-101545	25.96	78	3.00462
1086	8	E-O3	N60	107	C1	IMG-101610	33.2	40	1.20482
1087	8	E-O3	N60	107	E1	IMG-7070	23.31	51	2.1879
1088	8	E-O3	N60	107	E1	IMG-7071	20.09	73	3.63365
1089	8	E-O3	N60	107	E1	IMG-7072	28.62	86	3.00489
1090	8	E-O3	N60	107	E1	IMG-7073	25.94	95	3.6623
1091	8	E-O3	N60	107	E1	IMG-7074	17.82	13	0.729517
1092	8	E-O3	N60	107	E1	IMG-7075	20.18	189	9.36571
1093	8	E-O3	N60	107	E1	IMG-7076	21.92	64	2.91971
1094	8	E-O3	N60	107	E1	IMG-7077	12.55	69	5.49801
1095	8	E-O3	N60	107	E1	IMG-7078	9.69	16	1.65119
1096	8	E-O3	N60	107	E1	IMG-7079	17.7	35	1.9774
1097	8	E-O3	N60	107	E1	IMG-7080	4.84	34	7.02479
1098	8	E-O3	N60	107	E1	IMG-7081	8.16	110	13.4804
1099	8	E-O3	N60	546	G1	IMG-100509	43.02	24	0.55788
1100	8	E-O3	N60	546	G1	IMG-100519	43.01	22	0.511509
1101	8	E-O3	N60	546	G1	IMG-100531	30.67	20	0.652103
1102	8	E-O3	N60	546	G1	IMG-100543	69.73	40	0.573641
1103	8	E-O3	N60	546	G1	IMG-100553	46.98	53	1.12814
1104	8	E-O3	N60	546	G1	IMG-100606	52.31	50	0.95584
1105	8	E-O3	N60	546	G1	IMG-100621	65.22	59	0.90463
1106	8	E-O3	N60	546	G1	IMG-100633	66.43	47	0.707512
1107	8	E-O3	N60	546	G1	IMG-100646	52.34	34	0.649599
1108	8	E-O3	N60	546	G1	IMG-100700	36.27	18	0.496278
1109	8	E-O3	N60	546	G2	IMG-7038	34.79	41	1.1785
1110	8	E-O3	N60	546	G2	IMG-7039	47.92	36	0.751252
1111	8	E-O3	N60	546	G2	IMG-7040	64.52	119	1.84439
1112	8	E-O3	N60	546	G2	IMG-7041	39.9	115	2.88221
1113	8	E-O3	N60	546	G2	IMG-7042	47.2	48	1.01695
1114	8	E-O3	N60	546	G2	IMG-7043	34.31	54	1.57389
1115	8	E-O3	N60	546	G2	IMG-7044	47.56	73	1.5349
1116	8	E-O3	N60	546	I1	IMG-100148	42.52	89	2.09313
1117	8	E-O3	N60	546	I1	IMG-100204	49.74	79	1.58826
1118	8	E-O3	N60	546	I1	IMG-100221	48.33	129	2.66915
1119	8	E-O3	N60	546	I1	IMG-100239	37.47	61	1.62797
1120	8	E-O3	N60	546	I1	IMG-100256	31.61	34	1.07561
1121	8	E-O3	N60	546	I1	IMG-100311	45.14	146	3.23438
1122	8	E-O3	N60	546	I1	IMG-100323	41.18	59	1.43273
1123	8	E-O3	N60	546	I1	IMG-100333	61.82	55	0.88968
1124	8	E-O3	N60	546	I1	IMG-100343	25.7	21	0.817121
1125	8	E-O3	N60	546	I1	IMG-100354	44.15	31	0.702152
