# Supplementary material for: Elevated Ozone Concentration and Nitrogen Addition Increase Poplar Rust Severity by Shifting the Phyllosphere Microbial Community
Source: J Fungi (Basel). 2022 May 18;8(5):523. doi: 10.3390/jof8050523 (PMC9148057; doi:10.3390/jof8050523)
Supplement: Supplementary file 1 [file jof-08-00523-s001.zip › Supplementary files/Table S5.xlsx]

## Sheet: all
	107 vs. 546		Non infected vs. Rust infected		Ambient vs. Elevated		N0 vs. N60
	log2FoldChange	pvalue	log2FoldChange	pvalue	log2FoldChange	pvalue	log2FoldChange	pvalue
Phyllactinia	3.39654	2.98774e-10	-2.88773	2.86e-07	0.306579	0.624308	1.54026	0.0112622
Peyronellaea	-0.0738456	0.82871	1.20997	0.00195598	1.27131	0.00118149	-0.629496	0.089935
Cladosporium	0.89955	0.00773389	0.235162	0.501151	-0.422032	0.226252	1.03184	0.00193557
Sphaerulina	-0.510898	0.131842	-1.32685	2.89e-05	0.386888	0.258696	0.117558	0.732989
nohit	1.48243	0.000607999	-1.50949	0.00062962	-0.690044	0.0964479	-0.12695	0.762694
Alternaria	0.915053	0.00304172	0.353355	0.267966	0.0925596	0.775047	0.781937	0.0130135
Tilletiopsis	0.215043	0.526563	-1.56671	1.9e-05	-0.120695	0.723642	0.00283917	0.993364
Dioszegia	0.706338	0.0392857	-0.494089	0.160955	0.263433	0.447739	0.0946332	0.784587
Neosetophoma	-0.800009	0.0380501	0.355783	0.369063	0.0507291	0.898436	-0.0927903	0.813675
Aureobasidium	1.01122	0.0134889	0.99542	0.012569	-0.362894	0.356504	-0.171646	0.66439
Golubevia	1.43934	0.000915626	-0.0862349	0.844428	-0.941288	0.0280996	1.0836	0.0129324
Passalora	-0.299886	0.390031	0.723658	0.0376274	-0.104395	0.768889	-0.153567	0.664384
Kondoa	-1.04373	0.00999461	0.350282	0.392218	-0.467454	0.247223	-0.817901	0.0461941
Others	-0.43784	0.220826	-0.0203282	0.959291	0.927204	0.0179135	-0.89552	0.0202608

## Sheet: 107
	107_ambient_N0		107 Non infected				107 Rust infected				107 Rust infected & ambient		107 Rust infected & elevated
	Non infected vs. Rust infected		ambient vs elevated		N0 vs. N60		ambient vs. elevated		N0 vs. N60		N0 vs. N60		N0 vs. N60
	log2FoldChange	pvalue	log2FoldChange	pvalue	log2FoldChange	pvalue	log2FoldChange	pvalue	log2FoldChange	pvalue	log2FoldChange	pvalue	log2FoldChange	pvalue
Phyllactinia	-2.90979	0.00098964	-0.336653	0.689628	1.55762	0.0190998	0.594581	0.447376	1.65863	0.0181149	1.78072	0.130771	1.53073	0.0905287
Peyronellaea	1.30869	0.086258	-0.485415	0.421393	0.384986	0.379522	-0.353976	0.599309	0.501207	0.454103	-0.914666	0.228225	1.85118	0.0396217
Cladosporium	1.64665	0.0403651	-0.411729	0.573082	0.694823	0.0666101	-0.620547	0.0251199	-0.124653	0.699459	0.589195	0.236004	-0.520585	0.100031
Sphaerulina	0.296981	0.740943	0.471656	0.441553	0.0205325	0.959015	0.279915	0.633848	-0.0461527	0.936523	0.00162125	0.998229	0.058045	0.948629
nohit	-3.59805	0.00667745	-0.0846308	0.903419	0.205121	0.740178	-0.279367	0.766426	1.89628	0.0252378	2.43868	NA	1.54514	0.161632
Alternaria	2.7789	0.00146764	1.21783	0.0798313	0.720715	0.114711	-1.24071	0.000151202	0.492197	0.28962	-0.0121471	0.986116	0.737607	0.119466
Tilletiopsis	-2.31881	0.00960796	-0.472718	0.461477	-0.261009	0.628426	0.00999649	0.988819	-0.156487	0.823309	1.0411	0.186973	-1.38414	0.257735
Dioszegia	-1.56848	0.138267	-1.02454	0.0866395	-0.0764507	0.88369	1.31494	0.0628753	-0.216374	0.778188	0.532289	0.599617	-2.48273	0.0145803
Neosetophoma	0.499509	0.721524	-1.07462	0.189734	-0.636239	0.249506	0.78427	0.253468	-1.25771	0.0246523	-0.60991	0.808305	-0.752405	0.581807
Aureobasidium	1.19555	0.289355	0.493918	0.544711	0.0947699	0.85616	-0.130594	0.861476	1.6747	0.0168756	2.29258	0.0227479	1.15568	0.321212
Golubevia	0.168777	0.880437	-0.390506	0.561068	1.27167	0.0175291	-1.32179	0.101364	2.05677	0.0113651	2.31218	0.0293313	1.93371	0.0730911
Passalora	2.95902	0.0281009	0.26677	0.68712	-0.292438	0.557792	0.0922567	0.890027	-1.32426	0.0222855	-1.02231	0.739005	-0.0778224	0.950871
Kondoa	0.672155	0.650931	-1.20096	0.129301	-0.696786	0.205375	0.318098	0.640963	-1.32195	0.024709	-0.609443	0.855085	-0.752405	0.581807
Others	-0.34899	0.730366	0.433571	0.483311	-1.39547	0.0195701	1.97997	0.0104209	-0.252704	0.761953	0.2044	0.829182	-1.37932	0.235392

## Sheet: 546
	546_ambient_N0		546 Non infected				546 Rust infected				546 Rust infected & ambient		107 Rust infected & elevated
	Non infected vs. Rust infected		ambient vs elevated		N0 vs. N60		ambient vs. elevated		N0 vs. N60		N0 vs. N60		N0 vs. N60
	log2FoldChange	pvalue	log2FoldChange	pvalue	log2FoldChange	pvalue	log2FoldChange	pvalue	log2FoldChange	pvalue	log2FoldChange	pvalue	log2FoldChange	pvalue
Phyllactinia	-3.60077	0.00100924	-1.05149	0.26579	1.98631	0.0249871	-1.10353	0.363254	1.7046	0.150183	3.31461	0.000226111	1.06508	0.602293
Peyronellaea	2.84796	0.0131395	3.38395	0.000204212	0.269524	0.693136	0.749138	0.224265	-1.70962	0.0279678	-0.535221	0.47	-2.30191	NA
Cladosporium	-0.471411	0.488523	0.0279119	0.97433	1.73617	0.0263452	-0.0256017	0.973014	1.05363	0.139579	0.796246	0.30594	1.38503	0.277886
Sphaerulina	-2.3184	0.00168284	-1.04831	0.0779955	1.27323	0.0255185	0.864152	0.22631	-0.230031	0.753312	-0.54986	0.496932	0.496303	0.687914
nohit	-0.737425	NA	0.63637	0.49884	0.132721	0.902641	-0.468851	0.60039	-1.27693	0.135906	-0.291841	0.777773	-2.53032	NA
Alternaria	-0.32588	0.702976	-0.223159	0.746094	1.57184	0.0153762	-0.164167	0.760201	0.22002	0.679298	0.373232	0.64421	-0.00310573	0.997277
Tilletiopsis	-1.85046	0.0180874	-1.1496	0.0883852	0.321624	0.653204	0.630059	0.261108	0.411273	0.462768	0.650179	0.372685	2.74442	NA
Dioszegia	0.598471	0.52251	-0.32448	0.773912	0.696655	0.62247	-0.174908	0.786834	-0.158762	0.804548	-0.355835	0.688224	0.0254697	0.982696
Neosetophoma	0.4218	0.639738	0.217333	0.871337	0.140452	0.945861	0.188701	0.798028	0.200873	0.782916	0.894229	0.333553	-2.56751	NA
Aureobasidium	1.76375	0.149929	0.449573	0.743479	-0.210801	0.921519	-1.11119	0.20174	-1.0038	0.263206	-0.219598	0.861368	-1.38537	0.315479
Golubevia	2.55464	0.0405004	0.105498	0.945674	-0.269414	0.922174	-2.29019	0.0188197	1.01904	0.319218	-0.41588	0.764241	1.49038	0.340003
Passalora	0.328982	0.777761	-0.391555	0.764981	0.221456	0.90979	-0.0891904	0.900016	-0.498851	0.479524	-0.297451	0.767263	-0.655552	0.612985
Kondoa	2.55464	0.0405004	0.105498	0.945674	-0.269414	0.922174	-0.839801	0.276734	-1.05284	0.196428	-3.33809	0.00392929	0.645482	0.620126
Others	-2.04539	0.0335148	-0.417028	0.707881	0.0200526	0.988655	0.883438	0.156155	-0.493789	0.453183	0.0910634	0.90361	-1.19916	NA
