# Supplementary material for: Elevated Ozone Concentration and Nitrogen Addition Increase Poplar Rust Severity by Shifting the Phyllosphere Microbial Community
Source: J Fungi (Basel). 2022 May 18;8(5):523. doi: 10.3390/jof8050523 (PMC9148057; doi:10.3390/jof8050523)
Supplement: Supplementary file 1 [file jof-08-00523-s001.zip › Supplementary files/Table S4.xlsx]

## Sheet: all
	107 vs. 546		ambient vs. elevated		Non infected vs. rust infected		N0 vs. N60
	log2FoldChange	pvalue	log2FoldChange	pvalue	log2FoldChange	pvalue	log2FoldChange	pvalue
Sphingomonadaceae	0.0950065	0.585202	0.152732	0.373138	-0.196485	0.247366	0.110687	0.520767
Methylobacteriaceae	-1.54014	4.59e-09	0.10018	0.752756	0.076572	0.809179	-0.945884	0.00150884
Enterobacteriaceae	1.57071	0.00651673	0.581559	0.281752	1.66538	0.00358085	0.236001	0.664065
Microbacteriaceae	1.10681	1.01e-08	-0.02803	0.905927	-0.0804765	0.733134	0.287955	0.219906
Deinococcaceae	1.8146	1.16e-06	0.0474039	0.910722	-0.785678	0.0566985	-0.562561	0.178607
Oxalobacteraceae	1.4058	2.89e-06	0.597623	0.0728914	0.228416	0.46054	-0.16443	0.597508
Kineosporiaceae	-0.61128	0.012726	-0.0680037	0.789553	-0.142305	0.574326	0.372583	0.137733
no hit	-1.08066	5.42e-05	0.126435	0.668829	-0.448505	0.121929	-0.389813	0.182575
Pseudomonadaceae	1.32002	0.000197177	0.00801437	0.982647	-0.87328	0.0194467	0.360967	0.32446
Nocardiaceae	-1.14731	0.0862596	1.15885	0.0820855	1.41206	0.0322059	-0.466731	0.490443
Cystobacterineae	-0.0215171	0.944372	0.239022	0.432895	-0.0133186	0.965185	0.0176325	0.954131
Comamonadaceae	0.176505	0.646001	0.232701	0.550432	-0.244633	0.520063	-0.515043	0.195135
Geodermatophilaceae	-0.526399	0.202347	-0.373862	0.365265	0.174627	0.672829	-0.563066	0.169592
Aurantimonadaceae	-2.96667	1.15e-11	-0.183526	0.738312	-0.304111	0.578369	0.510727	0.350196
Staphylococcaceae	-0.695551	0.419202	-1.17393	0.16696	1.65032	0.066381	0.168049	0.845562
Nocardioidaceae	-0.918069	0.164595	0.589008	0.374515	1.19046	0.0669079	-1.2806	0.0486191
Streptomycetaceae	-0.182077	0.861352	2.36849	0.0163795	2.15347	0.029982	-0.495913	0.632535
Caulobacteraceae	0.67188	0.452852	0.0855724	0.92517	2.47362	0.00335499	-1.56239	0.0766612
Bacillaceae	-0.409153	0.659444	-0.905927	0.324284	1.3453	0.138054	-0.388647	0.674602
Corynebacteriaceae	1.19188	0.298619	-2.99546	0.0125313	1.01569	0.399223	0.680082	0.568287
Planococcaceae	1.48126	0.151631	-0.426842	0.684116	1.38093	0.171627	-2.03896	0.0541311
Micrococcaceae	0.190986	0.842067	1.04788	0.268014	2.11704	0.0204732	-1.8332	0.0476761
Acetobacteraceae	-1.48243	0.043855	0.593178	0.430574	0.58241	0.437651	-1.6919	0.0195691
Trueperaceae	-1.79965	0.0702359	0.135507	0.89442	1.38266	0.166707	-1.248	0.214733
Rhizobiaceae	0.790926	0.440231	1.302	0.197976	0.832081	0.41381	-1.39137	0.167852
Aerococcaceae	-0.033689	0.969587	0.161596	0.85437	2.58409	0.00149704	-0.639417	0.465717
Weeksellaceae	-1.21377	0.19688	0.0615297	0.950423	3.16541	0.000379619	-1.15389	0.233731
Rhodobacteraceae	-0.782864	0.359493	-0.187263	0.827043	1.72215	0.0368987	-0.867435	0.307328
Pseudonocardiaceae	0.11488	0.915403	0.969678	0.379923	1.68888	0.118028	-1.35594	0.215419
[Chromatiaceae]	2.41869	0.407475	2.2876	0.433354	0	1	0	1
Hyphomicrobiaceae	-1.99367	0.0712722	0.715295	0.542432	2.14165	0.058395	-1.57089	0.173628
Intrasporangiaceae	-0.921679	0.54419	0.707512	0.641891	1.57436	0.292652	-1.50643	0.315721
Erythrobacteraceae	-0.187049	0.804431	0.0101894	0.989201	1.90024	0.00749234	-2.02687	0.00423545
Rhodospirillaceae	-3.07857	0.0210246	1.05004	0.456205	2.35364	0.0884547	-1.37183	0.327061
Paenibacillaceae	0.416251	0.715891	0.191848	0.866561	0.391005	0.730911	-0.191283	0.86691
Dietziaceae	-0.439006	0.766137	-0.464104	0.752775	0.344017	0.814933	-1.46561	0.312441
Peptostreptococcaceae	-0.645074	0.499096	0.0231362	0.980676	1.67505	0.0685364	0.242475	0.799489
Rickettsiaceae	0.716858	0.656226	1.05466	0.50975	0.999787	0.537233	-0.0260321	0.987119
mitochondria	1.29966	0.155797	1.58915	0.078593	2.39305	0.00581447	0.3693	0.663433
Dolo_23	0.932363	0.568293	0.83049	0.604765	1.63805	0.298831	-1.45539	0.358592
Exiguobacteraceae	-1.14613	0.319532	-0.449093	0.698645	5.67494	2.42e-08	-0.557506	0.63022
Flavobacteriaceae	-0.0970405	0.935065	1.90659	0.102733	1.68682	0.135663	-1.45501	0.203108
Cytophagaceae	-0.281783	0.693422	1.19563	0.0845959	-0.0731607	0.91786	-0.218693	0.758519
Propionibacteriaceae	-1.57774	0.112159	-0.146019	0.885733	2.64903	0.00463672	-0.805812	0.424301
Conexibacteraceae	-0.318986	0.82386	-0.929578	0.512125	1.9083	0.177008	-2.52819	0.0691194
Streptococcaceae	-0.453802	0.742502	2.73533	0.0398787	3.0025	0.0196265	-0.921585	0.509273
Clostridiaceae	0.516407	0.654537	0.401566	0.727296	1.57062	0.161292	-0.581807	0.61267
Phyllobacteriaceae	-0.709043	0.624438	0.937117	0.515385	0.907554	0.527375	-0.603881	0.676097
Xanthomonadaceae	1.81009	0.35441	1.4677	0.466694	4.74912	0.00782128	-3.89086	0.0401805
Cellulomonadaceae	-0.453334	0.838835	1.37687	0.518341	1.49096	0.505269	-1.48752	0.506746
Microthrixaceae	-1.52511	0.304719	0.710278	0.634005	1.6295	0.264741	-1.59342	0.277359
Bradyrhizobiaceae	0.392301	0.789627	-0.873598	0.549223	0.483708	0.740419	-0.185017	0.899653
Burkholderiaceae	1.47325	0.55556	0.355621	0.889387	1.97915	0.377236	-2.60978	0.236449
Bdellovibrionaceae	-0.126942	0.918896	0.496718	0.688366	1.18268	0.331198	-1.06598	0.38464
Ardenscatenaceae	1.10581	0.530931	-2.33314	0.170558	2.41738	0.173908	-3.25776	0.0500019
Gordoniaceae	-0.654911	0.778251	-1.73863	0.449636	0.1429	0.954131	-0.720227	0.787015
Streptosporangiaceae	-0.7485	0.640113	-0.620057	0.698364	-0.285672	0.858225	0.123447	0.938638
Sporichthyaceae	-0.800326	0.620743	1.34618	0.399995	2.15955	0.165686	-2.06635	0.187532
Beijerinckiaceae	0.800437	0.711192	-0.240123	0.917685	1.146	0.615572	-4.10697	0.0335811
Bogoriellaceae	0.60321	0.800206	-2.05196	0.326288	-0.018609	0.993799	-1.2449	0.557277
Alteromonadaceae	-1.54097	0.597712	2.85757	0.308924	1.77859	0.542445	-0.870345	0.765627
Nakamurellaceae	0.155123	0.924201	0.0173259	0.991504	-0.109351	0.946223	0.146371	0.928244
Sphingobacteriaceae	2.18906	0.444058	2.63769	0.357139	3.84751	0.164089	-0.324622	0.911713
Methylocystaceae	1.87479	0.203576	-0.259458	0.863817	0.161047	0.914977	-1.40245	0.349778
Alcaligenaceae	-0.281176	0.922824	1.39917	0.60125	4.07231	0.13391	-4.27851	0.115966
Promicromonosporaceae	-2.95633	0.163572	0.0463642	0.983385	0.365657	0.869076	-1.83981	0.39796
Brevibacteriaceae	1.56018	0.581912	-1.76035	0.499205	4.09952	0.0906308	-3.69558	0.173668
Bacteriovoracaceae	-0.474804	0.777941	-2.32235	0.150294	2.50457	0.11911	-2.17737	0.18093
Turicibacteraceae	-0.225026	0.869504	-0.584904	0.666857	1.34863	0.311709	0.0723137	0.95772
Sinobacteraceae	-1.97571	0.214788	0.124518	0.939417	4.01862	0.00512151	-2.57971	0.0967792
Dermabacteraceae	0.0451997	0.980221	0.622567	0.743418	3.27232	0.0620971	-4.00643	0.0190959
FFCH7168	-3.18052	0.092107	-3.52644	0.069562	1.62045	0.445634	-1.30216	0.543589
Micromonosporaceae	-1.38101	0.623119	1.05282	0.685482	2.55966	0.354493	-2.07091	0.414415
Lachnospiraceae	-0.1316	0.958815	0.727509	0.757988	3.09695	0.160348	0.20972	0.934552
[Fimbriimonadaceae]	1.4615	0.617453	-1.34512	0.645351	1.04964	0.719525	-1.39494	0.633117
Rubrobacteraceae	-1.53238	0.488631	0.272047	0.913486	2.06619	0.34914	0.16945	0.940743
Gaiellaceae	-1.77621	0.312422	0.210739	0.909959	3.92064	0.0172636	-1.96791	0.279739
Patulibacteraceae	0.65621	0.743615	0.2783	0.889951	3.24042	0.0784839	-1.41014	0.477572
Chloroflexaceae	-2.44313	0.318184	-2.56531	0.294284	2.61033	0.272258	1.99585	0.394997
Enterococcaceae	0.32912	0.910199	0.385142	0.894405	2.95553	0.284479	0.635368	0.827648
Lactobacillaceae	1.23948	0.511829	0.84311	0.654896	1.10022	0.55936	-0.646795	0.731705
Vibrionaceae	0	1	0	1	0	1	0	1
Brucellaceae	-1.39969	0.584167	-3.55876	0.140275	1.61634	0.527922	-1.43599	0.575115
Mycobacteriaceae	-1.6317	0.379853	-1.01293	0.590511	1.08995	0.561224	-1.50792	0.418512
Actinomycetaceae	-1.13635	0.62076	-0.700012	0.761269	2.47066	0.258998	1.71232	0.443023
Iamiaceae	-1.19283	0.643925	-1.02348	0.692608	-0.0474606	0.985502	-1.54507	0.522141
[Tissierellaceae]	1.58656	0.345964	-0.613427	0.719326	0.942257	0.578175	-0.298078	0.861291
Solirubrobacteraceae	-0.652617	0.747278	-0.059098	0.976807	4.06091	0.0246603	-2.35991	0.225673
Prevotellaceae	1.67564	0.55033	1.14384	0.695125	2.90085	0.25344	-2.03488	0.473692
Bifidobacteriaceae	-0.103017	0.971954	0.0829349	0.977419	0.40631	0.889713	0.108656	0.970419
Pseudoalteromonadaceae	-1.69549	0.562127	1.764	0.546226	2.53696	0.384957	-2.41694	0.407845
C111	0.884716	0.686218	1.65752	0.445633	3.00083	0.173174	-2.33404	0.300889
Thermoactinomycetaceae	-1.84262	0.335652	-1.50368	0.435801	3.61715	0.0435821	-2.09769	0.305737
Ruminococcaceae	-1.64609	0.466307	-1.83777	0.417612	3.39143	0.0870533	-1.55899	0.484026
Pasteurellaceae	0.131618	0.964134	1.63043	0.577149	0.916748	0.754087	-0.103597	0.971768
Myxococcaceae	1.94475	0.428393	-2.70482	0.220472	0.379631	0.87944	1.65445	0.46924
Bacteroidaceae	-1.40306	0.631683	-0.973819	0.739437	1.69418	0.562558	-0.986084	0.736231
Cystobacteraceae	2.46116	0.265506	-0.082752	0.969282	-0.82713	0.699124	-0.152259	0.94345
Sanguibacteraceae	-2.19985	0.329437	-0.316198	0.892601	1.94422	0.394062	-3.38451	0.119983
Neisseriaceae	-1.73896	0.431599	1.71334	0.396239	2.60518	0.185589	-1.41754	0.489966
Rhodothermaceae	-2.23372	0.307104	1.16834	0.586774	2.59716	0.235717	0.418358	0.84593
Methylophilaceae	0.83769	0.764245	0.597429	0.834056	2.25298	0.364082	1.75791	0.479411
Cohaesibacteraceae	-0.472508	0.871883	0.460266	0.87517	0.787955	0.787971	0.474934	0.871233
Carnobacteriaceae	0.036009	0.98746	-0.0827199	0.971363	3.21215	0.132405	-1.24397	0.585093
Beutenbergiaceae	-0.913295	0.687862	0.726217	0.752056	1.68151	0.451856	-1.34971	0.556991
Procabacteriaceae	-2.54896	0.293836	-0.330913	0.895808	1.39309	0.574641	-0.0342393	0.989224
[Paraprevotellaceae]	-0.31158	0.915263	0.349496	0.904985	-0.360883	0.901921	1.39804	0.63285
Moraxellaceae	1.7961	0.539034	1.6542	0.571589	1.88272	0.519721	-0.870427	0.766215
Leuconostocaceae	-0.286515	0.922103	-0.45807	0.875771	-0.135532	0.963107	0.28899	0.921433
Desulfuromonadaceae	-0.193526	0.94734	0.17313	0.952883	0.498275	0.864966	0.198823	0.945901
Desulfovibrionaceae	0	1	0	1	0	1	0	1
Nannocystaceae	-2.3489	0.393376	-1.21904	0.677004	3.10718	0.256545	-2.4929	0.367312
Frankiaceae	1.25045	0.668802	-1.28257	0.66097	2.6049	0.372292	-1.60856	0.58244
Nitrosomonadaceae	2.55318	0.38176	-1.90245	0.515309	2.33633	0.423404	-2.2308	0.444608
Ellin517	-2.39059	0.412586	0.17313	0.952883	3.10901	0.286454	-3.01373	0.30141
[Acidaminobacteraceae]	-0.193526	0.94734	0.17313	0.952883	0.498275	0.864966	0.198823	0.945901
Verrucomicrobiaceae	0	1	0	1	0	1	0	1
[Mogibacteriaceae]	-1.62793	0.564145	-1.06191	0.710343	2.3091	0.412278	1.04834	0.720351
Nocardiopsaceae	-2.05678	0.461759	0.545153	0.847233	2.34321	0.404186	-0.23104	0.935204
Xanthobacteraceae	-1.17994	0.668866	0.294628	0.915821	1.60585	0.562908	-0.64387	0.817632
Euzebyaceae	-1.75402	0.525509	0.276282	0.921574	2.59068	0.350971	-2.46518	0.374585
Fusobacteriaceae	-1.2381	0.672145	2.24225	0.442577	2.477	0.396351	-0.760455	0.79488
Marinilabiaceae	-1.99526	0.494802	2.06243	0.480199	0.894292	0.760164	2.03444	0.486277
Dermacoccaceae	-1.46919	0.61565	1.49542	0.60875	2.78049	0.340752	-2.67339	0.359633
Alicyclobacillaceae	0.354468	0.903704	1.38857	0.634874	2.37296	0.416595	-1.52882	0.601103
Hyphomonadaceae	-0.916535	0.754182	0.917901	0.753695	2.4423	0.403036	-2.29828	0.431379
Dermatophilaceae	1.76658	0.545755	-1.69941	0.561338	1.85386	0.52617	-1.02972	0.724935
[Kouleothrixaceae]	0	1	0	1	0	1	0	1
Piscirickettsiaceae	0	1	0	1	0	1	0	1
Yaniellaceae	-1.43797	0.623199	-0.737022	0.801292	1.73038	0.554208	1.47369	0.61451
Halomonadaceae	1.49377	0.609678	-0.497213	0.865205	-1.20115	0.681541	-0.517738	0.859682
Rhodocyclaceae	1.6179	0.580189	1.44146	0.622208	1.71075	0.55873	0.668293	0.819569
Oceanospirillaceae	0	1	0	1	0	1	0	1
Desulfobulbaceae	-0.210007	0.942854	0.220452	0.940012	-1.15451	0.693296	1.34165	0.646665
Gallionellaceae	0	1	-1.403	0.631777	1.54876	0.596689	-1.41904	0.627801
Listeriaceae	-1.14369	0.696113	1.23479	0.673115	0	1	-1.36407	0.641225
Tsukamurellaceae	0.689428	0.81392	1.14171	0.696535	1.03964	0.722574	0.711023	0.80821
Haloplasmataceae	0	1	0	1	0	1	0	1
Acholeplasmataceae	-0.879463	0.764005	0.912916	0.755252	-0.723004	0.805058	0.893807	0.760261
Leptotrichiaceae	1.10037	0.707101	0.912915	0.755252	1.27091	0.664267	-1.07104	0.714592
Nitriliruptoraceae	-0.879463	0.764005	-0.462986	0.874445	1.27091	0.664267	-1.07104	0.714592
Gracilibacteraceae	-0.879463	0.764005	0.905817	0.757098	1.20239	0.681377	-0.0792812	0.978412
Cryomorphaceae	0.0784889	0.978628	-0.0890863	0.975744	0.231369	0.937058	-1.07104	0.714592
FFCH4570	-0.772372	0.792052	-0.932774	0.750196	-0.614071	0.833978	0.776427	0.790985
[Roseiflexaceae]	-0.772372	0.792052	-0.932774	0.750196	-0.614071	0.833978	0.776427	0.790985
Bartonellaceae	-0.772372	0.792052	-0.932774	0.750196	1.13011	0.699602	-0.947544	0.746332
Nitrospiraceae	-0.772372	0.792052	-0.932774	0.750196	1.13011	0.699602	-0.947544	0.746332
HTCC2188	0.361244	0.901873	0.189763	0.948358	-0.0493204	0.98657	0.201759	0.945101
211ds20	0	1	0	1	0	1	0	1
Ectothiorhodospiraceae	0	1	0	1	1.00151	0.732435	-0.840017	0.774304
Williamsiaceae	-0.668005	0.819641	-0.832721	0.776245	1.00151	0.732435	-0.840017	0.774304
Coxiellaceae	0.264472	0.928078	-0.832721	0.776245	0.415363	0.887266	0.668293	0.819569
[Entotheonellaceae]	-0.568221	0.846223	0.563855	0.847379	0.894292	0.760164	0.567979	0.846292
Acidobacteriaceae	-0.568221	0.846223	-0.733516	0.80232	0.894292	0.760164	-0.734737	0.801973
Rhodobiaceae	-0.472508	0.871883	0.460266	0.87517	0.787955	0.787971	-0.632077	0.829191
Ignavibacteriaceae	-0.472508	0.871883	0.460266	0.87517	0.787955	0.787971	-0.632077	0.829191
Desulfobacteraceae	-0.472508	0.871883	0.460266	0.87517	-0.32162	0.912593	0.474934	0.871233
Polyangiaceae	0.632089	0.829192	-0.638406	0.827524	-0.32162	0.912593	-0.632077	0.829191
Sporolactobacillaceae	0.632089	0.829192	-0.638406	0.827524	-0.32162	0.912593	-0.632077	0.829191
0319-6G20	0.632089	0.829192	-0.277736	0.924484	0.0448026	0.9878	-0.257512	0.929966
Haliangiaceae	0.0769757	0.979041	0.460266	0.87517	0.787955	0.787971	-0.0743517	0.979755
Parachlamydiaceae	-0.379509	0.896942	0.361752	0.901738	-0.228522	0.937834	-0.532901	0.855676
Legionellaceae	-0.379509	0.896942	0.361752	0.901738	0.685866	0.814917	-0.532901	0.855676
AK1AB1_02E	-0.286515	0.922103	0.266118	0.927633	0.591266	0.840077	-0.437846	0.88121
Koribacteraceae	0.34782	0.905508	0.17313	0.952883	0.498275	0.864966	-0.344854	0.906309
Saprospiraceae	-0.193526	0.94734	0.17313	0.952883	-0.0445276	0.987875	0.198823	0.945901
Anaerobrancaceae	0.34782	0.905508	-0.367903	0.90008	-0.0445276	0.987875	-0.344854	0.906309
Flammeovirgaceae	-0.103017	0.971954	0.0829349	0.977419	0.40631	0.889713	-0.252014	0.931459

## Sheet: 107
	107_ambient_N0		107 Non infected				107 Rust infected				107 Rust infected & ambient		107 Rust infected & elevated
	Non infected vs. rust infected		ambient vs. elevated		N0 vs. N60		ambient vs. elevated		N0 vs. N60		N0 vs. N60		N0 vs. N60
	log2FoldChange	pvalue	log2FoldChange	pvalue	log2FoldChange	pvalue	log2FoldChange	pvalue	log2FoldChange	pvalue	log2FoldChange	pvalue	log2FoldChange	pvalue
Sphingomonadaceae	-0.382417	0.793685	0.0990934	0.905372	0.202785	0.807351	0.361279	0.67624	-0.339235	0.697482	0.0732353	0.94238	-0.673467	0.673657
Methylobacteriaceae	0.785324	0.606673	-0.0454718	0.959618	-0.246215	0.783319	0.175829	0.848476	-0.744493	0.41127	-0.86502	0.40135	-0.502841	0.757641
Enterobacteriaceae	-0.63447	0.749645	1.5783	0.14328	-0.0736904	0.948171	-1.85578	0.109934	1.84257	0.114558	5.10729	NA	-1.52838	NA
Microbacteriaceae	0.14159	0.922363	-0.0361155	0.967595	0.326299	0.712141	-0.471803	0.590502	0.274687	0.757596	0.625813	0.556901	0.122308	0.93872
Deinococcaceae	-1.54799	0.342024	-1.0649	0.246366	-0.511247	0.589854	0.406114	0.713935	-0.638694	0.564267	-0.178807	0.901993	-0.653188	0.70238
Oxalobacteraceae	-1.66794	0.272388	1.00057	0.275901	-0.683619	0.465504	0.833683	0.373017	0.69419	0.46489	1.66819	0.150953	-0.453629	0.774452
Kineosporiaceae	1.0901	0.466857	-0.589772	0.522721	1.03543	0.247607	-0.4978	0.604144	0.0995287	0.918657	-0.768854	0.500358	0.73943	0.656922
no hit	-0.339654	0.81854	-0.11575	0.908279	-0.277073	0.782234	-0.843026	0.366931	0.272235	0.777489	0.477936	0.656733	0.362313	0.833961
Pseudomonadaceae	-1.78363	0.282921	0.524471	0.579325	-0.0655625	0.945254	-0.00261513	0.997882	0.940342	0.328417	1.12691	0.372976	1.11912	0.498734
Nocardiaceae	-1.41671	0.503926	0.521748	0.721493	-1.25554	0.383611	-0.384037	0.755898	0.613791	0.619711	3.30421	NA	-0.428064	NA
Cystobacterineae	-0.207565	0.890864	0.931907	0.412529	0.235173	0.838853	0.342589	0.702104	-0.114932	0.899125	0.403471	0.709571	-0.564706	0.726713
Comamonadaceae	-0.552618	0.719187	-0.513741	0.5539	-0.267534	0.759951	-0.712914	0.568661	0.133971	0.915787	0.938274	0.426138	-0.447733	0.835409
Geodermatophilaceae	1.30968	0.535822	-1.33478	0.270558	-0.324498	0.79486	-1.03168	0.414957	-0.44791	0.728675	-0.526532	0.778185	-0.488282	0.7686
Aurantimonadaceae	-0.841432	0.685594	-0.208759	0.873367	-0.236112	0.856845	0.866873	0.604391	0.092289	0.956532	0.192996	0.930302	-0.29862	0.893181
Staphylococcaceae	3.1149	NA	-0.762692	0.646967	0.417432	0.802721	-2.69675	0.327544	0.0685365	0.979504	1.93484	0.557206	1.06189	NA
Nocardioidaceae	0.531396	0.817907	-0.261091	0.860767	-0.560223	0.705791	-2.58654	0.182841	-0.812761	0.687783	2.94401	0.29498	-1.63182	NA
Streptomycetaceae	1.40449	0.553673	3.65988	0.0277384	-0.687642	0.705893	0.258019	0.915051	1.8057	0.451077	5.64584	0.0265488	0.125011	0.967463
Caulobacteraceae	0.287025	0.899798	1.89239	0.256577	-2.00457	0.228767	2.41158	0.24314	2.63197	0.200848	2.92065	0.250045	-0.565892	NA
Bacillaceae	2.43118	0.272494	-0.192271	0.897118	-1.14371	0.435182	-3.25522	0.203143	0.271698	0.912982	-1.1712	NA	0.00724799	0.998172
Corynebacteriaceae	-2.62916	0.400932	-1.78193	0.369851	-2.68044	0.13877	-7.27844	0.00608994	0.338405	0.900903	5.51048	0.105247	1.91827	NA
Planococcaceae	-0.642011	0.775955	0.765552	0.685862	-2.85948	0.112881	-2.23128	0.278413	1.99364	0.299799	4.02677	0.102934	-1.87322	NA
Micrococcaceae	-0.229393	0.924815	1.97833	0.265315	-2.87794	0.0956294	-0.656956	0.77685	4.00264	0.0770602	4.08194	0.124872	-2.00394	NA
Acetobacteraceae	1.64705	0.511835	-0.568138	0.704733	-0.275544	0.854502	0.818643	0.743595	-1.68308	0.504347	0.439919	0.892677	-4.6278	0.119034
Trueperaceae	-2.58697	0.418943	-2.44995	0.125314	-1.96375	0.249404	-1.00397	0.638089	3.34723	0.104963	2.06915	0.516574	-1.74193	NA
Rhizobiaceae	-4.4345	0.193146	-0.119374	0.958063	-2.0821	0.348393	-0.903427	0.691056	2.1372	0.341074	-4.03013	NA	1.60747	0.546344
Aerococcaceae	0.886291	NA	0.155872	0.911446	-0.339103	0.808559	0.136972	0.95678	2.75227	0.262039	2.51511	0.362825	-1.19589	NA
[Weeksellaceae]	2.35428	0.40527	0.339044	0.858612	-1.2087	0.521417	-1.69121	0.451571	-1.57609	0.512058	-0.743873	0.823706	1.54147	0.609645
Rhodobacteraceae	-1.12152	NA	-2.33524	0.177679	-0.90835	0.615862	-2.16482	0.255449	0.84323	0.663282	5.14343	NA	-1.64143	NA
Pseudonocardiaceae	5.85879	0.0269289	1.93897	0.305423	-1.67388	0.379049	-6.31176	0.0114932	3.33433	0.239698	NA	NA	-0.75584	0.786493
[Chromatiaceae]	-5.06539	0.134935	0	1	0	1	0	1	0	1	5.77418	0.0893244	NA	NA
Hyphomicrobiaceae	0.460854	0.884756	-0.382403	0.882614	-1.66747	0.524898	-2.3289	0.41105	4.90876	0.0702323	4.02404	0.24131	-2.1037	NA
Intrasporangiaceae	1.34011	NA	1.86244	0.514442	-1.60411	0.573511	-2.46276	0.373327	5.96712	0.0200096	6.06429	0.0741333	-0.856861	0.78395
Erythrobacteraceae	4.94887	0.0417415	-0.325052	0.807764	-2.04758	0.105413	-1.94112	0.397229	-1.65015	0.476582	-4.44473	0.190274	-1.44338	0.600668
Rhodospirillaceae	-4.89826	0.107552	-2.41615	0.344656	-1.29249	0.613813	3.85073	0.197814	4.09778	0.170933	5.57496	0.0965978	-6.32524	NA
Paenibacillaceae	5.10473	0.0882335	0.455451	0.809999	0.0194117	0.992054	-7.04196	0.010864	5.20062	0.081247	NA	NA	-1.68483	0.588986
Dietziaceae	2.76714	0.420881	2.01061	0.507421	-3.55582	0.228912	-7.41562	0.00746616	4.10554	0.17011	NA	NA	-1.01246	0.747862
Peptostreptococcaceae	2.37256	0.321234	1.46011	0.442353	0.700676	0.715474	-0.0950087	0.969636	-1.74475	0.508899	6.13436	0.0523945	-2.59465	0.381665
Rickettsiaceae	4.18555	NA	-1.4787	0.613421	-3.04185	0.28237	0.414289	0.891408	1.1113	0.67336	3.42921	NA	2.48894	0.45289
mitochondria	1.37383	0.593606	1.84417	0.308517	-0.769867	0.676576	0.425114	0.851222	1.48832	0.509027	1.56923	0.631189	-1.17572	NA
Dolo_23	-5.85066	NA	6.81791	0.0212596	-7.32708	0.00672922	-0.0825649	0.975824	2.01491	0.455195	6.55985	NA	0.691283	0.818244
[Exiguobacteraceae]	1.05317	0.758459	-2.41698	0.17471	-0.146297	0.936893	-0.30928	0.914336	-2.23954	0.433308	-1.00935	0.766872	-3.79378	0.266851
Flavobacteriaceae	-3.18697	NA	1.05858	0.628228	-1.26154	0.562964	-3.93558	0.151349	0.304986	0.915492	22.3796	NA	0.12157	0.967677
Cytophagaceae	-2.20598	0.257193	0.0667	0.968942	0.785812	0.645194	1.30056	0.495764	0.964017	0.617044	2.64224	0.228487	-2.1126	0.43214
Propionibacteriaceae	3.66945	0.209591	-0.49393	0.784506	-0.0681985	0.969919	-4.53537	0.0961083	-1.25784	0.662211	NA	NA	-1.52166	0.610237
Conexibacteraceae	-2.16538	0.535841	-1.06515	0.724164	-4.8905	0.0658805	-2.43854	0.349852	3.25995	0.20922	0.121134	0.971761	-0.982133	NA
Streptococcaceae	-1.56726	0.622253	5.1558	0.0173268	-4.45046	0.0428258	3.7891	0.205192	1.65734	0.577194	1.76031	0.593379	NA	NA
Clostridiaceae	1.8224	0.519008	0.557936	0.74966	-2.09323	0.216376	2.23663	0.459304	2.49448	0.410374	3.91772	0.2545	-5.01686	0.139803
Phyllobacteriaceae	-2.44418	0.332794	0.0899042	0.975633	2.57919	0.368339	-0.781337	0.756107	2.78083	0.258409	6.13087	0.0508999	1.68573	0.573543
Xanthomonadaceae	-2.88697	0.403204	1.07965	0.702264	-2.80995	0.310726	1.85057	0.541888	2.19306	0.470739	3.59295	0.297922	-20.5134	NA
Cellulomonadaceae	-5.59663	0.0940956	-1.36818	0.653132	-1.72986	0.569522	0	1	0	1	6.30572	0.0631783	NA	NA
Microthrixaceae	2.44213	0.479208	1.76485	0.561542	-1.85971	0.533148	-3.62194	0.226805	3.70635	0.216443	NA	NA	-1.67452	NA
Bradyrhizobiaceae	NA	NA	-4.09737	0.126034	-4.18396	0.104938	-5.24389	0.0786125	0	1	NA	NA	-0.642377	0.843528
Burkholderiaceae	21.716	NA	0.0728786	0.979476	-3.53333	0.193997	-1.31272	0.667481	1.49061	0.625178	NA	NA	1.98471	0.568761
Bdellovibrionaceae	6.00209	0.0228801	1.0013	0.620396	1.21928	0.546014	-0.88799	0.771669	-2.82043	0.347491	-3.25539	0.339249	-1.70278	0.627715
Ardenscatenaceae	2.02193	0.56053	0.0414298	0.989099	-2.12369	0.446479	-2.68162	0.374125	0	1	NA	NA	-1.88994	NA
Gordoniaceae	NA	NA	0	1	0	1	0	1	0	1	NA	NA	-20.4492	NA
Streptosporangiaceae	NA	NA	0.104644	0.97171	-4.13713	0.159942	-5.36069	0.0481881	4.37979	0.142906	NA	NA	-0.379579	0.900057
Sporichthyaceae	2.94641	0.390558	2.36971	0.433133	-3.02545	0.235972	-3.31346	0.269712	-3.06314	0.306885	NA	NA	-4.32468	0.204255
Beijerinckiaceae	NA	NA	-1.78605	0.551806	-3.19038	0.288774	-2.7591	0.360125	2.84644	0.345627	NA	NA	-2.22134	NA
Bogoriellaceae	4.45369	0.190293	-2.67445	0.374326	-2.98189	0.322024	-3.89361	0.193273	3.97739	0.184088	NA	NA	-2.18284	NA
Alteromonadaceae	NA	NA	0	1	0	1	-1.95195	0.520985	2.0689	0.496603	NA	NA	2.96441	0.388035
Nakamurellaceae	-5.38529	0.0741026	-1.22202	0.684226	-3.00905	0.317555	4.85596	0.0752761	4.76148	0.110796	1.92372	0.504486	NA	NA
Sphingobacteriaceae	21.1273	NA	5.48812	0.0657357	0	1	-1.74421	0.566988	-1.40192	0.645133	NA	NA	-2.62208	0.448276
Methylocystaceae	-1.88917	0.55635	0.0457295	0.983246	-1.9664	0.358174	-0.833661	0.755567	1.39794	0.601817	2.75892	0.40881	0.412477	0.899529
Alcaligenaceae	NA	NA	4.35891	0.14512	-4.39573	0.141781	NA	NA	NA	NA	NA	NA	NA	NA
Promicromonosporaceae	-6.10615	NA	NA	NA	NA	NA	-2.57734	0.393486	2.66513	0.378132	6.81542	NA	3.65614	0.284346
Brevibacteriaceae	4.45369	0.190293	3.48513	0.245718	-4.39738	0.141629	NA	NA	NA	NA	NA	NA	NA	NA
Bacteriovoracaceae	NA	NA	-0.268203	0.924365	0.266025	0.925008	-3.69763	0.217069	-0.949992	0.75004	NA	NA	-1.27466	0.700827
Turicibacteraceae	4.29546	0.164076	-0.44567	0.852277	1.03679	0.685224	1.12528	0.712118	-0.951846	0.755271	-1.36032	0.69489	NA	NA
Sinobacteraceae	NA	NA	-3.88573	0.146826	-3.24351	0.280684	-1.32969	0.663412	1.60596	0.598438	NA	NA	2.28256	0.509995
Dermabacteraceae	NA	NA	6.05118	0.0399951	-6.4766	0.0159488	-1.01441	0.721873	-1.50775	0.598282	-2.73028	0.424211	-0.55986	0.865604
FFCH7168	NA	NA	-1.78932	0.551242	1.78599	0.552115	0.560376	0.854715	-0.399232	0.896209	-0.35688	0.919419	NA	NA
Micromonosporaceae	NA	NA	-2.07359	0.492866	-4.39836	0.132291	NA	NA	NA	NA	NA	NA	NA	NA
Lachnospiraceae	5.84342	NA	-3.36823	0.261136	-3.61732	0.227988	NA	NA	NA	NA	NA	NA	NA	NA
[Fimbriimonadaceae]	2.21667	0.522064	1.8876	0.534196	1.54755	0.610444	-2.93554	0.329484	-2.68271	0.371981	NA	NA	-3.94591	0.247685
Rubrobacteraceae	NA	NA	0.652319	0.830217	-2.3653	0.434289	NA	NA	NA	NA	NA	NA	NA	NA
Gaiellaceae	NA	NA	-2.40511	0.387724	-1.85263	0.50514	NA	NA	NA	NA	NA	NA	NA	NA
Patulibacteraceae	NA	NA	-2.08848	0.489709	-4.40766	0.13244	-3.07282	0.306848	-2.82097	0.347396	NA	NA	-4.08352	0.231207
Chloroflexaceae	NA	NA	4.26321	0.150804	-4.29995	0.147031	NA	NA	NA	NA	NA	NA	NA	NA
Enterococcaceae	2.97757	NA	-3.03629	0.312027	-3.31951	0.269385	2.69032	0.371374	2.94408	0.328878	4.1889	0.221835	NA	NA
Lactobacillaceae	NA	NA	-3.91661	0.14738	-0.319578	0.902813	-2.00399	0.50976	-1.72103	0.570346	NA	NA	-2.82418	0.412781
Vibrionaceae	NA	NA	NA	NA	NA	NA	NA	NA	NA	NA	NA	NA	NA	NA
Brucellaceae	NA	NA	0	1	0	1	-3.65809	0.222117	-0.573068	0.847329	NA	NA	-0.426143	0.897132
Mycobacteriaceae	NA	NA	-0.931967	0.760363	0.893645	0.769824	-4.10341	0.169997	2.57778	0.39444	NA	NA	-1.39477	0.672312
Actinomycetaceae	3.09775	0.366018	2.89809	0.335857	-1.08842	0.721471	NA	NA	NA	NA	NA	NA	NA	NA
Iamiaceae	NA	NA	-2.92113	0.331117	-5.04795	0.0823517	-3.07282	0.306848	-2.82097	0.347396	NA	NA	-4.08352	0.231207
[Tissierellaceae]	NA	NA	-0.138188	0.961169	0.136995	0.961505	-4.45112	0.10153	3.56333	0.235091	NA	NA	-0.13312	0.96453
Solirubrobacteraceae	NA	NA	0.461977	0.857346	-2.72713	0.279517	NA	NA	NA	NA	NA	NA	NA	NA
Prevotellaceae	NA	NA	-1.3601	0.644616	1.358	0.645176	-3.19816	0.287102	-2.94713	0.325885	NA	NA	-4.20913	0.216866
Bifidobacteriaceae	5.65047	NA	0	1	0	1	NA	NA	NA	NA	NA	NA	NA	NA
Pseudoalteromonadaceae	NA	NA	0	1	-2.77508	0.357378	NA	NA	NA	NA	NA	NA	NA	NA
C111	-5.06539	0.134935	0.790363	0.778463	-1.99331	0.474689	0	1	0	1	5.77418	0.0893244	NA	NA
Thermoactinomycetaceae	1.47238	0.674634	3.29347	0.236163	-1.86403	0.517528	NA	NA	NA	NA	NA	NA	NA	NA
Ruminococcaceae	5.16412	0.126034	-0.634008	0.834288	-2.75687	0.360604	0.560376	0.854715	-0.399232	0.896209	-0.487256	0.889957	NA	NA
Pasteurellaceae	NA	NA	2.43407	0.420489	-2.47199	0.413404	NA	NA	NA	NA	NA	NA	NA	NA
Myxococcaceae	NA	NA	0	1	0	1	-3.82398	0.166428	0.376321	0.89627	NA	NA	0.0619946	0.983656
Bacteroidaceae	5.76931	NA	0	1	0	1	NA	NA	NA	NA	NA	NA	NA	NA
Cystobacteraceae	-1.30121	0.645605	-0.0850074	0.973829	-0.31428	0.903531	0	1	0	1	5.41066	0.11184	NA	NA
Sanguibacteraceae	NA	NA	NA	NA	NA	NA	-2.78381	0.35573	-2.52979	0.40039	NA	NA	-3.79378	0.266851
Neisseriaceae	NA	NA	3.16904	0.291893	-3.20634	0.286327	NA	NA	NA	NA	NA	NA	NA	NA
Rhodothermaceae	-4.89518	0.150062	1.58663	0.602231	-1.67072	0.582977	0	1	0	1	5.60384	0.0993673	NA	NA
Methylophilaceae	NA	NA	-0.0817186	0.977985	0.0794171	0.978605	NA	NA	NA	NA	NA	NA	NA	NA
Cohaesibacteraceae	NA	NA	NA	NA	NA	NA	NA	NA	NA	NA	NA	NA	NA	NA
Carnobacteriaceae	4.19145	0.178288	4.76654	0.0491718	-0.443569	0.864072	NA	NA	NA	NA	NA	NA	NA	NA
Beutenbergiaceae	1.28685	0.713885	-1.65916	0.565693	-0.520016	0.856915	NA	NA	NA	NA	NA	NA	NA	NA
Procabacteriaceae	NA	NA	NA	NA	NA	NA	NA	NA	NA	NA	NA	NA	NA	NA
[Paraprevotellaceae]	NA	NA	NA	NA	NA	NA	-1.95195	0.520985	2.0689	0.496603	NA	NA	2.96441	0.388035
Moraxellaceae	2.76714	0.420881	5.9454	0.0265939	-3.99607	0.151868	NA	NA	NA	NA	NA	NA	NA	NA
Leuconostocaceae	NA	NA	NA	NA	NA	NA	NA	NA	NA	NA	NA	NA	NA	NA
Desulfuromonadaceae	NA	NA	NA	NA	NA	NA	NA	NA	NA	NA	NA	NA	NA	NA
Desulfovibrionaceae	NA	NA	NA	NA	NA	NA	NA	NA	NA	NA	NA	NA	NA	NA
Nannocystaceae	2.44213	0.479208	1.76485	0.561542	1.41147	0.642639	NA	NA	NA	NA	NA	NA	NA	NA
Frankiaceae	NA	NA	2.80899	0.351201	-2.84661	0.344884	NA	NA	NA	NA	NA	NA	NA	NA
Nitrosomonadaceae	NA	NA	3.60366	0.229804	-3.64073	0.225102	-2.48917	0.410316	2.57778	0.39444	NA	NA	3.03442	0.376595
Ellin517	NA	NA	1.58663	0.602231	-1.67072	0.582977	NA	NA	NA	NA	NA	NA	NA	NA
[Acidaminobacteraceae]	NA	NA	NA	NA	NA	NA	NA	NA	NA	NA	NA	NA	NA	NA
Verrucomicrobiaceae	NA	NA	NA	NA	NA	NA	NA	NA	NA	NA	NA	NA	NA	NA
[Mogibacteriaceae]	2.08115	0.548698	1.58663	0.602231	1.00508	0.741901	NA	NA	NA	NA	NA	NA	NA	NA
Nocardiopsaceae	NA	NA	NA	NA	NA	NA	NA	NA	NA	NA	NA	NA	NA	NA
Xanthobacteraceae	NA	NA	NA	NA	NA	NA	-2.7591	0.360125	2.84644	0.345627	NA	NA	3.30132	0.334927
Euzebyaceae	NA	NA	1.58663	0.602231	-1.67072	0.582977	NA	NA	NA	NA	NA	NA	NA	NA
Fusobacteriaceae	NA	NA	2.27788	0.451546	-2.3161	0.444119	NA	NA	NA	NA	NA	NA	NA	NA
Marinilabiaceae	NA	NA	NA	NA	NA	NA	NA	NA	NA	NA	NA	NA	NA	NA
Dermacoccaceae	NA	NA	3.01102	0.31704	-3.04847	0.311144	NA	NA	NA	NA	NA	NA	NA	NA
Alicyclobacillaceae	NA	NA	1.46392	0.630872	-1.50842	0.620588	NA	NA	NA	NA	NA	NA	NA	NA
Hyphomonadaceae	NA	NA	2.5701	0.394477	-2.60796	0.387659	NA	NA	NA	NA	NA	NA	NA	NA
Dermatophilaceae	NA	NA	-3.42244	0.253405	-1.60404	0.590944	NA	NA	NA	NA	NA	NA	NA	NA
[Kouleothrixaceae]	4.54138	0.181584	0	1	0	1	NA	NA	NA	NA	NA	NA	NA	NA
Piscirickettsiaceae	NA	NA	NA	NA	NA	NA	NA	NA	NA	NA	NA	NA	NA	NA
Yaniellaceae	NA	NA	NA	NA	NA	NA	NA	NA	NA	NA	NA	NA	NA	NA
Halomonadaceae	-2.72356	0.431452	NA	NA	NA	NA	-1.26206	0.673065	-1.16777	0.696159	3.30923	0.339747	-3.94591	0.247685
Rhodocyclaceae	3.51322	0.303747	3.87471	0.191867	-0.197575	0.94676	NA	NA	NA	NA	NA	NA	NA	NA
Oceanospirillaceae	NA	NA	NA	NA	NA	NA	NA	NA	NA	NA	NA	NA	NA	NA
Desulfobulbaceae	NA	NA	NA	NA	NA	NA	-2.48917	0.410316	2.57778	0.39444	NA	NA	3.03442	0.376595
Gallionellaceae	NA	NA	NA	NA	NA	NA	NA	NA	NA	NA	NA	NA	NA	NA
Listeriaceae	NA	NA	NA	NA	NA	NA	NA	NA	NA	NA	NA	NA	NA	NA
Tsukamurellaceae	3.2561	0.341398	2.42505	0.422247	2.10958	0.484989	0.560376	0.854715	-0.399232	0.896209	-0.35688	0.919419	NA	NA
Haloplasmataceae	NA	NA	3.47866	0.246608	-3.51579	0.241662	NA	NA	NA	NA	NA	NA	NA	NA
Acholeplasmataceae	NA	NA	NA	NA	NA	NA	NA	NA	NA	NA	NA	NA	NA	NA
Leptotrichiaceae	NA	NA	3.30317	0.271631	-3.34041	0.266333	NA	NA	NA	NA	NA	NA	NA	NA
Nitriliruptoraceae	NA	NA	NA	NA	NA	NA	NA	NA	NA	NA	NA	NA	NA	NA
Gracilibacteraceae	NA	NA	NA	NA	NA	NA	NA	NA	NA	NA	NA	NA	NA	NA
Cryomorphaceae	NA	NA	-1.78133	0.556879	-2.10346	0.487955	NA	NA	NA	NA	NA	NA	NA	NA
FFCH4570	NA	NA	NA	NA	NA	NA	NA	NA	NA	NA	NA	NA	NA	NA
[Roseiflexaceae]	NA	NA	NA	NA	NA	NA	NA	NA	NA	NA	NA	NA	NA	NA
Bartonellaceae	NA	NA	NA	NA	NA	NA	NA	NA	NA	NA	NA	NA	NA	NA
Nitrospiraceae	NA	NA	NA	NA	NA	NA	NA	NA	NA	NA	NA	NA	NA	NA
HTCC2188	-3.47555	0.310978	NA	NA	NA	NA	2.50689	0.405609	2.76209	0.360524	4.18268	0.222549	NA	NA
211ds20	NA	NA	3.18607	0.289266	-3.22339	0.28373	NA	NA	NA	NA	NA	NA	NA	NA
Ectothiorhodospiraceae	NA	NA	NA	NA	NA	NA	NA	NA	NA	NA	NA	NA	NA	NA
Williamsiaceae	NA	NA	NA	NA	NA	NA	NA	NA	NA	NA	NA	NA	NA	NA
Coxiellaceae	NA	NA	-1.53926	0.612491	1.48242	0.625771	NA	NA	NA	NA	NA	NA	NA	NA
[Entotheonellaceae]	NA	NA	NA	NA	NA	NA	NA	NA	NA	NA	NA	NA	NA	NA
Acidobacteriaceae	NA	NA	NA	NA	NA	NA	NA	NA	NA	NA	NA	NA	NA	NA
Rhodobiaceae	NA	NA	NA	NA	NA	NA	NA	NA	NA	NA	NA	NA	NA	NA
Ignavibacteriaceae	NA	NA	NA	NA	NA	NA	NA	NA	NA	NA	NA	NA	NA	NA
Desulfobacteraceae	NA	NA	NA	NA	NA	NA	NA	NA	NA	NA	NA	NA	NA	NA
Polyangiaceae	NA	NA	NA	NA	NA	NA	-2.201	0.468163	-1.94027	0.521303	NA	NA	-3.20815	0.350085
Sporolactobacillaceae	NA	NA	NA	NA	NA	NA	-2.22905	0.462354	-1.96959	0.514884	NA	NA	-3.08613	0.36932
0319-6G20	1.51224	0.666228	1.04869	0.731107	0.531152	0.862101	-1.74421	0.566988	-1.40192	0.645133	NA	NA	-2.62208	0.448276
Haliangiaceae	2.02193	0.56053	1.49315	0.623999	1.00508	0.741901	NA	NA	NA	NA	NA	NA	NA	NA
Parachlamydiaceae	NA	NA	NA	NA	NA	NA	NA	NA	NA	NA	NA	NA	NA	NA
Legionellaceae	NA	NA	NA	NA	NA	NA	NA	NA	NA	NA	NA	NA	NA	NA
AK1AB1_02E	NA	NA	NA	NA	NA	NA	NA	NA	NA	NA	NA	NA	NA	NA
Koribacteraceae	NA	NA	1.58663	0.602231	-1.67072	0.582977	NA	NA	NA	NA	NA	NA	NA	NA
Saprospiraceae	NA	NA	NA	NA	NA	NA	NA	NA	NA	NA	NA	NA	NA	NA
Anaerobrancaceae	NA	NA	NA	NA	NA	NA	-1.32969	0.663412	-0.830408	0.785832	NA	NA	-2.20583	0.526439
Flammeovirgaceae	NA	NA	NA	NA	NA	NA	NA	NA	NA	NA	NA	NA	NA	NA

## Sheet: 546
	546_ambient_N0		546 Non infected				546 Rust infected				546 Rust infected & ambient		107 Rust infected & elevated
	Non infected vs. rust infected		ambient vs. elevated		N0 vs. N60		ambient vs. elevated		N0 vs. N60		N0 vs. N60		N0 vs. N60
	log2FoldChange	pvalue	log2FoldChange	pvalue	log2FoldChange	pvalue	log2FoldChange	pvalue	log2FoldChange	pvalue	log2FoldChange	pvalue	log2FoldChange	pvalue
Sphingomonadaceae	-0.405252	0.784614	-0.356518	0.519408	0.0723963	0.876278	0.17647	0.848493	0.875786	0.324708	1.01249	0.528658	0.693097	0.645229
Methylobacteriaceae	1.14112	0.45754	0.15178	0.840287	-0.299005	0.659434	-0.0926423	0.928684	-1.40824	0.146914	-2.13569	0.196959	-0.870321	0.573335
Enterobacteriaceae	3.36803	0.100219	-0.924411	0.357278	-0.275171	0.77671	-0.930532	0.468785	0.941001	0.46229	0.227391	0.916258	1.22753	0.443975
Microbacteriaceae	-0.0376858	0.979487	0.795669	0.188201	-0.0789814	0.888296	-0.0149171	0.987823	0.817459	0.389601	0.351658	0.824727	1.18978	0.450134
Deinococcaceae	1.11281	0.50289	0.202226	0.844037	-0.0515855	0.957578	-0.252031	0.79935	-1.23194	0.189064	-1.30007	0.428061	-1.15185	0.453424
Oxalobacteraceae	0.334428	0.842034	-1.0497	0.190866	-0.545969	0.476336	0.00448326	0.996371	0.458269	0.638255	1.0422	0.519093	-0.056691	0.971635
Kineosporiaceae	0.489159	0.748731	1.11913	0.132823	0.203193	0.779727	-0.703576	0.500974	0.476181	0.649952	-0.0725972	0.965212	0.597134	0.715375
no hit	-1.47506	0.344836	0.500984	0.464076	-1.00586	0.0695988	0.279235	0.759781	0.0172161	0.984943	0.170085	0.915785	-0.207821	0.891407
Pseudomonadaceae	-0.552881	0.735125	-0.45853	0.623731	-0.731236	0.392635	-0.985554	0.307655	0.264525	0.789739	-0.081199	0.959793	0.551747	0.733558
Nocardiaceae	-0.674873	0.748251	0.721515	0.501909	-1.83279	0.0568042	1.28015	0.462476	4.30471	0.0171012	4.27741	0.109857	4.18633	0.0484899
Cystobacterineae	1.33421	0.376585	-0.350714	0.593703	0.349546	0.542544	0.0360704	0.971709	-0.124491	0.902172	-0.446946	0.783736	0.182727	0.914224
Comamonadaceae	-0.130643	0.948014	1.46741	0.138919	-0.871718	0.36775	0.4773	0.703937	-0.90916	0.463299	-1.18847	0.563088	-0.667227	0.687522
Geodermatophilaceae	1.19833	0.51793	0.16269	0.82598	0.123111	0.853501	0.837993	0.498224	-0.51436	0.691031	-3.00318	0.130267	0.945162	0.575425
Aurantimonadaceae	0.361623	0.814119	-0.285246	0.74827	1.28334	0.0869891	-0.712726	0.514208	0.714399	0.511767	-0.383283	0.816646	1.27004	0.4559
Staphylococcaceae	0.724161	0.759748	-0.741548	0.609633	-1.55674	0.255263	-1.44519	0.410457	1.71172	0.325028	-0.615608	0.809391	3.19001	0.132464
Nocardioidaceae	1.02745	0.599806	0.911462	0.41276	-2.40863	0.0106241	0.826766	0.620218	0.0621835	0.970352	-1.5362	0.507963	3.64673	0.078688
Streptomycetaceae	4.59012	0.0835238	1.63791	0.248052	-0.784111	0.576466	1.87519	0.523997	2.79478	0.354352	-2.68124	NA	3.77443	0.271125
Caulobacteraceae	0.172958	0.941916	-0.154219	0.909361	-2.49347	0.0354933	-0.220219	0.926789	1.5337	0.527243	-0.40742	NA	7.51181	0.00482078
Bacillaceae	3.76507	0.13769	-1.19181	0.393736	-1.44404	0.277936	-3.75713	0.111377	4.14944	0.0762454	-3.65329	NA	5.97605	0.0197478
Corynebacteriaceae	6.28818	0.0371481	-2.95881	0.0901653	0.37776	0.823856	-2.68308	0.342231	1.63266	0.583372	-2.91994	0.396951	5.03892	NA
Planococcaceae	6.58346	0.0282581	-1.62302	0.325444	-0.980586	0.546964	-4.78087	0.109466	2.76803	0.350809	-21.2992	NA	4.7199	0.0903663
Micrococcaceae	0.32949	0.879064	-0.162955	0.912107	-2.19649	0.101919	1.434	0.534871	0.141762	0.951387	-1.01862	0.70331	6.75815	0.0227554
Acetobacteraceae	0.146866	0.943529	0.455876	0.746287	-3.08638	0.00853746	1.21477	0.390942	-0.176028	0.902564	-2.54308	NA	2.56704	0.279764
Trueperaceae	-0.761916	0.792446	0.325783	0.852645	-2.4616	0.129646	-0.01152	0.996505	1.43759	0.591039	-0.541339	NA	8.20604	0.00574373
Rhizobiaceae	1.15725	NA	1.54762	0.338379	-1.04385	0.511358	0.400433	0.848394	2.57883	0.199914	2.20827	0.384849	3.12512	0.260437
Aerococcaceae	0.798448	0.782441	-0.392366	0.80155	-1.55437	0.291243	-0.211475	0.924542	1.12893	0.6094	-1.12771	0.650819	7.001	0.0183552
[Weeksellaceae]	5.12546	0.041903	-0.204886	0.884284	-1.1118	0.403468	-0.921414	0.710382	1.33457	0.588043	-2.24299	0.497255	5.93077	0.0285462
Rhodobacteraceae	-1.29887	0.54822	-1.1054	0.433006	-2.39897	0.0624344	0.727933	0.739407	2.73745	0.181257	1.34477	NA	2.80231	0.323201
Pseudonocardiaceae	0.842461	0.769313	0.234182	0.898699	-1.63685	0.349379	0.738732	0.772862	0.623094	0.801957	-1.2842	0.642541	5.96067	NA
[Chromatiaceae]	NA	NA	NA	NA	NA	NA	NA	NA	NA	NA	NA	NA	NA	NA
Hyphomicrobiaceae	0.387836	0.8801	0.51195	0.719723	-1.53608	0.249734	1.32358	0.60077	1.74135	0.492586	-0.0627053	0.98358	6.77187	0.0226476
Intrasporangiaceae	4.5157	0.184741	0.994797	0.64613	-3.28457	0.103871	-3.22033	0.284905	3.12571	0.298862	-20.979	NA	6.32772	0.034668
Erythrobacteraceae	4.07543	0.0991991	0.501282	0.720171	-2.12746	0.0914098	-1.39218	0.472895	-0.40654	0.835427	-3.92	0.145475	0.336133	0.887481
Rhodospirillaceae	-1.40653	0.630776	1.12369	0.597873	-2.73635	0.175981	1.77321	0.490676	2.04239	0.423314	1.51059	0.624363	5.80076	0.0549226
Paenibacillaceae	-1.04446	0.69628	-1.46318	0.406629	0.545515	0.754724	2.59612	0.257306	4.70582	0.0278914	1.7972	NA	5.4795	0.073754
Dietziaceae	-5.63451	NA	-0.85258	0.648733	-3.76859	0.0204757	1.00136	0.717654	0.368869	0.896896	-1.02755	NA	6.77372	0.0225536
Peptostreptococcaceae	0.00816476	0.997752	-1.3604	0.278392	-0.524528	0.668897	3.9208	0.189229	4.02638	0.176195	1.23881	NA	6.12126	0.0699384
Rickettsiaceae	NA	NA	-1.71214	0.565788	-2.61594	0.381843	0	1	0	1	-5.79841	NA	NA	NA
mitochondria	1.68051	0.472095	1.20371	0.367834	-0.158072	0.903248	0.792115	0.744249	0.241284	0.920705	2.41162	0.411168	-4.09988	0.199115
Dolo_23	5.51213	NA	-1.55011	0.418913	-2.71383	0.162493	-5.13225	0.085465	5.04178	0.0910397	NA	NA	7.27429	0.0140131
[Exiguobacteraceae]	3.1081	0.219051	0.0134503	0.992572	-0.933655	0.495057	1.77315	0.558087	2.20322	0.467835	3.15334	0.357612	NA	NA
Flavobacteriaceae	2.28949	0.363619	1.53284	0.394937	-2.16293	0.20692	-0.280909	0.922816	4.52587	0.0987273	-2.04025	NA	4.67456	0.147024
Cytophagaceae	2.2615	0.371465	2.06314	0.102053	-1.36516	0.270317	-0.0593306	0.976119	-1.49751	0.441941	-1.98639	0.410231	-1.02058	0.72126
Propionibacteriaceae	5.83726	0.0316464	0.091384	0.944856	-1.29579	0.288748	-1.98922	0.513529	1.83759	0.546216	-4.74426	0.163109	5.84817	0.0549911
Conexibacteraceae	-1.30703	0.681241	2.65935	0.296156	-4.15177	0.0679828	0.126014	0.962761	1.71068	0.520039	0.258877	0.936734	5.50244	0.0709659
Streptococcaceae	4.52931	0.106483	0.172679	0.932678	1.48434	0.453401	-0.367391	0.889703	-0.747406	0.795629	-0.948638	0.754522	4.75767	0.162581
Clostridiaceae	-1.60983	0.574548	0.0958811	0.95988	-1.59866	0.376527	-2.19692	0.443986	3.56796	0.179359	2.71501	NA	5.7687	0.0565942
Phyllobacteriaceae	-5.41731	NA	1.44019	0.585593	-3.19575	0.209775	-2.75789	0.328119	2.65252	0.346917	4.15092	NA	4.42885	0.173136
Xanthomonadaceae	NA	NA	-4.45845	0.0619639	-1.79278	0.551158	NA	NA	NA	NA	NA	NA	NA	NA
Cellulomonadaceae	0.940539	0.771564	1.95052	0.519633	-2.07006	0.483149	3.16241	0.291	-0.888207	0.76615	-1.09504	0.740786	5.65169	0.0960798
Microthrixaceae	-0.14438	0.965397	0.232045	0.906995	-2.10322	0.272033	2.4234	0.420539	0.931142	0.758248	0.728294	0.828439	5.33675	NA
Bradyrhizobiaceae	5.48052	0.0717979	-0.501981	0.788984	-0.0845821	0.963023	-2.40893	0.401492	2.39894	0.402374	-3.73746	0.274453	5.96744	0.0469645
Burkholderiaceae	NA	NA	0	1	0	1	1.99064	0.509866	-2.1038	0.486516	-3.51281	0.305194	NA	NA
Bdellovibrionaceae	2.6129	0.450465	-2.83103	0.332582	-2.88861	0.24975	-1.26897	0.601649	-1.50985	0.532945	-4.40786	0.177428	-0.882494	0.760577
Ardenscatenaceae	-0.345791	0.918821	-2.02497	0.49932	-2.02585	0.498764	0.742037	0.797263	0.615265	0.830629	-0.611368	0.855156	2.92531	0.39872
Gordoniaceae	NA	NA	0	1	0	1	-3.74258	0.21224	3.64964	0.223515	-5.58376	0.0998937	6.04664	0.0438446
Streptosporangiaceae	-2.74456	0.38619	-1.00965	0.737646	-0.958925	0.750122	-3.85053	0.172537	4.37991	0.0897137	2.85232	0.389254	5.94503	0.0478968
Sporichthyaceae	1.29858	0.648909	2.22827	0.329672	-2.80666	0.208673	0.546235	0.850446	1.18516	0.680304	-0.243297	0.940871	4.52838	0.184321
Beijerinckiaceae	NA	NA	0.295299	0.920613	-6.00523	0.0208898	2.41158	0.422853	-2.50752	0.40516	-3.93181	0.24964	NA	NA
Bogoriellaceae	NA	NA	-3.06479	0.308426	-3.09927	0.302921	-2.61645	0.387821	2.52022	0.404891	-4.74426	0.163109	3.49199	0.310016
Alteromonadaceae	-2.01576	NA	3.86379	0.196114	1.56666	0.605928	0	1	0	1	6.02925	NA	NA	NA
Nakamurellaceae	3.61023	0.291602	2.29272	0.36528	-2.63858	0.292898	-5.38063	0.07123	0	1	NA	NA	0.322002	0.919277
Sphingobacteriaceae	NA	NA	0.26643	0.928749	-0.292804	0.921682	NA	NA	NA	NA	NA	NA	NA	NA
Methylocystaceae	NA	NA	2.1286	0.477508	-3.55296	0.23617	-2.33307	0.442312	2.21247	0.465931	NA	NA	3.14007	0.363441
Alcaligenaceae	NA	NA	-1.44954	0.61053	-4.568	0.126143	0	1	0	1	-6.33376	NA	NA	NA
Promicromonosporaceae	2.65058	0.443695	-0.975794	0.70568	-3.8028	0.121885	-2.75575	0.362354	2.65946	0.378798	-5.84743	NA	3.64013	0.289176
Brevibacteriaceae	NA	NA	-4.70115	0.0783304	-4.73615	0.0785705	NA	NA	NA	NA	NA	NA	NA	NA
Bacteriovoracaceae	2.90901	0.39884	-3.55159	0.151315	-4.59776	0.0343952	-1.5312	0.612778	1.45005	0.631082	-1.83353	0.600266	3.49199	0.310016
Turicibacteraceae	2.95608	0.362916	0.177922	0.939572	-0.303242	0.896298	-3.91438	0.124417	3.30059	0.203885	1.52148	0.665199	3.58062	0.204846
Sinobacteraceae	3.47083	0.3112	0.404229	0.837405	-4.19638	0.013634	1.43808	0.636016	-1.60393	0.597368	-2.91994	0.396951	NA	NA
Dermabacteraceae	NA	NA	0.725842	0.778396	-5.16946	0.0236421	-2.61645	0.387821	2.52022	0.404891	NA	NA	3.49199	0.310016
FFCH7168	NA	NA	-3.21224	0.285196	-5.87259	0.0235179	-0.880143	0.769475	0.795732	0.790664	-2.91994	0.396951	6.3989	0.0331309
Micromonosporaceae	NA	NA	-1.90542	0.530968	1.61383	0.594921	-2.99371	0.32117	2.89819	0.336354	-5.18663	0.126788	3.9376	0.250269
Lachnospiraceae	4.77845	0.160041	1.59023	0.596614	2.90105	0.333975	-2.72481	0.367939	2.62804	0.384616	NA	NA	3.67112	0.284939
[Fimbriimonadaceae]	NA	NA	-3.18983	0.288648	-3.22437	0.283369	NA	NA	NA	NA	NA	NA	NA	NA
Rubrobacteraceae	-5.18475	NA	-2.87596	0.332559	1.52719	0.60947	1.73383	0.566999	-1.86934	0.53723	3.80906	NA	NA	NA
Gaiellaceae	-0.841871	0.768921	0.959642	0.644481	-2.13352	0.28178	0	1	0	1	5.6468	NA	NA	NA
Patulibacteraceae	4.01118	0.239977	-1.07642	0.711275	0.77477	0.792598	0.365614	0.904737	-1.16687	0.701751	-1.97799	0.57132	-0.170518	0.961499
Chloroflexaceae	NA	NA	-6.0681	0.00916793	3.69663	0.202549	0	1	0	1	NA	NA	4.39077	0.198378
Enterococcaceae	NA	NA	0	1	0	1	NA	NA	NA	NA	NA	NA	NA	NA
Lactobacillaceae	-1.74499	0.605416	0.862372	0.777853	0.801222	0.793256	1.51289	0.597629	0.393232	0.890746	-0.476483	0.884866	3.14007	0.363441
Vibrionaceae	-20.3756	NA	NA	NA	NA	NA	0	1	0	1	21.8597	NA	NA	NA
Brucellaceae	NA	NA	-0.782403	0.785246	-2.38545	0.407055	NA	NA	NA	NA	NA	NA	NA	NA
Mycobacteriaceae	NA	NA	-0.330575	0.887253	-4.20682	0.0465541	-2.89048	0.338648	2.79478	0.354352	NA	NA	3.77443	0.271125
Actinomycetaceae	3.19613	0.352329	-2.17238	0.462721	1.84574	0.536671	-1.78473	0.558303	1.61589	0.596393	NA	NA	2.366	0.499598
Iamiaceae	NA	NA	0	1	0	1	-4.50735	0.131634	4.41606	0.13948	NA	NA	5.4183	0.0763341
[Tissierellaceae]	3.61023	0.291602	-0.867788	0.772686	-0.801163	0.789235	2.35051	0.410361	-2.46964	0.385545	-4.62638	0.157244	1.75331	0.618726
Solirubrobacteraceae	NA	NA	-1.00561	0.69447	-2.5112	0.316884	NA	NA	NA	NA	NA	NA	NA	NA
Prevotellaceae	5.89314	NA	3.23601	0.280241	-3.48168	0.245901	NA	NA	NA	NA	NA	NA	NA	NA
Bifidobacteriaceae	-3.92515	NA	0.528392	0.862895	0.452507	0.882441	0	1	0	1	5.85066	NA	NA	NA
Pseudoalteromonadaceae	-4.9463	NA	0	1	0	1	0	1	0	1	5.55644	NA	NA	NA
C111	NA	NA	1.31126	0.658389	-4.06895	0.17381	-1.78473	0.558303	1.61589	0.596393	NA	NA	2.366	0.499598
Thermoactinomycetaceae	2.33526	0.502058	-3.70007	0.0932963	-0.549033	0.812269	NA	NA	NA	NA	NA	NA	NA	NA
Ruminococcaceae	NA	NA	-2.92033	0.306311	-1.31118	0.656695	NA	NA	NA	NA	NA	NA	NA	NA
Pasteurellaceae	-0.286907	0.932013	1.27412	0.676162	1.26535	0.677795	1.4329	0.637255	1.90408	0.531554	2.72465	0.428739	NA	NA
Myxococcaceae	NA	NA	1.95553	0.518535	-2.21723	0.465275	0	1	0	1	NA	NA	4.75767	0.162581
Bacteroidaceae	2.33526	0.502058	-1.99765	0.505206	-1.99851	0.504654	NA	NA	NA	NA	NA	NA	NA	NA
Cystobacteraceae	NA	NA	-1.83717	0.546076	-1.81516	0.55183	-4.15899	0.164764	-3.80212	0.203488	NA	NA	-4.36824	0.198666
Sanguibacteraceae	NA	NA	-0.500092	0.846644	-5.01096	0.0294515	1.43808	0.636016	-1.60393	0.597368	-2.91994	0.396951	NA	NA
Neisseriaceae	4.10178	0.208757	1.36971	0.605887	-0.795694	0.765758	-1.50053	0.623236	-0.97532	0.74924	NA	NA	-1.23001	0.72489
Rhodothermaceae	2.33526	0.502058	-0.131964	0.959844	-1.16284	0.656885	-1.5464	0.612558	1.37136	0.653651	NA	NA	2.07561	0.555114
Methylophilaceae	-3.00234	0.381267	0.528392	0.862895	-0.9952	0.745039	2.31815	0.441392	2.68701	0.373739	3.59468	0.292684	NA	NA
Cohaesibacteraceae	-1.90024	NA	2.08117	0.491384	2.08733	0.489611	0	1	0	1	5.88819	NA	NA	NA
Carnobacteriaceae	NA	NA	-4.015	0.179673	-4.04994	0.175863	NA	NA	NA	NA	NA	NA	NA	NA
Beutenbergiaceae	NA	NA	0.959367	0.746923	-0.986144	0.739795	2.73709	0.361889	-2.83172	0.345971	-4.25611	0.211844	NA	NA
Procabacteriaceae	4.01118	0.239977	-0.669486	0.82074	2.02371	0.49778	-0.264448	0.930151	-2.78199	0.354677	-3.29044	0.337809	-2.45267	0.475772
[Paraprevotellaceae]	-0.0284771	0.993218	1.44834	0.63449	1.45383	0.632562	1.4329	0.637255	1.90408	0.531554	2.72465	0.428739	NA	NA
Moraxellaceae	NA	NA	NA	NA	NA	NA	NA	NA	NA	NA	NA	NA	NA	NA
Leuconostocaceae	NA	NA	0	1	0	1	-1.78473	0.558303	1.61589	0.596393	NA	NA	2.366	0.499598
Desulfuromonadaceae	-2.68023	NA	0.963045	0.752626	0.881715	0.772954	0	1	0	1	5.6468	NA	NA	NA
Desulfovibrionaceae	-5.1615	NA	NA	NA	NA	NA	0	1	0	1	5.77254	NA	NA	NA
Nannocystaceae	NA	NA	-3.43715	0.252099	-4.70068	0.0828832	NA	NA	NA	NA	NA	NA	NA	NA
Frankiaceae	NA	NA	-2.44319	0.419366	-2.44996	0.418408	NA	NA	NA	NA	NA	NA	NA	NA
Nitrosomonadaceae	NA	NA	0	1	0	1	NA	NA	NA	NA	NA	NA	NA	NA
Ellin517	NA	NA	-3.53911	0.238018	-4.75121	0.111469	NA	NA	NA	NA	NA	NA	NA	NA
[Acidaminobacteraceae]	-2.28032	0.476817	0.963045	0.752626	0.881715	0.772954	0	1	0	1	5.24545	0.122209	NA	NA
Verrucomicrobiaceae	NA	NA	0	1	0	1	NA	NA	NA	NA	NA	NA	NA	NA
[Mogibacteriaceae]	2.65058	0.443695	-2.18036	0.461799	-0.892275	0.763152	NA	NA	NA	NA	NA	NA	NA	NA
Nocardiopsaceae	3.61023	0.291602	0.584076	0.825565	-0.897809	0.73502	NA	NA	NA	NA	NA	NA	NA	NA
Xanthobacteraceae	2.6129	0.450465	1.50858	0.613232	-2.37439	0.427981	NA	NA	NA	NA	NA	NA	NA	NA
Euzebyaceae	NA	NA	0.047226	0.987247	-4.03675	0.15589	NA	NA	NA	NA	NA	NA	NA	NA
Fusobacteriaceae	3.77983	0.268909	3.34631	0.263908	-1.07655	0.717919	NA	NA	NA	NA	NA	NA	NA	NA
Marinilabiaceae	-0.201753	0.95011	2.30574	0.444764	2.28995	0.447733	0	1	0	1	4.40636	0.195257	NA	NA
Dermacoccaceae	NA	NA	0.0581177	0.984353	-3.86961	0.196249	NA	NA	NA	NA	NA	NA	NA	NA
Alicyclobacillaceae	NA	NA	1.92046	0.521034	-2.20007	0.463118	NA	NA	NA	NA	NA	NA	NA	NA
Hyphomonadaceae	NA	NA	0.527339	0.859381	-3.63408	0.225431	NA	NA	NA	NA	NA	NA	NA	NA
Dermatophilaceae	NA	NA	NA	NA	NA	NA	NA	NA	NA	NA	NA	NA	NA	NA
[Kouleothrixaceae]	NA	NA	NA	NA	NA	NA	NA	NA	NA	NA	NA	NA	NA	NA
Piscirickettsiaceae	-4.08262	0.230535	NA	NA	NA	NA	0	1	0	1	4.68751	0.167844	NA	NA
Yaniellaceae	2.93381	0.394682	-1.33454	0.657874	2.78644	0.353795	NA	NA	NA	NA	NA	NA	NA	NA
Halomonadaceae	NA	NA	NA	NA	NA	NA	NA	NA	NA	NA	NA	NA	NA	NA
Rhodocyclaceae	NA	NA	NA	NA	NA	NA	NA	NA	NA	NA	NA	NA	NA	NA
Oceanospirillaceae	-3.80392	0.264581	NA	NA	NA	NA	0	1	0	1	4.40636	0.195257	NA	NA
Desulfobulbaceae	-3.00234	0.381267	NA	NA	NA	NA	2.31815	0.441392	2.68701	0.373739	3.59468	0.292684	NA	NA
Gallionellaceae	NA	NA	-3.39289	0.258391	-3.42754	0.25348	NA	NA	NA	NA	NA	NA	NA	NA
Listeriaceae	NA	NA	NA	NA	NA	NA	3.00253	0.316469	-3.09626	0.301972	-4.52074	0.184247	NA	NA
Tsukamurellaceae	2.19941	0.528348	0.733224	0.810532	0.673051	0.825829	NA	NA	NA	NA	NA	NA	NA	NA
Haloplasmataceae	NA	NA	NA	NA	NA	NA	NA	NA	NA	NA	NA	NA	NA	NA
Acholeplasmataceae	-3.32162	0.331437	NA	NA	NA	NA	2.64273	0.378972	3.00778	0.317934	3.91862	0.250439	NA	NA
Leptotrichiaceae	NA	NA	NA	NA	NA	NA	NA	NA	NA	NA	NA	NA	NA	NA
Nitriliruptoraceae	NA	NA	-1.27768	0.672308	-3.04323	0.311965	NA	NA	NA	NA	NA	NA	NA	NA
Gracilibacteraceae	2.65058	0.443695	2.59211	0.389085	-0.678029	0.822449	NA	NA	NA	NA	NA	NA	NA	NA
Cryomorphaceae	NA	NA	NA	NA	NA	NA	1.73383	0.566999	-1.86934	0.53723	-3.2466	0.344496	NA	NA
FFCH4570	NA	NA	NA	NA	NA	NA	-2.61645	0.387821	2.52022	0.404891	NA	NA	3.49199	0.310016
[Roseiflexaceae]	NA	NA	NA	NA	NA	NA	-2.61645	0.387821	2.52022	0.404891	NA	NA	3.49199	0.310016
Bartonellaceae	NA	NA	-2.86309	0.342178	-2.89745	0.336313	NA	NA	NA	NA	NA	NA	NA	NA
Nitrospiraceae	NA	NA	-2.86309	0.342178	-2.89745	0.336313	NA	NA	NA	NA	NA	NA	NA	NA
HTCC2188	NA	NA	-1.39131	0.648703	-1.40136	0.646736	NA	NA	NA	NA	NA	NA	NA	NA
211ds20	NA	NA	NA	NA	NA	NA	NA	NA	NA	NA	NA	NA	NA	NA
Ectothiorhodospiraceae	NA	NA	2.64471	0.379335	-2.89401	0.336902	NA	NA	NA	NA	NA	NA	NA	NA
Williamsiaceae	NA	NA	-3.21224	0.285196	-3.24677	0.279961	NA	NA	NA	NA	NA	NA	NA	NA
Coxiellaceae	NA	NA	NA	NA	NA	NA	-1.68901	0.579871	1.4311	0.639486	NA	NA	2.82435	0.415988
[Entotheonellaceae]	3.41799	0.318853	1.41054	0.643443	1.4127	0.642331	NA	NA	NA	NA	NA	NA	NA	NA
Acidobacteriaceae	NA	NA	-2.44319	0.419366	-2.44996	0.418408	NA	NA	NA	NA	NA	NA	NA	NA
Rhodobiaceae	NA	NA	2.22346	0.461552	-2.47631	0.413273	NA	NA	NA	NA	NA	NA	NA	NA
Ignavibacteriaceae	NA	NA	2.22346	0.461552	-2.47631	0.413273	NA	NA	NA	NA	NA	NA	NA	NA
Desulfobacteraceae	-2.59154	0.451749	NA	NA	NA	NA	1.89874	0.530006	2.31081	0.445957	3.17635	0.354017	NA	NA
Polyangiaceae	NA	NA	NA	NA	NA	NA	NA	NA	NA	NA	NA	NA	NA	NA
Sporolactobacillaceae	NA	NA	NA	NA	NA	NA	NA	NA	NA	NA	NA	NA	NA	NA
0319-6G20	NA	NA	NA	NA	NA	NA	NA	NA	NA	NA	NA	NA	NA	NA
Haliangiaceae	NA	NA	0.963045	0.752626	-1.40136	0.646736	NA	NA	NA	NA	NA	NA	NA	NA
Parachlamydiaceae	NA	NA	NA	NA	NA	NA	2.09998	0.486422	-2.20228	0.465973	-3.62244	0.289915	NA	NA
Legionellaceae	NA	NA	1.56518	0.607028	-1.859	0.54209	NA	NA	NA	NA	NA	NA	NA	NA
AK1AB1_02E	NA	NA	1.5931	0.600521	-1.93537	0.525289	NA	NA	NA	NA	NA	NA	NA	NA
Koribacteraceae	NA	NA	NA	NA	NA	NA	NA	NA	NA	NA	NA	NA	NA	NA
Saprospiraceae	-1.60672	0.646363	NA	NA	NA	NA	0.74859	0.806399	1.4311	0.639486	2.16381	0.533017	NA	NA
Anaerobrancaceae	NA	NA	NA	NA	NA	NA	NA	NA	NA	NA	NA	NA	NA	NA
Flammeovirgaceae	NA	NA	0.528392	0.862895	-0.9952	0.745039	NA	NA	NA	NA	NA	NA	NA	NA
