# Supplementary material for: Elevated Ozone Concentration and Nitrogen Addition Increase Poplar Rust Severity by Shifting the Phyllosphere Microbial Community
Source: J Fungi (Basel). 2022 May 18;8(5):523. doi: 10.3390/jof8050523 (PMC9148057; doi:10.3390/jof8050523)
Supplement: Supplementary file 1 [file jof-08-00523-s001.zip › Supplementary files/Table S2.xlsx]

## Sheet: fungi
Feature ID	Taxon	Confidence
db1801f05bed15b6bd2a6a95c4295452	k__Fungi;p__Ascomycota;c__Leotiomycetes;o__Erysiphales;f__Erysiphaceae;g__Phyllactinia;s__Phyllactinia_populi	0.999996
fe10c59e6d7aa83a7f9867fc66cec20c	k__Fungi;p__Ascomycota;c__Leotiomycetes;o__Erysiphales;f__Erysiphaceae;g__Phyllactinia;s__Phyllactinia_populi	0.999996
7841ca0aa1707f602c815e04dce1d9f1	k__Viridiplantae;p__Anthophyta;c__Eudicotyledonae;o__Malpighiales;f__Salicaceae;g__Populus;s__Populus_deltoides	0.999884
a79085d351691a746cb1a020af8152a0	k__Viridiplantae;p__Anthophyta;c__Eudicotyledonae;o__Malpighiales;f__Salicaceae;g__Populus;s__Populus_deltoides	0.999183
a442aca31208dbfd9be0b577290725fa	k__Viridiplantae;p__Anthophyta;c__Eudicotyledonae;o__Malpighiales;f__Salicaceae;g__Populus;s__Populus_deltoides	0.999269
2d1b6a85b29d4852f524a7389f1612aa	k__Viridiplantae;p__Anthophyta;c__Eudicotyledonae;o__Malpighiales;f__Salicaceae;g__Populus;s__Populus_deltoides	0.999403
6d917e6bddea20eecba00049e9289bf2	k__Viridiplantae;p__Anthophyta;c__Eudicotyledonae;o__Malpighiales;f__Salicaceae;g__Populus;s__Populus_deltoides	0.999895
0a31f00157c432759d500c9e3d204388	k__Viridiplantae;p__Anthophyta;c__Eudicotyledonae;o__Malpighiales;f__Salicaceae;g__Populus;s__Populus_deltoides	0.999264
24009798ac70e0e50b968cdc021563ff	k__Fungi;p__Ascomycota;c__Dothideomycetes;o__Pleosporales;f__Didymellaceae;g__Peyronellaea;s__unidentified	0.879831
7cdb275a59625e8811b1a5006ee59f08	k__Fungi;p__Ascomycota;c__Dothideomycetes;o__Pleosporales;f__Didymellaceae;g__Peyronellaea;s__unidentified	0.889562
79f70b7925c88a99c9f33221cd1888a3	k__Viridiplantae;p__Anthophyta;c__Eudicotyledonae;o__Malpighiales;f__Salicaceae;g__Populus;s__Populus_deltoides	0.9999
36ed5ad963fd3250794827fc5326bc2d	k__Viridiplantae;p__Anthophyta;c__Eudicotyledonae;o__Malpighiales;f__Salicaceae;g__Populus;s__Populus_deltoides	0.999924
1d7172b0e65a311952bd5dd4f5fbb8ed	k__Viridiplantae;p__Anthophyta;c__Eudicotyledonae;o__Malpighiales;f__Salicaceae;g__Populus;s__Populus_deltoides	0.999254
dff715a422a67f75f64183c8cf2aa5a4	k__Viridiplantae;p__Anthophyta;c__Eudicotyledonae;o__Malpighiales;f__Salicaceae;g__Populus;s__Populus_deltoides	0.99994
7bf9bfbbf8a301644efde3ba9212d721	k__Viridiplantae;p__Anthophyta;c__Eudicotyledonae;o__Malpighiales;f__Salicaceae;g__Populus;s__Populus_deltoides	0.999899
e99d55851b86eb7e144924e952fad83e	k__Viridiplantae;p__Anthophyta;c__Eudicotyledonae;o__Malpighiales;f__Salicaceae;g__Populus;s__Populus_deltoides	0.999119
dc4a7de7a69c9fa78d25e43234903c75	k__Viridiplantae;p__Anthophyta;c__Eudicotyledonae;o__Malpighiales;f__Salicaceae;g__Populus;s__Populus_deltoides	0.999881
fcc5a70c6e69ba1f53a2f91b836f510d	k__Viridiplantae;p__Anthophyta;c__Eudicotyledonae;o__Malpighiales;f__Salicaceae;g__Populus;s__Populus_deltoides	0.99988
336543a9afe6c2156f9e318453b6a039	k__Viridiplantae;p__Anthophyta;c__Eudicotyledonae;o__Malpighiales;f__Salicaceae;g__Populus;s__Populus_deltoides	0.999123
b7022c91105339719eb6c6c12bc40738	k__Viridiplantae;p__Anthophyta;c__Eudicotyledonae;o__Malpighiales;f__Salicaceae;g__Populus;s__Populus_deltoides	0.99977
14395c56dc20e82462d01d7c8f90437e	k__Viridiplantae;p__Anthophyta;c__Eudicotyledonae;o__Malpighiales;f__Salicaceae;g__Populus;s__Populus_deltoides	0.999879
d28c6c4f0bfcca40009902add75559dd	k__Fungi;p__Ascomycota;c__Leotiomycetes;o__Erysiphales;f__Erysiphaceae;g__Phyllactinia;s__Phyllactinia_populi	0.999997
22868ba9c132cec81b7c859847e6c3ee	k__Viridiplantae;p__Anthophyta;c__Eudicotyledonae;o__Malpighiales;f__Salicaceae;g__Populus;s__Populus_deltoides	0.999059
f7a221ebfd86b606da007efa6a5170b0	k__Viridiplantae;p__Anthophyta;c__Eudicotyledonae;o__Malpighiales;f__Salicaceae;g__Populus;s__Populus_deltoides	0.999885
71931ac2c47035e046388a6a32e4a62f	k__Viridiplantae;p__Anthophyta;c__Eudicotyledonae;o__Malpighiales;f__Salicaceae;g__Populus;s__Populus_deltoides	0.999868
80ea5213a290db20135b17882e41e6ed	k__Viridiplantae;p__Anthophyta;c__Eudicotyledonae;o__Malpighiales;f__Salicaceae;g__Populus;s__Populus_deltoides	0.999912
d19f11c68c08004a8592929e1aef9b5a	k__Viridiplantae;p__Anthophyta;c__Eudicotyledonae;o__Malpighiales;f__Salicaceae;g__Populus;s__Populus_deltoides	0.999264
aac7d7d08ee7dcabd73c46e2d8d9b553	k__Viridiplantae;p__Anthophyta;c__Eudicotyledonae;o__Malpighiales;f__Salicaceae;g__Populus;s__Populus_deltoides	0.999908
01aff2897daadd9bf0d42c6ee61fbc26	k__Fungi;p__Ascomycota;c__Leotiomycetes;o__Erysiphales;f__Erysiphaceae;g__Phyllactinia;s__Phyllactinia_populi	0.999995
91d7418f849980a3408d300547654a10	k__Viridiplantae;p__Anthophyta;c__Eudicotyledonae;o__Malpighiales;f__Salicaceae;g__Populus;s__Populus_deltoides	0.999344
acb9a54a0cc66ba2c80c7d0b2de9546c	k__Viridiplantae;p__Anthophyta;c__Eudicotyledonae;o__Malpighiales;f__Salicaceae;g__Populus;s__Populus_deltoides	0.999906
ed2d9624a5d5ac7c292892d369dc5959	k__Viridiplantae;p__Anthophyta;c__Eudicotyledonae;o__Malpighiales;f__Salicaceae;g__Populus;s__Populus_deltoides	0.999903
780632d5c005ee995202e4f6ce8ead3f	k__Viridiplantae;p__Anthophyta;c__Eudicotyledonae;o__Malpighiales;f__Salicaceae;g__Populus;s__Populus_deltoides	0.999915
8468ef405c57da973beb75e6a4484196	k__Viridiplantae;p__Anthophyta;c__Eudicotyledonae;o__Malpighiales;f__Salicaceae;g__Populus;s__Populus_deltoides	0.999413
9f196ab639c5dbf6834aa1d4a24dad6a	k__Viridiplantae;p__Anthophyta;c__Eudicotyledonae;o__Malpighiales;f__Salicaceae;g__Populus;s__Populus_deltoides	0.99991
efafc654c96a22075fae4e50fa4b058a	k__Viridiplantae;p__Anthophyta;c__Eudicotyledonae;o__Malpighiales;f__Salicaceae;g__Populus;s__Populus_deltoides	0.999901
5768942bb3b4c9540d76435af16a5ecb	k__Viridiplantae;p__Anthophyta;c__Eudicotyledonae;o__Malpighiales;f__Salicaceae;g__Populus;s__Populus_deltoides	0.999898
8a530175b91aeae258d85d3a3c8926b8	k__Viridiplantae;p__Anthophyta;c__Eudicotyledonae;o__Malpighiales;f__Salicaceae;g__Populus;s__Populus_deltoides	0.999305
fedea03a8e3935b670338bbddeb4fbfc	k__Fungi;p__Ascomycota;c__Leotiomycetes;o__Erysiphales;f__Erysiphaceae;g__Phyllactinia;s__Phyllactinia_populi	0.999996
2cae6fcd481009006a3dbc543708d519	k__Fungi;p__Ascomycota;c__Leotiomycetes;o__Erysiphales;f__Erysiphaceae;g__Phyllactinia;s__Phyllactinia_populi	0.999996
6ba5d6f1ff6eb96c12dd2f7ecc8910f6	k__Viridiplantae;p__Anthophyta;c__Eudicotyledonae;o__Malpighiales;f__Salicaceae;g__Populus;s__Populus_deltoides	0.999882
ee06d670c84c81af7106edc3a12c2419	k__Viridiplantae;p__Anthophyta;c__Eudicotyledonae;o__Malpighiales;f__Salicaceae;g__Populus;s__Populus_deltoides	0.999879
6a2ba3e5b029c9e25ec769e56ab75966	k__Viridiplantae;p__Anthophyta;c__Eudicotyledonae;o__Malpighiales;f__Salicaceae;g__Populus;s__Populus_deltoides	0.999883
e0799ae465ba57f68592d4776a765a51	k__Viridiplantae;p__Anthophyta;c__Eudicotyledonae;o__Malpighiales;f__Salicaceae;g__Populus;s__Populus_deltoides	0.999778
59e22932cc1dbc775a7204fdff66cbe3	k__Viridiplantae;p__Anthophyta;c__Eudicotyledonae;o__Malpighiales;f__Salicaceae;g__Populus;s__Populus_deltoides	0.99989
881c5cf7aeb719de64bf58ccc239cee7	k__Viridiplantae;p__Anthophyta;c__Eudicotyledonae;o__Malpighiales;f__Salicaceae;g__Populus;s__Populus_deltoides	0.999792
b8d1eaec199657a21a5be02a7c368e2a	k__Viridiplantae;p__Anthophyta;c__Eudicotyledonae;o__Malpighiales;f__Salicaceae;g__Populus;s__Populus_deltoides	0.999879
087ff64244aa500e68ad3f170a35f7e6	k__Fungi;p__Ascomycota;c__Dothideomycetes;o__Pleosporales;f__Pleosporaceae;g__Alternaria;s__Alternaria_alternata	0.846248
6144c7bafa30b37bddc520fe39119ff1	k__Viridiplantae;p__Anthophyta;c__Eudicotyledonae;o__Malpighiales;f__Salicaceae;g__Populus;s__Populus_deltoides	0.999243
82783bd5c7e441fa6daf290b73f8dafe	k__Viridiplantae;p__Anthophyta;c__Eudicotyledonae;o__Malpighiales;f__Salicaceae;g__Populus;s__Populus_deltoides	0.999859
12be8e1c31c0e76e6f288c8121c06e6d	k__Viridiplantae;p__Anthophyta;c__Eudicotyledonae;o__Malpighiales;f__Salicaceae;g__Populus;s__Populus_deltoides	0.999217
d77a8ef32d693353d0c3e6e2b6da897e	k__Viridiplantae;p__Anthophyta;c__Eudicotyledonae;o__Malpighiales;f__Salicaceae;g__Populus;s__Populus_deltoides	0.999761
1982945e9d3df9028dc969d0aa13981a	k__Viridiplantae;p__Anthophyta;c__Eudicotyledonae;o__Malpighiales;f__Salicaceae;g__Populus;s__Populus_deltoides	0.999498
bb4766ea1036f41af769ce73b167c7bb	k__Viridiplantae;p__Anthophyta;c__Eudicotyledonae;o__Malpighiales;f__Salicaceae;g__Populus;s__Populus_deltoides	0.999914
7700690e385aed5168befc0930fc8496	k__Viridiplantae;p__Anthophyta;c__Eudicotyledonae;o__Malpighiales;f__Salicaceae;g__Populus;s__Populus_deltoides	0.999186
c7129563a6aaaeb1b11350c7391757dc	k__Viridiplantae;p__Anthophyta;c__Eudicotyledonae;o__Malpighiales;f__Salicaceae;g__Populus;s__Populus_deltoides	0.999627
337e9aa3c6bae25cc0b0070df418af5b	k__Viridiplantae;p__Anthophyta;c__Eudicotyledonae;o__Malpighiales;f__Salicaceae;g__Populus;s__Populus_deltoides	0.999015
64e214d257d82d1d83b777c3cfdffb21	k__Viridiplantae;p__Anthophyta;c__Eudicotyledonae;o__Malpighiales;f__Salicaceae;g__Populus;s__Populus_deltoides	0.999569
6e0a172951d3d16fd7a7c22195d8f3d8	k__Fungi;p__Ascomycota;c__Leotiomycetes;o__Erysiphales;f__Erysiphaceae;g__Phyllactinia;s__Phyllactinia_populi	0.999996
a9229b619051f801b51d3fd9e1d96226	k__Viridiplantae;p__Anthophyta;c__Eudicotyledonae;o__Malpighiales;f__Salicaceae;g__Populus;s__Populus_deltoides	0.999303
e386f633fd5b4694cfbf6b63c55b1d50	k__Viridiplantae;p__Anthophyta;c__Eudicotyledonae;o__Malpighiales;f__Salicaceae;g__Populus;s__Populus_deltoides	0.999714
9884848775d459572f55cf42217875cb	k__Fungi;p__Ascomycota;c__Dothideomycetes;o__Capnodiales;f__Cladosporiaceae;g__Cladosporium;s__Cladosporium_cladosporioides	0.793281
d70c3504b22c61be5a5d5d162702344c	k__Viridiplantae;p__Anthophyta;c__Eudicotyledonae;o__Malpighiales;f__Salicaceae;g__Populus;s__Populus_deltoides	0.999801
cee3ac94d754cb1cca943dafe89469f0	k__Viridiplantae;p__Anthophyta;c__Eudicotyledonae;o__Malpighiales;f__Salicaceae;g__Populus;s__Populus_deltoides	0.999745
1ee10c0ba0d6da62306956ab3972d31a	k__Viridiplantae;p__Anthophyta;c__Eudicotyledonae;o__Malpighiales;f__Salicaceae;g__Populus;s__Populus_deltoides	0.99983
60e0c1964d5168ae6a3cafa8720173ce	k__Fungi;p__Ascomycota;c__Leotiomycetes;o__Erysiphales;f__Erysiphaceae;g__Phyllactinia;s__Phyllactinia_populi	0.999995
79439773b470ecdb7fecf06ad1903bcd	k__Viridiplantae;p__Anthophyta;c__Eudicotyledonae;o__Malpighiales;f__Salicaceae;g__Populus;s__Populus_deltoides	0.999593
f90e39503fa65ab75b6efcf659b9499f	k__Viridiplantae;p__Anthophyta;c__Eudicotyledonae;o__Malpighiales;f__Salicaceae;g__Populus;s__Populus_deltoides	0.999064
b99405b9499d36808041a549e4538c73	k__Viridiplantae;p__Anthophyta;c__Eudicotyledonae;o__Malpighiales;f__Salicaceae;g__Populus;s__Populus_deltoides	0.998756
efe98e8776f8d124fed50162d432a5b4	k__Viridiplantae;p__Anthophyta;c__Eudicotyledonae;o__Malpighiales;f__Salicaceae;g__Populus;s__Populus_deltoides	0.999288
b4c0a5661224c3b83c889e272824c3fe	k__Viridiplantae;p__Anthophyta;c__Eudicotyledonae;o__Malpighiales;f__Salicaceae;g__Populus;s__Populus_deltoides	0.998322
6925a07e8655b1ca270cdfea4e6d8586	k__Fungi;p__Ascomycota;c__Dothideomycetes;o__Capnodiales;f__Cladosporiaceae;g__Cladosporium;s__Cladosporium_cladosporioides	0.765371
3908c21e9f0e222a5dbc72b82e2927ea	k__Viridiplantae;p__Anthophyta;c__Eudicotyledonae;o__Malpighiales;f__Salicaceae;g__Populus;s__Populus_deltoides	0.999426
331cbc22834e9a703461a319ec60f9f3	k__Viridiplantae;p__Anthophyta;c__Eudicotyledonae;o__Malpighiales;f__Salicaceae;g__Populus;s__Populus_deltoides	0.999283
53a745a5f3d67652d3a6776c40ecbf51	k__Fungi;p__Ascomycota;c__Dothideomycetes;o__Capnodiales;f__Mycosphaerellaceae;g__Sphaerulina;s__Sphaerulina_socia	0.965191
d88c5e7d3e819457b7348c17600aebf6	k__Viridiplantae;p__Anthophyta;c__Eudicotyledonae;o__Malpighiales;f__Salicaceae;g__Populus;s__Populus_deltoides	0.999532
2d24d0e0c820ee0b58dc0bd91f675b6b	k__Fungi;p__Ascomycota;c__Dothideomycetes;o__Capnodiales;f__Mycosphaerellaceae;g__Sphaerulina;s__Sphaerulina_socia	0.97561
7775885315e2300a1e7f1bbec2501568	k__Viridiplantae;p__Anthophyta;c__Eudicotyledonae;o__Malpighiales;f__Salicaceae;g__Populus;s__Populus_deltoides	0.999674
199cdf53152ae5afe9a040000f1cffae	k__Fungi;p__Ascomycota;c__Dothideomycetes;o__Pleosporales;f__Didymellaceae;g__Peyronellaea;s__unidentified	0.871411
afec802be6386b87b14e6bed130d0de5	k__Viridiplantae;p__Anthophyta;c__Eudicotyledonae;o__Malpighiales;f__Salicaceae;g__Populus;s__Populus_deltoides	0.998495
ee7a430a7f2b65f2a2ce8faa8f559aa1	k__Viridiplantae;p__Anthophyta;c__Eudicotyledonae;o__Malpighiales;f__Salicaceae;g__Populus;s__Populus_deltoides	0.999151
55c2f3c6c0ef3b79a2190035d7456451	k__Viridiplantae;p__Anthophyta;c__Eudicotyledonae;o__Malpighiales;f__Salicaceae;g__Populus;s__Populus_deltoides	0.999909
9eba13db46f027542582165871278814	k__Viridiplantae;p__Anthophyta;c__Eudicotyledonae;o__Malpighiales;f__Salicaceae;g__Populus;s__Populus_deltoides	0.998486
966a003733bae35621085147fd6f72e7	k__Viridiplantae;p__Anthophyta;c__Eudicotyledonae;o__Malpighiales;f__Salicaceae;g__Populus;s__Populus_deltoides	0.998194
2f9d4a57c98932f7951f85aba4a48310	k__Viridiplantae;p__Anthophyta;c__Eudicotyledonae;o__Malpighiales;f__Salicaceae;g__Populus;s__Populus_deltoides	0.997705
1dd73316a392e5a0bf7017e1333e5c52	k__Viridiplantae;p__Anthophyta;c__Eudicotyledonae;o__Malpighiales;f__Salicaceae;g__Populus;s__Populus_deltoides	0.99907
f94aac1b01eef675f0377a685d57a24c	k__Viridiplantae;p__Anthophyta;c__Eudicotyledonae;o__Malpighiales;f__Salicaceae;g__Populus;s__Populus_deltoides	0.999289
cd7755f93d856b37ed91fe50bafc42b9	k__Fungi;p__Ascomycota;c__Leotiomycetes;o__Erysiphales;f__Erysiphaceae;g__Phyllactinia;s__Phyllactinia_populi	0.999996
b31f9d7e45d02249b5d79054f762fa23	k__Fungi;p__Ascomycota;c__Leotiomycetes;o__Erysiphales;f__Erysiphaceae;g__Phyllactinia;s__Phyllactinia_populi	0.999996
8e4139697220d2a993b4d16950168c44	k__Viridiplantae;p__Anthophyta;c__Eudicotyledonae;o__Malpighiales;f__Salicaceae;g__Populus;s__Populus_deltoides	0.99745
1ae3c4b9a2be2987255330e4e8298661	k__Viridiplantae;p__Anthophyta;c__Eudicotyledonae;o__Malpighiales;f__Salicaceae;g__Populus;s__Populus_deltoides	0.999922
9fffafa8fae5123d3392935e777193b6	k__Viridiplantae;p__Anthophyta;c__Eudicotyledonae;o__Malpighiales;f__Salicaceae;g__Populus;s__Populus_deltoides	0.998225
01b36b90cd1bede4bd1d55b2c2c88179	k__Viridiplantae;p__Anthophyta;c__Eudicotyledonae;o__Malpighiales;f__Salicaceae;g__Populus;s__Populus_deltoides	0.997097
0beac12fcc007030210cfcc9127e2bbf	k__Viridiplantae;p__Anthophyta;c__Eudicotyledonae;o__Malpighiales;f__Salicaceae;g__Populus;s__Populus_deltoides	0.99811
d6cfcdcff262875be25cc253081033ec	k__Viridiplantae;p__Anthophyta;c__Eudicotyledonae;o__Malpighiales;f__Salicaceae;g__Populus;s__Populus_deltoides	0.999157
177b2d1d6c08263c5631a05ad2b411af	k__Viridiplantae;p__Anthophyta;c__Eudicotyledonae;o__Malpighiales;f__Salicaceae;g__Populus;s__Populus_deltoides	0.999886
d7c55217971f7b85e50206aea1e94149	k__Fungi;p__Ascomycota;c__Dothideomycetes;o__Capnodiales;f__Cladosporiaceae;g__Cladosporium;s__Cladosporium_cladosporioides	0.806103
2cf1401a4930301bc655128535a882d1	k__Fungi;p__Ascomycota;c__Leotiomycetes;o__Erysiphales;f__Erysiphaceae;g__Phyllactinia;s__Phyllactinia_populi	0.999996
bc6ca0a3052825c1d5cbebe572c0992e	k__Viridiplantae;p__Anthophyta;c__Eudicotyledonae;o__Malpighiales;f__Salicaceae;g__Populus;s__Populus_deltoides	0.999382
85841789e9fe6a593867d86023d09e9a	k__Viridiplantae;p__Anthophyta;c__Eudicotyledonae;o__Malpighiales;f__Salicaceae;g__Populus;s__Populus_deltoides	0.99814
9339876137ffaeb151f2342f65ac986c	k__Viridiplantae;p__Anthophyta;c__Eudicotyledonae;o__Malpighiales;f__Salicaceae;g__Populus;s__Populus_deltoides	0.9999
42c8dfb58c72fce82967b06846a72da3	k__Fungi;p__Ascomycota;c__Dothideomycetes;o__Capnodiales;f__Mycosphaerellaceae;g__Sphaerulina;s__Sphaerulina_socia	0.975314
9a6ca656bd37a65ee22dde099fe7a171	k__Viridiplantae;p__Anthophyta;c__Eudicotyledonae;o__Malpighiales;f__Salicaceae;g__Populus;s__Populus_deltoides	0.999942
3f9733e7e4dec3c16cd5307e695877e1	k__Viridiplantae;p__Anthophyta;c__Eudicotyledonae;o__Malpighiales;f__Salicaceae;g__Populus;s__Populus_deltoides	0.999895
1938410080073939d2043657b9084e1b	k__Fungi;p__Ascomycota	0.713858
8e8ab1837bda78d9eb21f32211adaf25	k__Viridiplantae;p__Anthophyta;c__Eudicotyledonae;o__Malpighiales;f__Salicaceae;g__Populus;s__Populus_deltoides	0.998489
d12c9200981d48d36132aa9c90ed4ac6	k__Viridiplantae;p__Anthophyta;c__Eudicotyledonae;o__Malpighiales;f__Salicaceae;g__Populus;s__Populus_deltoides	0.998472
4e4c68b790fa1cb474a4a6f21a5102e0	k__Viridiplantae;p__Anthophyta;c__Eudicotyledonae;o__Malpighiales;f__Salicaceae;g__Populus;s__Populus_deltoides	0.999447
6c9b62d41a70ec9589272414af398d14	k__Viridiplantae;p__Anthophyta;c__Eudicotyledonae;o__Malpighiales;f__Salicaceae;g__Populus;s__Populus_deltoides	0.999884
e40c7626e4dffe7aca10d5f108411bce	k__Viridiplantae;p__Anthophyta;c__Eudicotyledonae;o__Malpighiales;f__Salicaceae;g__Populus;s__Populus_deltoides	0.999329
4d6458a6fcb66f1b2cc3658e256521be	k__Viridiplantae;p__Anthophyta;c__Eudicotyledonae;o__Malpighiales;f__Salicaceae;g__Populus;s__Populus_deltoides	0.999795
15bd9a8869ba763975dabb32b34f0817	k__Viridiplantae;p__Anthophyta;c__Eudicotyledonae;o__Malpighiales;f__Salicaceae;g__Populus;s__Populus_deltoides	0.999884
3006647c63cb3bf6058b1720c8c4a0a4	k__Viridiplantae;p__Anthophyta;c__Eudicotyledonae;o__Malpighiales;f__Salicaceae;g__Populus;s__Populus_deltoides	0.998759
19381881e67ee7178b1a87a2136bf475	k__Viridiplantae;p__Anthophyta;c__Eudicotyledonae;o__Malpighiales;f__Salicaceae;g__Populus;s__Populus_deltoides	0.999911
2f68248b4b64dd65b5b87aa147d4fe87	k__Fungi;p__Ascomycota;c__Dothideomycetes;o__Capnodiales;f__Mycosphaerellaceae;g__Sphaerulina;s__Sphaerulina_socia	0.97575
30d1eed5c1d81c25d4a2378e5906393f	k__Viridiplantae;p__Anthophyta;c__Eudicotyledonae;o__Malpighiales;f__Salicaceae;g__Populus;s__Populus_deltoides	0.997482
96bd37683cc17a6b63eb9427c24293e3	k__Viridiplantae;p__Anthophyta;c__Eudicotyledonae;o__Malpighiales;f__Salicaceae;g__Populus;s__Populus_deltoides	0.999869
b477fb4f6e309a52b57d9648947225ff	k__Fungi;p__Ascomycota;c__Dothideomycetes;o__Capnodiales;f__Mycosphaerellaceae;g__Sphaerulina;s__Sphaerulina_socia	0.976251
1cb1ceb3afccf7706d5571a972b7fdfa	k__Viridiplantae;p__Anthophyta;c__Eudicotyledonae;o__Malpighiales;f__Salicaceae;g__Populus;s__Populus_deltoides	0.997778
1a0635aebfdfbf59c47bdd17d1c6cbca	k__Viridiplantae;p__Anthophyta;c__Eudicotyledonae;o__Malpighiales;f__Salicaceae;g__Populus;s__Populus_deltoides	0.999565
dfc4250e1da9a82b1a58cf248a5f1a86	k__Viridiplantae;p__Anthophyta;c__Eudicotyledonae;o__Malpighiales;f__Salicaceae;g__Populus;s__Populus_deltoides	0.999889
06dd1b7818da2c16ff87ccca4dde774b	k__Fungi;p__Ascomycota;c__Dothideomycetes;o__Capnodiales;f__Cladosporiaceae;g__Cladosporium	0.869169
3451b032c7cebd1ad2d9964dcbe64ba4	k__Viridiplantae;p__Anthophyta;c__Eudicotyledonae;o__Malpighiales;f__Salicaceae;g__Populus;s__Populus_deltoides	0.997196
e591f5699f3c13ebb58daab2a8d5eb6b	k__Fungi;p__Ascomycota;c__Dothideomycetes;o__Pleosporales;f__Pleosporaceae;g__Alternaria;s__Alternaria_alternata	0.788045
4288f28bd8e1ffc6bb2bcf0e67905825	k__Viridiplantae;p__Anthophyta;c__Eudicotyledonae;o__Malpighiales;f__Salicaceae;g__Populus;s__Populus_deltoides	0.972427
2c782df070af18e56649bdabe257dae8	k__Fungi;p__Ascomycota;c__Leotiomycetes;o__Erysiphales;f__Erysiphaceae;g__Phyllactinia;s__Phyllactinia_populi	0.999996
3ac7d8f614694999d118ebc6b7f52284	k__Viridiplantae;p__Anthophyta;c__Eudicotyledonae;o__Malpighiales;f__Salicaceae;g__Populus;s__Populus_deltoides	0.998659
1a5bdff87e978234b88eb2b7812842e3	k__Viridiplantae;p__Anthophyta;c__Eudicotyledonae;o__Malpighiales;f__Salicaceae;g__Populus;s__Populus_deltoides	0.997375
644eb13f1a1f57ad2d953bbca24000fe	k__Fungi;p__Ascomycota;c__Dothideomycetes;o__Pleosporales;f__Phaeosphaeriaceae	0.984707
9fc1b6fe5b355a65d3e37ed35b76cb0b	k__Viridiplantae;p__Anthophyta;c__Eudicotyledonae;o__Malpighiales;f__Salicaceae;g__Populus;s__Populus_deltoides	0.999914
5c6925aa05844aeb038fa1ed8a086c63	k__Fungi;p__Basidiomycota;c__Exobasidiomycetes;o__Entylomatales;f__Entylomatales_fam_Incertae_sedis;g__Tilletiopsis;s__Tilletiopsis_washingtonensis	0.963547
b0e4b8682e991d2251ade608fd4bc425	k__Fungi;p__Ascomycota;c__Dothideomycetes;o__Pleosporales;f__Didymellaceae;g__Peyronellaea;s__unidentified	0.889262
81861fba0413b1fd7e53b171bc76214b	k__Fungi;p__Ascomycota;c__Leotiomycetes;o__Erysiphales;f__Erysiphaceae;g__Phyllactinia;s__Phyllactinia_populi	0.999997
6d883fa8ac889518892fa447757e2ff0	k__Fungi;p__Ascomycota;c__Dothideomycetes;o__Capnodiales;f__Cladosporiaceae;g__Cladosporium;s__Cladosporium_cladosporioides	0.755198
cfe92ee3be266c7c66efdafcf043d8ed	k__Fungi;p__Ascomycota;c__Dothideomycetes;o__Capnodiales;f__Cladosporiaceae	0.752655
a5aae1d7205cae8b8224d5b0c3ad62cb	k__Viridiplantae;p__Anthophyta;c__Eudicotyledonae;o__Malpighiales;f__Salicaceae;g__Populus;s__Populus_deltoides	0.999701
8aeee71909549a09f53f4b97fa93e551	k__Fungi;p__Ascomycota;c__Leotiomycetes;o__Erysiphales;f__Erysiphaceae;g__Phyllactinia;s__Phyllactinia_populi	0.999996
05348237d632086c0abd86d9cdc755d6	k__Fungi;p__Basidiomycota;c__Exobasidiomycetes;o__Entylomatales;f__Entylomatales_fam_Incertae_sedis;g__Tilletiopsis;s__Tilletiopsis_washingtonensis	0.965005
a57fbcc7734d374f8648552b94cd2f32	k__Fungi;p__Ascomycota;c__Dothideomycetes;o__Capnodiales;f__Mycosphaerellaceae;g__Sphaerulina;s__Sphaerulina_socia	0.965303
107526c069cc32fcfc264108cef0831e	k__Fungi;p__Ascomycota;c__Dothideomycetes;o__Capnodiales;f__Cladosporiaceae;g__Cladosporium	0.717578
72163997debbd987ac64f8726a932cc1	k__Fungi;p__Ascomycota;c__Dothideomycetes;o__Pleosporales;f__Didymellaceae;g__Peyronellaea;s__unidentified	0.927186
716ff4c916229e4c747e7f2bc51dc211	k__Viridiplantae;p__Anthophyta;c__Eudicotyledonae;o__Malpighiales;f__Salicaceae;g__Populus;s__Populus_deltoides	0.971299
cc1039311e5c69304b818f88129ac8f5	k__Viridiplantae;p__Anthophyta;c__Eudicotyledonae;o__Malpighiales;f__Salicaceae;g__Populus;s__Populus_deltoides	0.997307
4b5c2827dc036aa84961290c4d03fd4e	k__Viridiplantae;p__Anthophyta;c__Eudicotyledonae;o__Malpighiales;f__Salicaceae;g__Populus;s__Populus_deltoides	0.985104
771e3ee64f627bc0f7eef874e2ff5f9a	k__Fungi;p__Ascomycota;c__Dothideomycetes;o__Capnodiales;f__Cladosporiaceae;g__Cladosporium;s__Cladosporium_cladosporioides	0.800789
583f42b4c3e13d60041fe29aa5fec46a	k__Viridiplantae;p__Anthophyta;c__Eudicotyledonae;o__Malpighiales;f__Salicaceae;g__Populus;s__Populus_deltoides	0.999892
cb993436a499bc185a1e93118ec5d597	k__Fungi;p__Ascomycota;c__Leotiomycetes;o__Erysiphales;f__Erysiphaceae;g__Phyllactinia;s__Phyllactinia_populi	0.999995
6747227d6555411c0ed56b6549635adb	k__Fungi;p__Basidiomycota;c__Exobasidiomycetes;o__Entylomatales;f__Entylomatales_fam_Incertae_sedis;g__Tilletiopsis;s__Tilletiopsis_washingtonensis	0.976195
5ae3e96bf3d43a07a6ad7bd09ea8111c	k__Viridiplantae;p__Anthophyta;c__Eudicotyledonae;o__Malpighiales;f__Salicaceae;g__Populus;s__Populus_deltoides	0.99923
e0395ea70f8ed9f6cdc08c4b6b82d889	k__Fungi;p__Ascomycota;c__Leotiomycetes;o__Erysiphales;f__Erysiphaceae;g__Phyllactinia;s__Phyllactinia_populi	0.999996
7bb3dd7cb1640124d610302ab96af2c0	k__Fungi;p__Ascomycota;c__Dothideomycetes;o__Capnodiales;f__Cladosporiaceae;g__Cladosporium;s__Cladosporium_cladosporioides	0.716135
8ea4852262e005adb9496db827f8049f	k__Fungi;p__Ascomycota;c__Leotiomycetes;o__Erysiphales;f__Erysiphaceae;g__Phyllactinia;s__Phyllactinia_populi	0.999996
19011caa3fda7e9bb6e806cf11c3e49f	k__Viridiplantae;p__Anthophyta;c__Eudicotyledonae;o__Malpighiales;f__Salicaceae;g__Populus;s__Populus_deltoides	0.998582
3d2c66af977cfe032b3ae2ebe8ed435b	k__Fungi;p__Ascomycota;c__Dothideomycetes;o__Pleosporales;f__Didymellaceae;g__Peyronellaea;s__unidentified	0.890445
85803999c865a3fa26264daffe38beab	k__Viridiplantae;p__Anthophyta;c__Eudicotyledonae;o__Malpighiales;f__Salicaceae;g__Populus;s__Populus_deltoides	0.985535
0e54350267d7a1faae81d6ccb33232c4	k__Viridiplantae;p__Anthophyta;c__Eudicotyledonae;o__Malpighiales;f__Salicaceae;g__Populus;s__Populus_deltoides	0.972045
06cf416f43b989ad42be94f8c93ca691	k__Fungi;p__Ascomycota;c__Dothideomycetes;o__Capnodiales;f__Cladosporiaceae;g__Cladosporium;s__Cladosporium_cladosporioides	0.751184
c08185f14f7c9e2403de27b62af68751	k__Fungi;p__Ascomycota;c__Dothideomycetes;o__Pleosporales;f__Didymellaceae;g__Peyronellaea;s__unidentified	0.889759
210fd7d77b3a15dce71641658eddd442	k__Fungi;p__Ascomycota;c__Dothideomycetes;o__Capnodiales;f__Cladosporiaceae;g__Cladosporium;s__Cladosporium_cladosporioides	0.789938
0b2d6739af19654691d9931059474b8b	k__Viridiplantae;p__Anthophyta;c__Eudicotyledonae;o__Malpighiales;f__Salicaceae;g__Populus;s__Populus_deltoides	0.998316
b6e849cdea3cf980882b33112b7541f6	k__Viridiplantae;p__Anthophyta;c__Eudicotyledonae;o__Malpighiales;f__Salicaceae;g__Populus;s__Populus_deltoides	0.980311
7bb19a0c9719e040695a74ef9a909634	k__Fungi;p__Ascomycota;c__Leotiomycetes;o__Erysiphales;f__Erysiphaceae;g__Phyllactinia;s__Phyllactinia_populi	0.999996
4338ed110e6b0a057c49af6c18e1027e	k__Viridiplantae;p__Anthophyta;c__Eudicotyledonae;o__Malpighiales;f__Salicaceae;g__Populus;s__Populus_deltoides	0.999005
00cd921702c9fdc0fa13cd914cf44725	k__Viridiplantae;p__Anthophyta;c__Eudicotyledonae;o__Malpighiales;f__Salicaceae;g__Populus;s__Populus_deltoides	0.973876
3877a1d51a10e6ef1e2b1c62fa4b9b3b	k__Viridiplantae;p__Anthophyta;c__Eudicotyledonae;o__Malpighiales;f__Salicaceae;g__Populus;s__Populus_deltoides	0.966828
78e00a1c85f22843d31999928b1ceb62	k__Fungi;p__Basidiomycota;c__Exobasidiomycetes;o__Entylomatales;f__Entylomatales_fam_Incertae_sedis;g__Tilletiopsis;s__Tilletiopsis_washingtonensis	0.976195
e60fcf994cdcf40ac5208ae07665babd	k__Viridiplantae;p__Anthophyta;c__Eudicotyledonae;o__Malpighiales;f__Salicaceae;g__Populus;s__Populus_deltoides	0.964899
37879926ec094ce916fa362a4e0e6d95	k__Fungi;p__Ascomycota;c__Leotiomycetes;o__Erysiphales;f__Erysiphaceae;g__Phyllactinia;s__Phyllactinia_populi	0.999996
578645afef7a3fad2eeb586b0d334fdf	k__Fungi;p__Ascomycota	0.727627
5c091faa2172d3d66bba1db8ac350680	k__Fungi;p__Ascomycota;c__Dothideomycetes;o__Capnodiales;f__Mycosphaerellaceae;g__Sphaerulina;s__Sphaerulina_socia	0.980055
d7ace6f08a30717d7d05529fffcd5281	k__Fungi;p__Ascomycota;c__Dothideomycetes;o__Pleosporales;f__Didymellaceae;g__Peyronellaea;s__unidentified	0.925719
b2942659b111624667896eec3f2a0270	k__Fungi;p__Basidiomycota;c__Exobasidiomycetes;o__Entylomatales;f__Entylomatales_fam_Incertae_sedis;g__Tilletiopsis;s__Tilletiopsis_washingtonensis	0.977068
76608a2844c688eb962e0d6b4838dfc1	k__Viridiplantae;p__Anthophyta;c__Eudicotyledonae;o__Malpighiales;f__Salicaceae;g__Populus;s__Populus_deltoides	0.999792
d2a781acdf5658ea5a8b77627e40b36e	k__Viridiplantae;p__Anthophyta;c__Eudicotyledonae;o__Malpighiales;f__Salicaceae;g__Populus;s__Populus_deltoides	0.999831
45e1648e2265e817bb003a28e647b7ab	k__Viridiplantae;p__Anthophyta;c__Eudicotyledonae;o__Malpighiales;f__Salicaceae;g__Populus;s__Populus_deltoides	0.967462
a5393783a6685061f3b6f650908e9ff7	k__Fungi;p__Basidiomycota;c__Exobasidiomycetes;o__Entylomatales;f__Entylomatales_fam_Incertae_sedis;g__Tilletiopsis;s__Tilletiopsis_washingtonensis	0.972753
d5a72b4e2e1ff4d3199563c909e508d8	k__Viridiplantae;p__Anthophyta;c__Eudicotyledonae;o__Malpighiales;f__Salicaceae;g__Populus;s__Populus_deltoides	0.999806
c02d873064ed3c77fbbe403fb933c2c3	k__Fungi;p__Basidiomycota;c__Exobasidiomycetes;o__Entylomatales;f__Entylomatales_fam_Incertae_sedis;g__Tilletiopsis;s__Tilletiopsis_washingtonensis	0.969045
a698f97be79439059d969fd0182e4f56	k__Fungi;p__Basidiomycota;c__Exobasidiomycetes;o__Golubeviales;f__Golubeviaceae;g__Golubevia;s__Golubevia_pallescens	0.999947
a4ecfb4f5a36c521d5ee4286718aeb8f	k__Fungi;p__Ascomycota;c__Dothideomycetes;o__Pleosporales;f__Didymellaceae;g__Peyronellaea;s__unidentified	0.888621
23b3861dfc2b9746b4c584de5bc3c243	k__Fungi;p__Ascomycota;c__Leotiomycetes;o__Erysiphales;f__Erysiphaceae;g__Phyllactinia;s__Phyllactinia_populi	0.999996
77b75782ec956287fda9c311b898714d	k__Fungi;p__Ascomycota;c__Leotiomycetes;o__Erysiphales;f__Erysiphaceae;g__Phyllactinia;s__Phyllactinia_populi	0.999996
8c3ed9346a25d04c48ca42f1bd5f6933	k__Fungi;p__Basidiomycota;c__Exobasidiomycetes;o__Entylomatales;f__Entylomatales_fam_Incertae_sedis;g__Tilletiopsis;s__Tilletiopsis_washingtonensis	0.971934
4b73e16b969ec038728467dfe3fcbbdd	k__Viridiplantae;p__Anthophyta;c__Eudicotyledonae;o__Malpighiales;f__Salicaceae;g__Populus;s__Populus_deltoides	0.997618
7596305ea1c31e201b1609d1c5a6bab6	k__Fungi;p__Ascomycota;c__Dothideomycetes;o__Pleosporales;f__Didymellaceae	0.989701
9be03e2518907135a6454aabb3e1ff23	k__Viridiplantae;p__Anthophyta;c__Eudicotyledonae;o__Malpighiales;f__Salicaceae;g__Populus;s__Populus_deltoides	0.998173
c0b1561bddd3629d0cc6d6d9ed5c0086	k__Fungi;p__Ascomycota;c__Dothideomycetes;o__Pleosporales;f__Phaeosphaeriaceae;g__Neosetophoma;s__Neosetophoma_samararum	0.885008
e152006cdbf9e58cbb62bdea65d73534	k__Fungi;p__Ascomycota;c__Dothideomycetes;o__Capnodiales;f__Cladosporiaceae;g__Cladosporium	0.855896
8ef1c7fb73e8e7d7e86e66f8a8dbdd2a	k__Viridiplantae;p__Anthophyta;c__Eudicotyledonae;o__Malpighiales;f__Salicaceae;g__Populus;s__Populus_deltoides	0.968865
a18b124db677f8a556361454bdb4c69c	k__Fungi;p__Ascomycota;c__Dothideomycetes;o__Capnodiales;f__Cladosporiaceae;g__Cladosporium;s__Cladosporium_cladosporioides	0.783446
29768092bc906124447313eb87784c7c	k__Fungi;p__Ascomycota;c__Dothideomycetes;o__Pleosporales;f__Leptosphaeriaceae;g__Sphaerellopsis;s__Sphaerellopsis_filum	0.999895
f2a1be43ee22f6312019820a6d691701	k__Viridiplantae;p__Anthophyta;c__Eudicotyledonae;o__Malpighiales;f__Salicaceae;g__Populus;s__Populus_deltoides	0.999843
ebf45e886d604ea4f174f4d13cc8edab	k__Fungi;p__Ascomycota;c__Dothideomycetes;o__Capnodiales;f__Cladosporiaceae;g__Cladosporium;s__Cladosporium_cladosporioides	0.862217
74b36bc04c737e6b689c167c17a98f03	k__Fungi;p__Ascomycota;c__Dothideomycetes;o__Pleosporales;f__Pleosporaceae;g__Alternaria;s__Alternaria_alternata	0.753659
f072faad4548cdbfd244592ef3590e32	k__Fungi;p__Ascomycota;c__Dothideomycetes;o__Pleosporales;f__Didymellaceae;g__Peyronellaea;s__unidentified	0.872372
89874715bf821ee9baf31d6df748e38b	k__Fungi;p__Ascomycota;c__Dothideomycetes;o__Pleosporales;f__Phaeosphaeriaceae;g__Setophaeosphaeria	0.999987
0bb881155a0a3b255252762c3abcd9a1	k__Fungi;p__Ascomycota	0.733417
65eb15e65d8ab247121fc93262e4a007	k__Fungi;p__Ascomycota;c__Dothideomycetes;o__Capnodiales;f__Mycosphaerellaceae;g__Sphaerulina;s__Sphaerulina_socia	0.974444
c015983c5bd7af1b2a5a32425fb1ecea	k__Viridiplantae;p__Anthophyta;c__Eudicotyledonae;o__Malpighiales;f__Salicaceae;g__Populus;s__Populus_deltoides	0.999883
9001d19779d103073ababf79988481e1	k__Fungi;p__Basidiomycota;c__Exobasidiomycetes;o__Entylomatales;f__Entylomatales_fam_Incertae_sedis;g__Tilletiopsis;s__Tilletiopsis_washingtonensis	0.962089
e8ab6e90cff00194f042319cf4ab9a29	k__Fungi;p__Ascomycota;c__Dothideomycetes;o__Capnodiales;f__Cladosporiaceae;g__Cladosporium;s__Cladosporium_cladosporioides	0.7757
2daed61dc7179954ef5e00511b0c5664	k__Fungi;p__Basidiomycota;c__Exobasidiomycetes;o__Entylomatales;f__Entylomatales_fam_Incertae_sedis;g__Tilletiopsis;s__Tilletiopsis_washingtonensis	0.964144
18514760e9ab7d7060408d0078145f7d	k__Fungi;p__Ascomycota;c__Dothideomycetes;o__Capnodiales;f__Cladosporiaceae;g__Cladosporium;s__Cladosporium_cladosporioides	0.775181
eadd3eef6a4dc2dbca1e282c29b77bc0	k__Viridiplantae;p__Anthophyta;c__Eudicotyledonae;o__Malpighiales;f__Salicaceae;g__Populus;s__Populus_deltoides	0.997871
7d5b5d82fbe2b92e62d724b437e954c9	k__Fungi;p__Ascomycota;c__Dothideomycetes;o__Capnodiales;f__Cladosporiaceae	0.765991
95989944c38438e3137d46071b797e9c	k__Fungi;p__Basidiomycota;c__Tremellomycetes;o__Tremellales;f__Bulleribasidiaceae;g__Dioszegia;s__unidentified	0.790797
4f6a3e32baf0ce3aa874f7653883b2e5	k__Fungi;p__Ascomycota;c__Dothideomycetes;o__Capnodiales;f__Cladosporiaceae;g__Cladosporium;s__Cladosporium_cladosporioides	0.814377
4f639b500a0bcde1da807a1615bebdbe	k__Fungi;p__Ascomycota;c__Dothideomycetes;o__Pleosporales;f__Phaeosphaeriaceae	0.985699
c962ec0b53f8597373929d4b2c5f4b05	k__Fungi;p__Ascomycota;c__Leotiomycetes;o__Erysiphales;f__Erysiphaceae;g__Phyllactinia;s__Phyllactinia_populi	0.999996
44d9377e9545f4f683e7ea4d98d899e2	k__Fungi;p__Ascomycota;c__Dothideomycetes;o__Pleosporales;f__Didymellaceae;g__Peyronellaea;s__unidentified	0.887976
fa9c4b53e07e87e02a50fe42d8092313	k__Fungi;p__Ascomycota;c__Dothideomycetes;o__Pleosporales;f__Didymellaceae;g__Peyronellaea;s__unidentified	0.891204
dedb98a06490a1d898dd22b766efb380	k__Fungi;p__Ascomycota;c__Dothideomycetes;o__Capnodiales;f__Mycosphaerellaceae;g__Sphaerulina;s__Sphaerulina_socia	0.96551
6cff5affcbc4567c20be60db93d41cf0	k__Fungi;p__Ascomycota;c__Dothideomycetes;o__Capnodiales;f__Mycosphaerellaceae;g__Sphaerulina;s__Sphaerulina_socia	0.975373
a62f3a89ec117e89b73efc2022610f43	k__Fungi;p__Ascomycota;c__Leotiomycetes;o__Erysiphales;f__Erysiphaceae;g__Phyllactinia;s__Phyllactinia_populi	0.999996
f90fc0d084a66e2adbb5ca5a90e93eca	k__Fungi;p__Ascomycota;c__Dothideomycetes;o__Pleosporales;f__Didymellaceae;g__Peyronellaea;s__unidentified	0.88432
128cb3aaa5f0aeb0310529a478f97cac	k__Fungi;p__Ascomycota	0.747541
d2335f584e10ed0535f7082d10e7cb12	k__Fungi;p__Ascomycota;c__Dothideomycetes;o__Capnodiales;f__Mycosphaerellaceae;g__Sphaerulina;s__Sphaerulina_socia	0.975689
a630cd668d9b5afbb446e883c0c6728d	k__Fungi;p__Ascomycota;c__Dothideomycetes;o__Pleosporales;f__Pleosporaceae;g__Alternaria;s__Alternaria_alternata	0.788699
5c9ece25ada76bcd51232f147605b293	k__Fungi;p__Ascomycota;c__Dothideomycetes;o__Capnodiales;f__Mycosphaerellaceae;g__Passalora;s__unidentified	0.977613
2c11d1aabb3423e34bdfb1ee1bb50a95	k__Fungi;p__Ascomycota;c__Dothideomycetes;o__Capnodiales;f__Cladosporiaceae;g__Cladosporium	0.857537
a30de2f73f7ee70c596e12255c8dc70c	k__Fungi;p__Ascomycota;c__Dothideomycetes;o__Capnodiales;f__Cladosporiaceae;g__Cladosporium;s__Cladosporium_cladosporioides	0.762283
4027cecd60a990482ab0d716e8cbbb12	k__Fungi;p__Ascomycota;c__Dothideomycetes;o__Capnodiales;f__Cladosporiaceae;g__Cladosporium	0.880499
1eb41cd864cd20f7824de1d3d2879652	k__Fungi;p__Ascomycota;c__Dothideomycetes;o__Pleosporales;f__Pleosporaceae;g__Alternaria;s__Alternaria_alternata	0.745678
edaffaa9b5d5dc00c71c4775e47d706b	k__Fungi;p__Ascomycota;c__Dothideomycetes;o__Pleosporales;f__Phaeosphaeriaceae	0.977787
e137ff50ef79790b7758418f022bdc25	k__Fungi;p__Ascomycota;c__Dothideomycetes;o__Pleosporales;f__Didymellaceae;g__Peyronellaea;s__unidentified	0.893517
60483058ccf960078a3887ae91325351	k__Fungi;p__Ascomycota;c__Dothideomycetes;o__Pleosporales;f__Didymellaceae;g__Peyronellaea;s__unidentified	0.912756
d77dca0618c63a1d2b335698227bc32c	k__Fungi;p__Ascomycota;c__Dothideomycetes;o__Dothideales;f__Aureobasidiaceae;g__Aureobasidium;s__Aureobasidium_pullulans	0.969827
af85fd32b5a434474f60e477fb7e0429	k__Fungi;p__Ascomycota;c__Dothideomycetes;o__Capnodiales;f__Cladosporiaceae;g__Cladosporium;s__Cladosporium_cladosporioides	0.740483
573090dfa851c6a7bbddfb686919e6b6	k__Fungi;p__Basidiomycota;c__Agaricostilbomycetes;o__Agaricostilbales;f__Kondoaceae;g__Kondoa;s__Kondoa_aeria	0.813804
7a477eefb48eceded1abe9ed8f3f9059	k__Viridiplantae;p__Anthophyta;c__Eudicotyledonae;o__Malpighiales;f__Salicaceae;g__Populus;s__Populus_deltoides	0.999873
5fe38088026e48467eae7e9e55a3ddc3	k__Fungi;p__Ascomycota	0.753941
87bf7b99a094fd3e24cc4cb624edc102	k__Fungi;p__Ascomycota;c__Dothideomycetes;o__Pleosporales;f__Phaeosphaeriaceae;g__Paraphoma;s__Paraphoma_rhaphiolepidis	0.923228
1bdf79f0474be73c9ef61517ddd1326d	k__Fungi;p__Ascomycota;c__Leotiomycetes;o__Erysiphales;f__Erysiphaceae;g__Phyllactinia;s__Phyllactinia_populi	0.999996
2702dea8a07d9193f0ed9efc75c9f0cb	k__Fungi;p__Ascomycota;c__Dothideomycetes;o__Pleosporales;f__Pleosporaceae;g__Alternaria;s__Alternaria_alternata	0.741361
be9e99c17a5f2f3a518df6bbe9b8a900	k__Viridiplantae;p__Anthophyta;c__Eudicotyledonae;o__Malpighiales;f__Salicaceae;g__Populus;s__Populus_deltoides	0.999811
aa7d9b36cd3cc4a79709eee0a67dfa57	k__Fungi;p__Ascomycota	0.999998
fb16411496662c089695d727a818fe16	k__Fungi;p__Basidiomycota;c__Exobasidiomycetes;o__Entylomatales;f__Entylomatales_fam_Incertae_sedis;g__Tilletiopsis;s__Tilletiopsis_washingtonensis	0.9577
adc6288fca9afeed78315f2eea330ff8	k__Viridiplantae;p__Anthophyta;c__Eudicotyledonae;o__Malpighiales;f__Salicaceae;g__Populus;s__Populus_deltoides	0.999063
2c6cf9a7cd5cd52e49592cc130f17955	k__Fungi;p__Ascomycota;c__Dothideomycetes;o__Pleosporales;f__Pleosporaceae;g__Alternaria;s__Alternaria_alternata	0.821738
102380d647868379fcfd991bee238be9	k__Fungi;p__Ascomycota;c__Dothideomycetes;o__Capnodiales;f__Cladosporiaceae;g__Cladosporium	0.870373
03f72ee8916479c005bb8f9fb99ab37f	k__Fungi;p__Ascomycota;c__Dothideomycetes;o__Pleosporales;f__Didymellaceae;g__Peyronellaea;s__unidentified	0.885579
fe507cb6a62d09d0822fba59c4d7d594	k__Viridiplantae;p__Anthophyta;c__Eudicotyledonae;o__Malpighiales;f__Salicaceae;g__Populus;s__Populus_deltoides	0.999803
787561c0ef2b0ff7a56bcbc79257b6d8	k__Fungi;p__Ascomycota;c__Dothideomycetes;o__Capnodiales;f__Mycosphaerellaceae;g__Sphaerulina;s__Sphaerulina_socia	0.964029
b2b13ab224b72c63eaf865779c848f88	k__Fungi;p__Ascomycota;c__Dothideomycetes;o__Pleosporales;f__Pleosporaceae;g__Alternaria	0.94659
d074ba6a8c1738349e30883af7f33d30	k__Fungi;p__Ascomycota	0.709651
403a7bdd4c2d12346489f42864b0a089	k__Fungi;p__Ascomycota;c__Dothideomycetes;o__Pleosporales	0.995306
08e6ff4399e23649f9248fadec1b1bdf	k__Fungi;p__Basidiomycota;c__Tremellomycetes;o__Tremellales;f__Bulleribasidiaceae;g__Dioszegia	0.999798
1b6f21ed0d245002596258cde44a30dc	k__Fungi;p__Ascomycota;c__Dothideomycetes;o__Pleosporales;f__Phaeosphaeriaceae;g__Phaeosphaeriopsis;s__unidentified	0.758766
e78f3a2586ff1693d9ff91e60cbae7d9	k__Viridiplantae;p__Anthophyta;c__Eudicotyledonae;o__Malpighiales;f__Salicaceae;g__Populus;s__Populus_deltoides	0.997535
b0b7f80b38aa8f6f4f39872faf3445e4	k__Fungi;p__Basidiomycota;c__Tremellomycetes;o__Tremellales;f__Bulleribasidiaceae;g__Vishniacozyma;s__Vishniacozyma_victoriae	1
f96a1927e9c175a2859de64dc9317848	k__Fungi;p__Ascomycota;c__Dothideomycetes;o__Pleosporales	0.997953
e24efc4ebe70b167173dc30304a161a4	k__Viridiplantae;p__Anthophyta;c__Eudicotyledonae;o__Malpighiales;f__Salicaceae;g__Populus;s__Populus_deltoides	0.999912
dd866d7cf1fae045563d5b091ef80bab	k__Viridiplantae;p__Anthophyta;c__Eudicotyledonae;o__Malpighiales;f__Salicaceae;g__Populus;s__Populus_deltoides	0.971793
8d7e76701326eed79c2840c903b57724	k__Fungi;p__Ascomycota;c__Dothideomycetes;o__Pleosporales;f__Phaeosphaeriaceae;g__Neosetophoma;s__Neosetophoma_samararum	0.925088
5db1610ad586250e9165b20cc43f871d	k__Fungi;p__Ascomycota	0.999993
c9a241cfe91aaad9319dbc26e03539c4	k__Fungi;p__Ascomycota;c__Dothideomycetes;o__Capnodiales;f__Mycosphaerellaceae;g__Sphaerulina;s__Sphaerulina_socia	0.975515
5870f6201eb5121bfef1d722bc7954b2	k__Fungi;p__Basidiomycota;c__Exobasidiomycetes;o__Golubeviales;f__Golubeviaceae;g__Golubevia;s__Golubevia_pallescens	0.99994
40efb30a412e32660975fe74f38e4e1c	k__Fungi;p__Ascomycota;c__Dothideomycetes;o__Pleosporales;f__Didymellaceae;g__Peyronellaea;s__unidentified	0.892147
d4f9f62629ee7fd168fb5baa9cee18a5	k__Fungi;p__Ascomycota;c__Dothideomycetes;o__Dothideales;f__Aureobasidiaceae;g__Aureobasidium;s__Aureobasidium_pullulans	0.979161
0fc6b5a01f86bb59dd2656c60c3f2ac2	k__Fungi;p__Ascomycota;c__Dothideomycetes;o__Pleosporales;f__Phaeosphaeriaceae;g__Neosetophoma;s__Neosetophoma_samararum	0.907042
76ac6a36ae6247efb1426ccc2c3e11d2	k__Fungi;p__Ascomycota;c__Dothideomycetes;o__Capnodiales;f__Cladosporiaceae;g__Cladosporium;s__Cladosporium_cladosporioides	0.866739
9b3be63f3fb810898fcda5279184811d	k__Fungi;p__Ascomycota;c__Dothideomycetes;o__Pleosporales;f__Didymellaceae;g__Peyronellaea;s__unidentified	0.910513
bfbf5cf4f9c1c81c626d7413307b8109	k__Fungi;p__Ascomycota;c__Dothideomycetes;o__Pleosporales;f__Phaeosphaeriaceae	0.984942
4164416441e14f77a821d7017df99b0f	k__Fungi;p__Ascomycota;c__Dothideomycetes;o__Capnodiales;f__Cladosporiaceae	0.722527
8b763d4461de51636b6866e4300e175c	k__Viridiplantae;p__Anthophyta;c__Eudicotyledonae;o__Malpighiales;f__Salicaceae;g__Populus;s__Populus_deltoides	0.992617
9d814575515484a080deae142956590e	k__Fungi;p__Ascomycota	0.737886
dc6190a4cc10232cacbb25109ac0095d	k__Fungi;p__Ascomycota;c__Dothideomycetes;o__Pleosporales;f__Pleosporaceae;g__Alternaria;s__Alternaria_alternata	0.84486
a75db4072661823c90d9446f2a443da6	k__Fungi;p__Ascomycota;c__Dothideomycetes;o__Dothideales;f__Aureobasidiaceae;g__Aureobasidium;s__Aureobasidium_pullulans	0.976285
d50987996a7bc4bda927324f64c39666	k__Fungi;p__Ascomycota;c__Dothideomycetes;o__Capnodiales;f__Cladosporiaceae;g__Cladosporium;s__Cladosporium_cladosporioides	0.789158
7e4ba488c330818912a763d6edd5e684	k__Fungi;p__Ascomycota;c__Leotiomycetes;o__Erysiphales;f__Erysiphaceae;g__Phyllactinia;s__Phyllactinia_populi	0.999996
b9f640b8a60f79ba1d06a708708b5aaa	k__Fungi;p__Ascomycota;c__Dothideomycetes;o__Capnodiales;f__Mycosphaerellaceae;g__Passalora;s__unidentified	0.977544
787ec2fa0a521ef0625b91a5d4aa83ea	k__Fungi;p__Ascomycota;c__Dothideomycetes;o__Capnodiales;f__Cladosporiaceae;g__Cladosporium;s__Cladosporium_cladosporioides	0.891139
81a66f07625355db5258d81893da624d	k__Fungi;p__Ascomycota;c__Dothideomycetes;o__Pleosporales;f__Pleosporaceae;g__Alternaria;s__Alternaria_alternata	0.777043
56c1cdb7fccf0fe626cb2225984f1c54	k__Viridiplantae;p__Anthophyta;c__Eudicotyledonae;o__Malpighiales;f__Salicaceae;g__Populus;s__Populus_deltoides	0.997204
05f5693c3d5fdbac28ab8d5d6d8a87b4	k__Fungi;p__Ascomycota;c__Dothideomycetes;o__Pleosporales;f__Phaeosphaeriaceae;g__Phaeosphaeria;s__Phaeosphaeria_fuckelii	0.999852
6ca77b913cc770cc59367abfede2a22e	k__Fungi;p__Ascomycota;c__Dothideomycetes;o__Capnodiales;f__Cladosporiaceae;g__Cladosporium;s__Cladosporium_cladosporioides	0.739086
efffd1d3075a0ed7751b4a2616e91220	k__Fungi;p__Ascomycota;c__Dothideomycetes;o__Pleosporales;f__Phaeosphaeriaceae;g__Neosetophoma;s__Neosetophoma_samararum	0.862575
f33c6852850951bd1969ea7f0887cd73	k__Fungi;p__Ascomycota;c__Dothideomycetes;o__Pleosporales;f__Phaeosphaeriaceae;g__Paraophiobolus;s__Paraophiobolus_arundinis	0.930611
de47580c9eac100c42452e7b2b502fa4	k__Fungi;p__Basidiomycota;c__Exobasidiomycetes;o__Golubeviales;f__Golubeviaceae;g__Golubevia;s__Golubevia_pallescens	0.999943
c7827a683c9cf317c46bfeb784acff95	k__Fungi;p__Ascomycota;c__Dothideomycetes;o__Capnodiales;f__Mycosphaerellaceae;g__Sphaerulina;s__Sphaerulina_socia	0.965549
0387fb100f013202c3ddf05e751bf1d8	k__Fungi;p__Ascomycota;c__Dothideomycetes;o__Pleosporales;f__Pleosporaceae;g__Alternaria;s__Alternaria_alternata	0.734199
0f0605beeae7edf691511c27c5a3e952	k__Fungi;p__Ascomycota;c__Dothideomycetes;o__Capnodiales;f__Mycosphaerellaceae;g__Passalora;s__unidentified	0.975309
f26e8d169407bc37ced0c07bacc83e88	k__Fungi;p__Ascomycota;c__Dothideomycetes;o__Capnodiales;f__Mycosphaerellaceae;g__Cercospora;s__Cercospora_kikuchii	0.999294
a12139f1e1e53551b8f88c55cc7ab830	k__Fungi;p__Ascomycota;c__Dothideomycetes;o__Capnodiales;f__Mycosphaerellaceae;g__Sphaerulina;s__Sphaerulina_socia	0.9707
d428196adbe12cd6609812cc38e41af2	k__Fungi;p__Basidiomycota;c__Tremellomycetes;o__Tremellales;f__Bulleribasidiaceae;g__Dioszegia	0.999674
819570226fb115fd9b9ef7811cb56c5c	k__Fungi;p__Ascomycota;c__Dothideomycetes;o__Dothideales;f__Aureobasidiaceae;g__Aureobasidium;s__Aureobasidium_pullulans	0.991868
f45cdff5c75ba10d2de37cb49d01a048	k__Fungi;p__Basidiomycota;c__Exobasidiomycetes;o__Entylomatales;f__Entylomatales_fam_Incertae_sedis;g__Tilletiopsis;s__Tilletiopsis_washingtonensis	0.974495
6db284a9fb2c4be651c554e54dbc23c0	k__Fungi;p__Ascomycota;c__Dothideomycetes;o__Pleosporales;f__Phaeosphaeriaceae	0.981291
6223311e9428baa87b3e34d8b81981ef	k__Fungi;p__Basidiomycota;c__Tremellomycetes;o__Tremellales;f__Bulleribasidiaceae;g__Dioszegia;s__unidentified	0.707581
a0012df6c92f79c17a40d354a4499398	k__Fungi;p__Basidiomycota;c__Tremellomycetes;o__Tremellales;f__Bulleribasidiaceae;g__Dioszegia;s__unidentified	0.756456
5daeebe62e55df3e4878abe8d88d85ab	k__Fungi;p__Basidiomycota;c__Tremellomycetes;o__Tremellales;f__Bulleribasidiaceae;g__Dioszegia;s__unidentified	0.708516
d10067f40fae40cb7ddc8f77cdbc4271	k__Fungi;p__Ascomycota;c__Dothideomycetes;o__Capnodiales;f__Mycosphaerellaceae;g__Passalora;s__unidentified	0.976464
3ab3294b54eacf47baa5a458a0d5d0da	k__Fungi;p__Ascomycota;c__Dothideomycetes;o__Dothideales;f__Aureobasidiaceae;g__Aureobasidium;s__Aureobasidium_pullulans	0.992874
5d40a418e072fabc06e5ce64aa13d7c4	k__Fungi;p__Ascomycota;c__Sordariomycetes;o__Hypocreales;f__Nectriaceae;g__Gibberella;s__Gibberella_intricans	0.793904
ee1389aa6007c08bade55b290d665804	k__Fungi;p__Ascomycota;c__Dothideomycetes;o__Pleosporales;f__Phaeosphaeriaceae;g__Entodesmium;s__unidentified	0.721637
1038043994c8d3b6dd7bf0dbf26e5630	k__Fungi;p__Ascomycota;c__Dothideomycetes;o__Pleosporales;f__Phaeosphaeriaceae;g__Neosetophoma;s__Neosetophoma_samararum	0.866622
4b3cec1d672ceee6a3c168e78599f6dc	k__Fungi;p__Ascomycota;c__Dothideomycetes;o__Capnodiales;f__Mycosphaerellaceae;g__Sphaerulina;s__Sphaerulina_socia	0.971
e6b9307600c3c3c5979d8154cbed9f02	k__Fungi;p__Ascomycota;c__Dothideomycetes;o__Pleosporales;f__Didymellaceae;g__Peyronellaea;s__unidentified	0.915387
aafd9400f838118d66df9e8d9db612f3	k__Fungi;p__Ascomycota;c__Leotiomycetes;o__Helotiales;f__Helotiaceae	0.960553
dd550a686beb6f5430eff2ba95483d3f	k__Fungi;p__Ascomycota;c__Dothideomycetes;o__Pleosporales;f__Phaeosphaeriaceae	0.980455
3f504f321af6e2db44851cb7d6daa4f8	k__Viridiplantae;p__Anthophyta;c__Eudicotyledonae;o__Malpighiales;f__Salicaceae;g__Populus;s__Populus_deltoides	0.990254
8f695a0209f94b6dd008017359201d8a	k__Fungi;p__Ascomycota;c__Dothideomycetes;o__Dothideales;f__Aureobasidiaceae;g__Aureobasidium;s__Aureobasidium_pullulans	0.984489
f97b70283c2e79e8ff7a7a681d16da56	k__Fungi;p__Ascomycota;c__Dothideomycetes;o__Pleosporales;f__Pleosporaceae;g__Alternaria;s__Alternaria_alternata	0.803019
143a30fcb2bbcd220eeef7d1bb98bf45	k__Fungi;p__Ascomycota;c__Dothideomycetes;o__Capnodiales;f__Cladosporiaceae;g__Cladosporium;s__Cladosporium_cladosporioides	0.798776
3b846877d7ef8f9699dad463df0264a5	k__Fungi;p__Ascomycota;c__Dothideomycetes;o__Capnodiales;f__Mycosphaerellaceae;g__Sphaerulina;s__Sphaerulina_socia	0.975201
27b4aead228dac9ee9a784c60a87b74b	k__Fungi;p__Ascomycota;c__Dothideomycetes;o__Capnodiales;f__Mycosphaerellaceae;g__Sphaerulina;s__Sphaerulina_socia	0.965415
54add8dc012174c22aef4bfa576ae0cb	k__Fungi;p__Basidiomycota;c__Exobasidiomycetes;o__Golubeviales;f__Golubeviaceae;g__Golubevia;s__Golubevia_pallescens	0.999944
b928e40464907f8a275a2de89a76cbc1	k__Fungi;p__Ascomycota;c__Eurotiomycetes;o__Chaetothyriales	0.802917
712477e301e83c1b2e3bbb604e908502	k__Fungi;p__Basidiomycota;c__Tremellomycetes;o__Tremellales;f__Bulleribasidiaceae;g__Dioszegia	0.999678
88329bec61e3b16392cb76ae7605130c	k__Fungi;p__Ascomycota;c__Dothideomycetes;o__Pleosporales;f__Phaeosphaeriaceae;g__Neosetophoma	0.972961
80200d174c9d75b78b87426aca70c921	k__Fungi;p__Ascomycota;c__Dothideomycetes;o__Botryosphaeriales;f__Aplosporellaceae;g__Aplosporella;s__Aplosporella_papillata	0.976652
5bacdababf4711d2eb3d7717905a32c6	k__Fungi;p__Ascomycota;c__Dothideomycetes;o__Pleosporales;f__Phaeosphaeriaceae	0.981949
cd43ec008816eea02bb3df75d5716de8	k__Fungi;p__Ascomycota;c__Dothideomycetes;o__Capnodiales;f__Cladosporiaceae;g__Cladosporium;s__Cladosporium_cladosporioides	0.71969
fca66d5dc9dc8039952526e394598c5b	k__Fungi;p__Ascomycota;c__Sordariomycetes;o__Glomerellales;f__Glomerellaceae	0.999998
46f7fe2546f69c459e4a6f3970ba60c3	k__Fungi;p__Ascomycota;c__Dothideomycetes;o__Pleosporales;f__Pleosporaceae;g__Alternaria;s__Alternaria_alternata	0.756892
f28b79e91e25880d232db68cdc8e651a	k__Fungi;p__Basidiomycota;c__Tremellomycetes;o__Tremellales;f__Bulleraceae;g__Bullera;s__Bullera_unica	0.999996
922fb362f649aecc29c2f176beef1f2a	k__Fungi;p__Basidiomycota;c__Cystobasidiomycetes;o__Cystobasidiomycetes_ord_Incertae_sedis;f__Symmetrosporaceae;g__Symmetrospora;s__unidentified	0.705892
8fb976f0bd72c16282aaf062b3053ff3	k__Viridiplantae;p__Anthophyta;c__Eudicotyledonae;o__Malpighiales;f__Salicaceae;g__Populus;s__Populus_deltoides	0.998215
178d85680d466bf0772635c120c3d43f	k__Fungi;p__Ascomycota;c__Dothideomycetes;o__Pleosporales;f__Phaeosphaeriaceae;g__Setophaeosphaeria	0.999997
b619f7e8497325ebd5951ff5118cc31a	k__Fungi;p__Ascomycota;c__Dothideomycetes;o__Pleosporales;f__Phaeosphaeriaceae	0.864167
bef142d70b71524f233b4dd41c74097a	k__Fungi;p__Ascomycota;c__Leotiomycetes;o__Erysiphales;f__Erysiphaceae;g__Phyllactinia;s__Phyllactinia_populi	0.999995
434b098b5dc5ddb6d480d3cadb57c110	k__Fungi;p__Ascomycota;c__Dothideomycetes;o__Capnodiales;f__Mycosphaerellaceae;g__Passalora;s__unidentified	0.979282
ac3a85cbf96d381a1a161e3dd293ac43	k__Fungi;p__Ascomycota;c__Dothideomycetes;o__Pleosporales;f__Pleosporaceae;g__Alternaria;s__Alternaria_alternata	0.886222
7263739027210072ab13137b29dc34c4	k__Fungi;p__Ascomycota;c__Dothideomycetes;o__Pleosporales;f__Didymellaceae;g__Peyronellaea;s__unidentified	0.889728
3405b217c4ebdeb9a7d25b6accbc7dab	k__Fungi;p__Basidiomycota;c__Exobasidiomycetes;o__Entylomatales;f__Entylomatales_fam_Incertae_sedis;g__Tilletiopsis;s__Tilletiopsis_washingtonensis	0.977628
0956851351c72387bb436ea51e5e33ae	k__Fungi;p__Ascomycota;c__Dothideomycetes;o__Capnodiales;f__Mycosphaerellaceae;g__Cercospora;s__Cercospora_kikuchii	0.999418
0afa0269642f919a05da3af0491da0a8	k__Fungi;p__Basidiomycota;c__Tremellomycetes;o__Filobasidiales;f__Filobasidiaceae;g__Filobasidium;s__unidentified	0.892425
df307dd9ed983156c4a17a620b33bb9f	k__Fungi;p__Ascomycota;c__Dothideomycetes;o__Pleosporales;f__Didymellaceae;g__Peyronellaea;s__unidentified	0.901502
2eecbc45eeae143cd66faaaacad5853d	k__Fungi;p__Basidiomycota;c__Exobasidiomycetes;o__Entylomatales;f__Entylomatales_fam_Incertae_sedis;g__Tilletiopsis;s__Tilletiopsis_washingtonensis	0.963964
ed6944bf4ac10b1f454fc5de89a01d33	k__Fungi;p__Basidiomycota;c__Exobasidiomycetes;o__Golubeviales;f__Golubeviaceae;g__Golubevia;s__Golubevia_pallescens	0.999947
4350be9ec28156ba75144433ed8aaab2	k__Fungi;p__Ascomycota;c__Dothideomycetes;o__Pleosporales;f__Phaeosphaeriaceae	0.982138
d1705e3c8b06ee01a3c6c714bb4089cd	k__Fungi;p__Basidiomycota;c__Exobasidiomycetes;o__Entylomatales;f__Entylomatales_fam_Incertae_sedis;g__Tilletiopsis;s__Tilletiopsis_washingtonensis	0.971601
d864a60d83d14fe25d021ba3b719669d	k__Fungi;p__Ascomycota;c__Dothideomycetes;o__Pleosporales;f__Didymellaceae;g__Peyronellaea;s__unidentified	0.883846
00ac434923384a81b0446b27c2d26049	k__Fungi;p__Ascomycota;c__Dothideomycetes;o__Pleosporales;f__Didymellaceae	0.989317
10d53dd027731f5e1d54dc957effc156	k__Fungi	0.918956
313e8ad5c6145d139d1e5af34aeba168	k__Fungi;p__Ascomycota;c__Dothideomycetes;o__Pleosporales;f__Didymellaceae;g__unidentified;s__unidentified	0.856412
58a998403aa04f8881c10f9c68939bc3	k__Fungi;p__Ascomycota;c__Dothideomycetes;o__Capnodiales;f__Mycosphaerellaceae;g__Cercospora;s__Cercospora_kikuchii	0.999526
1b4cbeb9080b4be17ef5599ce2917e72	k__Fungi;p__Ascomycota;c__Dothideomycetes;o__Pleosporales;f__Phaeosphaeriaceae;g__Setophaeosphaeria	0.999994
b3859c818a4e256dd8c09b093d885aeb	k__Fungi;p__Basidiomycota;c__Cystobasidiomycetes;o__Cystobasidiomycetes_ord_Incertae_sedis;f__Symmetrosporaceae;g__Symmetrospora	0.989951
463477d63920f76031f1000926cb7caf	k__Fungi;p__Ascomycota;c__Dothideomycetes;o__Pleosporales;f__Didymellaceae;g__Peyronellaea;s__unidentified	0.877014
4ddf01dc6fbd21a8386ed820170781d2	k__Fungi;p__Ascomycota;c__Dothideomycetes;o__Pleosporales;f__Pleosporaceae;g__Alternaria;s__Alternaria_alternata	0.885324
b4ef0355136c953374b2e6c5c02de4a5	k__Fungi;p__Basidiomycota;c__Cystobasidiomycetes;o__Cystobasidiomycetes_ord_Incertae_sedis;f__Symmetrosporaceae;g__Symmetrospora	0.989992
11ab8bd6bd5741ec2b183250f621023d	k__Fungi;p__Ascomycota;c__Dothideomycetes;o__Pleosporales;f__Pleosporaceae;g__Alternaria;s__Alternaria_alternata	0.816602
db2787c2eb0b64b67784b216a967cbc6	k__Fungi;p__Basidiomycota;c__Tremellomycetes;o__Tremellales;f__Bulleraceae;g__Bullera;s__Bullera_unica	0.999994
187c12f0cd67c151dc4258acee8d1526	k__Fungi;p__Basidiomycota;c__Tremellomycetes;o__Tremellales;f__Bulleribasidiaceae;g__Dioszegia	0.999814
c02f2a53a3fd239339d3c82ba4fdbc18	k__Fungi;p__Basidiomycota;c__Exobasidiomycetes;o__Entylomatales;f__Entylomatales_fam_Incertae_sedis;g__Tilletiopsis;s__Tilletiopsis_washingtonensis	0.972104
ae69f7dce5db6c029c9c31b3136e588e	k__Fungi;p__Ascomycota;c__Dothideomycetes;o__Pleosporales;f__Phaeosphaeriaceae;g__Setomelanomma;s__unidentified	0.795812
d3724d9ecc87c19ac556c6b50b2be788	k__Fungi;p__Ascomycota;c__Dothideomycetes;o__Pleosporales;f__Didymellaceae;g__Peyronellaea;s__unidentified	0.798893
d92a94318660ad4fcacb58003d08733a	k__Fungi;p__Basidiomycota;c__Exobasidiomycetes;o__Entylomatales;f__Entylomatales_fam_Incertae_sedis;g__Tilletiopsis;s__Tilletiopsis_washingtonensis	0.967956
5893c2468134192a84836e3420be3006	k__Fungi;p__Basidiomycota;c__Tremellomycetes;o__Tremellales;f__Bulleraceae;g__Bullera;s__Bullera_unica	0.999993
441404313fc69da770c9487c71953cc4	k__Fungi;p__Ascomycota;c__Dothideomycetes;o__Dothideales;f__Dothioraceae;g__unidentified;s__unidentified	0.721175
7c66c05f1ccc894a01f44cd071570e06	k__Fungi;p__Ascomycota;c__Dothideomycetes;o__Pleosporales;f__Dictyosporiaceae;g__Dictyosporium;s__Dictyosporium_heptasporum	0.999995
87c9f4ab41800c95799882a29ef6d1ba	k__Fungi;p__Basidiomycota;c__Tremellomycetes;o__Tremellales;f__Bulleribasidiaceae;g__Dioszegia;s__unidentified	0.722121
dbfe372426cfae0d001f4401c4f58c2d	k__Fungi;p__Basidiomycota;c__Tremellomycetes;o__Tremellales;f__Bulleribasidiaceae;g__Hannaella;s__Hannaella_oryzae	0.993039
d588ee1be90c555fea2af95e6841c86a	k__Fungi;p__Basidiomycota;c__Cystobasidiomycetes;o__Erythrobasidiales;f__Erythrobasidiaceae;g__Erythrobasidium;s__Erythrobasidium_hasegawianum	0.999994
beb494c22e77d7fff8fb586eebfae420	k__Fungi;p__Basidiomycota;c__Cystobasidiomycetes;o__Cystobasidiomycetes_ord_Incertae_sedis;f__Symmetrosporaceae;g__Symmetrospora	0.984191
65df09c67e3b9b1c52c7183eacdea930	k__Fungi;p__Basidiomycota;c__Agaricostilbomycetes;o__Agaricostilbales;f__Kondoaceae;g__Kondoa;s__unidentified	1
e561714fc0ca3a56ac00d032690ad4d0	k__Fungi;p__Basidiomycota;c__Tremellomycetes;o__Tremellales;f__Bulleraceae;g__Bullera;s__Bullera_unica	0.999977
8d80983fead35cbf8cf54738e94117be	k__Fungi;p__Ascomycota;c__Dothideomycetes;o__Dothideales;f__Aureobasidiaceae;g__Aureobasidium;s__Aureobasidium_pullulans	0.979939
db922167d1688d4043c8877ebe782b06	k__Viridiplantae;p__Anthophyta;c__Monocotyledonae;o__Dioscoreales;f__Dioscoreaceae;g__Dioscorea;s__Dioscorea_polystachya	0.784063
c4a0917c4616d7a2b57d073a23152472	k__Fungi;p__Basidiomycota;c__Cystobasidiomycetes;o__Erythrobasidiales;f__Erythrobasidiaceae;g__Erythrobasidium;s__Erythrobasidium_hasegawianum	0.999996
fe3999e2472bc3b6050f67dd13ffcdde	k__Fungi;p__Ascomycota;c__Dothideomycetes;o__Pleosporales;f__Phaeosphaeriaceae;g__Neosetophoma;s__Neosetophoma_samararum	0.817335
a756176b20408bb38714631cec335185	k__Fungi;p__Basidiomycota;c__Agaricostilbomycetes;o__Agaricostilbales;f__Kondoaceae;g__Kondoa;s__Kondoa_aeria	0.814854
b60195004acd674f41098830b7512671	k__Fungi;p__Basidiomycota;c__Agaricostilbomycetes;o__Agaricostilbales;f__Kondoaceae;g__Kondoa;s__Kondoa_aeria	0.787432
e812964b8093b68ebaa2d8fd1442122b	k__Fungi;p__Basidiomycota;c__Tremellomycetes;o__Tremellales;f__Bulleribasidiaceae;g__Vishniacozyma;s__Vishniacozyma_victoriae	1
b03f5c60333fcc34e6354c2aa841f2ae	k__Fungi;p__Basidiomycota;c__Exobasidiomycetes;o__Entylomatales;f__Entylomatales_fam_Incertae_sedis;g__Tilletiopsis;s__Tilletiopsis_washingtonensis	0.961412
dd4806efcf094efd7347572fa5dc3f91	k__Fungi;p__Ascomycota;c__Dothideomycetes;o__Pleosporales;f__Phaeosphaeriaceae	0.980668
38ccaf7fbd4e09b98f36dcbb5a06727e	k__Fungi;p__Basidiomycota;c__Agaricostilbomycetes;o__Agaricostilbales;f__Kondoaceae;g__Kondoa;s__Kondoa_aeria	0.826763
30466f6b4371f4d820b596dbc43c1015	k__Fungi;p__Ascomycota;c__Dothideomycetes;o__Dothideales;f__Aureobasidiaceae;g__Aureobasidium;s__Aureobasidium_pullulans	0.986712
a9120fc8a5c03d65d9827870a7a97c3a	k__Fungi;p__Ascomycota;c__Dothideomycetes;o__Capnodiales;f__Mycosphaerellaceae;g__Sphaerulina;s__Sphaerulina_musiva	0.997342
91e638d00cc879a1937cc9496e9cf3e1	k__Fungi;p__Ascomycota;c__Dothideomycetes;o__Capnodiales;f__Mycosphaerellaceae;g__Cercospora;s__Cercospora_kikuchii	0.999304
28b3e109985c7d447a2b6d57846bc85e	k__Fungi;p__Ascomycota;c__Dothideomycetes;o__Capnodiales;f__Mycosphaerellaceae;g__Sphaerulina;s__Sphaerulina_socia	0.971655
a2b45645150502767124931bebb68bf0	k__Fungi;p__Basidiomycota;c__Tremellomycetes;o__Tremellales;f__Bulleraceae;g__Bullera;s__Bullera_unica	0.999995
73f785e1dd7435c530c2a3361e8fd5cc	k__Fungi;p__Ascomycota;c__Dothideomycetes;o__Pleosporales;f__Pleosporaceae;g__Alternaria;s__Alternaria_alternata	0.811581
0d69b38bfe3d82a60a13f4c0db284a11	k__Viridiplantae;p__Anthophyta;c__Eudicotyledonae;o__Malpighiales;f__Salicaceae;g__Populus;s__Populus_deltoides	0.993719
7a7cfdff1b36d42d71760d231043a9cb	k__Fungi;p__Ascomycota;c__Dothideomycetes;o__Venturiales;f__Venturiaceae;g__Venturia;s__unidentified	0.994844
3f083c973775986e23d9de8d16b9289a	k__Fungi;p__Basidiomycota;c__Tremellomycetes;o__Tremellales;f__Bulleribasidiaceae;g__Hannaella;s__Hannaella_sinensis	0.971232
c4e29e9dda09962daf1070d1aaeda3bd	k__Fungi;p__Ascomycota;c__Dothideomycetes;o__Capnodiales;f__Mycosphaerellaceae;g__Sphaerulina;s__Sphaerulina_socia	0.963854
c2f8fa60767b50d43c7cd06564d87b38	k__Fungi;p__Ascomycota;c__Dothideomycetes;o__Pleosporales;f__Phaeosphaeriaceae;g__Septoriella;s__Septoriella_hubertusii	0.721826
3fa83a3307e5eb4520cfadbe4a0afdbb	k__Fungi;p__Ascomycota	0.730972
d6c6871e7e58ec2fbfe850ef6fac7908	k__Fungi;p__Basidiomycota;c__Tremellomycetes;o__Tremellales;f__Bulleraceae;g__Bullera;s__Bullera_unica	0.999991
2e7a5bf0d2ccc3cce3d95218085f5aef	k__Fungi;p__Ascomycota;c__Dothideomycetes;o__Pleosporales;f__Pleosporaceae;g__Alternaria;s__Alternaria_alternata	0.79533
6a203d144ac924e07d5202946acabf09	k__Fungi;p__Basidiomycota;c__Tremellomycetes;o__Tremellales;f__Bulleribasidiaceae;g__Vishniacozyma;s__Vishniacozyma_victoriae	0.997309
a80deb60b7b1572c809df0b9bf49e4ee	k__Fungi;p__Ascomycota;c__Dothideomycetes;o__Pleosporales;f__Phaeosphaeriaceae	0.968134
7451c09efedff307d2d345bdb05b2794	k__Viridiplantae;p__Anthophyta;c__Monocotyledonae;o__Dioscoreales;f__Dioscoreaceae;g__Dioscorea;s__Dioscorea_polystachya	0.872175
09bbffcedac17b9a0e3e1b99f31285c7	k__Fungi;p__Ascomycota;c__Dothideomycetes;o__Capnodiales;f__Mycosphaerellaceae;g__Sphaerulina;s__Sphaerulina_socia	0.971826
91cee495ba1b4e96fdbb2f707df61a25	k__Fungi;p__Basidiomycota;c__Tremellomycetes;o__Tremellales;f__Bulleribasidiaceae;g__Hannaella;s__Hannaella_oryzae	0.992708
6a07cca50a2494e54091dcc090e0a88d	k__Fungi;p__Basidiomycota;c__Agaricostilbomycetes;o__Agaricostilbales;f__Kondoaceae;g__Kondoa;s__Kondoa_aeria	0.787549
0ecd6c3cc225d7da39d0c1717dfa5a64	k__Fungi;p__Ascomycota;c__Dothideomycetes;o__Capnodiales;f__Mycosphaerellaceae;g__Cercospora;s__Cercospora_kikuchii	0.999225
8314dda54d89d8afef5c708dc8cc4dde	k__Fungi;p__Ascomycota	0.780815
461f6aee5b272194846bba06b13fc63d	k__Fungi;p__Ascomycota;c__Dothideomycetes;o__Capnodiales;f__Mycosphaerellaceae;g__Passalora;s__unidentified	0.976258
b4109bb7d3f26616e5082784d46a70bb	k__Fungi;p__Ascomycota;c__Leotiomycetes;o__Helotiales;f__Helotiaceae;g__Fontanospora;s__unidentified	0.773063
ea89396d93b8e671669d22a8a39d2b3c	k__Fungi;p__Ascomycota;c__Dothideomycetes;o__Myriangiales;f__Myriangiales_fam_Incertae_sedis;g__Endosporium;s__unidentified	0.951915
c14bac2852cbdd4ec9fbfd72892f4de0	k__Fungi;p__Basidiomycota	1
02a7190b916df58016a2089af95e1eb9	k__Fungi;p__Basidiomycota;c__Tremellomycetes;o__Tremellales;f__Bulleribasidiaceae;g__Vishniacozyma;s__Vishniacozyma_victoriae	0.999996
f56248fc2d5f0375dd55dbd15c3e16c4	k__Fungi;p__Ascomycota;c__Dothideomycetes;o__Pleosporales	0.993965
f3044fed430deb5c91f30a14c42ff276	k__Fungi;p__Ascomycota;c__Dothideomycetes;o__Dothideales;f__Dothideaceae;g__Coniozyma;s__Coniozyma_leucospermi	0.999917
6b2d454ee63e7d4d20f7a6b1bf53704c	k__Fungi;p__Ascomycota;c__Dothideomycetes;o__Pleosporales;f__Phaeosphaeriaceae;g__Paraphoma;s__Paraphoma_rhaphiolepidis	0.797768
25a439e574dce15adf5e37997c742d4c	k__Fungi;p__Ascomycota;c__Leotiomycetes;o__Helotiales;f__Helotiaceae;g__Fontanospora;s__unidentified	0.75213
098425f402c056c0945c5360bc93dae0	k__Fungi;p__Ascomycota;c__Dothideomycetes;o__Pleosporales;f__Pleosporaceae;g__Alternaria;s__Alternaria_alternata	0.769429
cb19180f971d511e347a37edc163d3ef	k__Fungi;p__Ascomycota;c__Dothideomycetes;o__Pleosporales;f__Pleosporaceae;g__Alternaria;s__Alternaria_alternata	0.898366
30cdb1f0f8c2792b45f774b804083fa6	k__Fungi;p__Basidiomycota;c__Cystobasidiomycetes;o__Erythrobasidiales;f__Erythrobasidiaceae;g__Erythrobasidium;s__Erythrobasidium_hasegawianum	0.999997
6fbe38c11ad1aae60435e6fd182e4c77	k__Fungi;p__Basidiomycota;c__Agaricostilbomycetes;o__Agaricostilbales;f__Kondoaceae;g__Kondoa;s__Kondoa_aeria	0.762415
598fd87ce71c37612616bbe2cbc5526c	k__Fungi;p__Ascomycota;c__Dothideomycetes;o__Pleosporales;f__Phaeosphaeriaceae	0.986067
072da6fd002300fc851558524ea6cdb4	k__Fungi;p__Basidiomycota;c__Cystobasidiomycetes;o__Erythrobasidiales;f__Erythrobasidiaceae;g__Erythrobasidium;s__Erythrobasidium_hasegawianum	0.999996
5a9a88beeadf2b3a61680c50cfabb954	k__Fungi;p__Ascomycota	0.732113
15738662022e4962c779c1e4024318ad	k__Viridiplantae;p__Anthophyta;c__Monocotyledonae;o__Dioscoreales;f__Dioscoreaceae;g__Dioscorea;s__Dioscorea_polystachya	0.868795
aeb0b8020df02d2486141dae8d6d91a6	k__Fungi;p__Basidiomycota	1
d477786db2a00556de94174802e2de0e	k__Fungi;p__Basidiomycota;c__Cystobasidiomycetes;o__Cystobasidiomycetes_ord_Incertae_sedis;f__Symmetrosporaceae;g__Symmetrospora;s__Symmetrospora_marina	0.73198
9e3c814e5d3d1b2630bdf9a8eabbc87e	k__Fungi;p__Ascomycota;c__Dothideomycetes;o__Capnodiales;f__Cladosporiaceae;g__Cladosporium	0.876268
8c2d125e13253891ec6e8be58b217c88	k__Fungi;p__Ascomycota	0.916474
8f28b42d6ddc7cd37e6b1cca0832693a	k__Fungi;p__Basidiomycota;c__Tremellomycetes;o__Tremellales;f__Bulleribasidiaceae;g__Hannaella;s__Hannaella_oryzae	0.991686
baf769934704fcf2957570c9ae3016e3	k__Fungi;p__Basidiomycota;c__Cystobasidiomycetes;o__Cystobasidiomycetes_ord_Incertae_sedis;f__Symmetrosporaceae;g__Symmetrospora;s__unidentified	0.752028
675f7167389131f541c9d9fefaa2cafe	k__Fungi;p__Ascomycota;c__Dothideomycetes;o__Pleosporales;f__Leptosphaeriaceae;g__Sphaerellopsis;s__Sphaerellopsis_filum	0.999931
1b6ee989521f4c8b655f9d95e1ef5c8a	k__Fungi;p__Basidiomycota;c__Tremellomycetes;o__Tremellales;f__Bulleribasidiaceae;g__Hannaella;s__Hannaella_sinensis	0.977261
d540e1bceb165bec017164125298a45c	k__Fungi;p__Ascomycota;c__Dothideomycetes;o__Dothideales;f__Aureobasidiaceae;g__Aureobasidium;s__Aureobasidium_pullulans	0.988452
555d24a4de8584d05f255f01fc058f55	k__Fungi;p__Ascomycota;c__Dothideomycetes;o__Pleosporales;f__Phaeosphaeriaceae;g__Neosetophoma	0.977958
07381e3449d4af3b79cf26639a92ac47	k__Fungi;p__Basidiomycota;c__Cystobasidiomycetes;o__Cystobasidiomycetes_ord_Incertae_sedis;f__Symmetrosporaceae;g__Symmetrospora	0.986103
6823fcb8ec02f0302c162c30270e4ecd	k__Fungi;p__Ascomycota;c__Dothideomycetes;o__Pleosporales;f__Phaeosphaeriaceae	0.981678
8a7c6524db62f73f19ce94ecf220bffc	k__Fungi;p__Ascomycota;c__Dothideomycetes;o__Pleosporales;f__Pleosporaceae;g__Alternaria	0.939808
3c71078a41156fd70a28dadc4bb67693	k__Fungi;p__Ascomycota;c__Dothideomycetes;o__Pleosporales;f__Phaeosphaeriaceae;g__Phaeosphaeriopsis;s__unidentified	0.791508
1c734b9960afacc483a1ec34933c707a	k__Fungi;p__Basidiomycota;c__Cystobasidiomycetes;o__Cystobasidiomycetes_ord_Incertae_sedis;f__Symmetrosporaceae;g__Symmetrospora	0.990302
20adf1358be19283ec970f3a0008c58b	k__Fungi;p__Ascomycota;c__Dothideomycetes;o__Pleosporales	0.993958
fb8f91fbec6c677aea535eff41a3cab0	k__Fungi;p__Ascomycota;c__Dothideomycetes;o__Pleosporales;f__Phaeosphaeriaceae;g__Leptospora;s__unidentified	0.948598
3a6d2f8b3d015d415d840bc4b44256f3	k__Fungi;p__Ascomycota;c__Sordariomycetes;o__Diaporthales;f__Valsaceae	0.998729
2a6f482f7171fdd50f3679a190aed8ee	k__Fungi;p__Ascomycota	0.730208
48568088cca17a5efeb7a51d14eb64d9	k__Fungi;p__Basidiomycota;c__Exobasidiomycetes;o__Entylomatales;f__Entylomatales_fam_Incertae_sedis;g__Tilletiopsis;s__Tilletiopsis_washingtonensis	0.974417
918e9a6a22e9566686c1db3c3a1c44e5	k__Fungi;p__Ascomycota;c__Dothideomycetes;o__Pleosporales;f__Phaeosphaeriaceae	0.982441
c6836d920554c8f597773cab5495827e	k__Fungi;p__Ascomycota;c__Dothideomycetes;o__Pleosporales;f__Leptosphaeriaceae;g__unidentified;s__unidentified	0.90751
34f3eecd31831bf19a4ea454f3492194	k__Fungi;p__Basidiomycota;c__Exobasidiomycetes;o__Entylomatales;f__Entylomatales_fam_Incertae_sedis;g__Tilletiopsis;s__Tilletiopsis_washingtonensis	0.9685
84b19b8eec82d00d209dc449eff29025	k__Fungi;p__Basidiomycota;c__Cystobasidiomycetes;o__Erythrobasidiales;f__Erythrobasidiaceae;g__Erythrobasidium;s__Erythrobasidium_hasegawianum	0.999996
f1951af04f43af8b3b6b4cb5e91f4eb2	k__Fungi;p__Ascomycota;c__Leotiomycetes;o__Helotiales;f__Helotiaceae;g__Fontanospora;s__unidentified	0.74143
8a2bc1d7f9fc8a397892b107d56c80c8	k__Fungi;p__Basidiomycota;c__Spiculogloeomycetes;o__Spiculogloeales;f__Spiculogloeaceae;g__Phyllozyma;s__Phyllozyma_subbrunnea	0.99853
d2f24e32fe490a791f557923af1d8c12	k__Fungi;p__Ascomycota;c__Dothideomycetes;o__Dothideales;f__Aureobasidiaceae;g__Aureobasidium;s__Aureobasidium_pullulans	0.995831
834179a7ad732e87cb81735a7d745e65	k__Fungi;p__Basidiomycota;c__Exobasidiomycetes;o__Golubeviales;f__Golubeviaceae;g__Golubevia;s__Golubevia_pallescens	0.999925
b92c654da06f1162fd62504bad7ffd0d	k__Fungi;p__Ascomycota;c__Dothideomycetes;o__Pleosporales;f__Phaeosphaeriaceae;g__Paraphoma;s__Paraphoma_rhaphiolepidis	0.936917
453cca7d3fb6403f331c63464c2b7c99	k__Fungi;p__Ascomycota;c__Dothideomycetes;o__Pleosporales;f__Phaeosphaeriaceae	0.778436
da8edd60981e99241fef5166b92dd57b	k__Fungi;p__Ascomycota;c__Dothideomycetes;o__Pleosporales	0.99757
35826d62673eca24b9f206531af1997f	k__Fungi;p__Ascomycota;c__Dothideomycetes;o__Dothideales;f__Aureobasidiaceae;g__Aureobasidium;s__Aureobasidium_pullulans	0.996018
0ca89eef854cebc074ea699d83e857d1	k__Fungi;p__Ascomycota;c__Sordariomycetes;o__Hypocreales;f__Nectriaceae;g__Gibberella;s__Gibberella_tricincta	0.936903
e3bba5c800d308520dbafb229beefcd8	k__Fungi;p__Ascomycota;c__Dothideomycetes;o__Pleosporales	0.986948
9aae7e5db9ccdffb3a15ca148f31ece8	k__Fungi;p__Basidiomycota;c__Cystobasidiomycetes;o__Cystobasidiomycetes_ord_Incertae_sedis;f__Symmetrosporaceae;g__Symmetrospora;s__unidentified	0.717745
5730117847abd51309ef1b3112d97a14	k__Fungi;p__Basidiomycota;c__Agaricostilbomycetes;o__Agaricostilbales;f__Kondoaceae;g__Kondoa;s__unidentified	1
6c45805d55c3d8c7ba9e00fbfc259a89	k__Fungi;p__Basidiomycota;c__Cystobasidiomycetes;o__Erythrobasidiales;f__Erythrobasidiaceae;g__Erythrobasidium;s__Erythrobasidium_hasegawianum	0.999994
8d54a6300c78e5fa9ec20a635a992f6e	k__Fungi;p__Ascomycota;c__Dothideomycetes;o__Dothideales;f__Aureobasidiaceae;g__Aureobasidium;s__Aureobasidium_pullulans	0.951639
26148d0c0f3d4f887c604571ed690d0b	k__Fungi;p__Basidiomycota;c__Tremellomycetes;o__Tremellales;f__Bulleribasidiaceae;g__Hannaella;s__Hannaella_sinensis	0.975131
e3b0d2ee58eb081c72c9f05000d4bf51	k__Fungi;p__Ascomycota;c__Dothideomycetes;o__Pleosporales;f__Periconiaceae;g__Periconia	0.994514
f2de96a24af01acb4ae52a85869617f4	k__Fungi;p__Ascomycota;c__Dothideomycetes;o__Pleosporales;f__Phaeosphaeriaceae;g__Entodesmium;s__unidentified	0.789392
11e5202c51f7be2d6a5fab1ad900b543	k__Fungi;p__Basidiomycota;c__Tremellomycetes;o__Tremellales;f__Bulleribasidiaceae;g__Dioszegia;s__unidentified	0.701272
1add38be7b8d9901341bdb16458668db	k__Fungi;p__Basidiomycota;c__Exobasidiomycetes;o__Golubeviales;f__Golubeviaceae;g__Golubevia;s__Golubevia_pallescens	0.999939
39cd8d748b25cf305439ab3df995032a	k__Fungi;p__Ascomycota;c__Dothideomycetes;o__Capnodiales;f__Cladosporiaceae;g__Rachicladosporium;s__unidentified	0.979619
2189f29c9b8f3e4fa6f7b39386803dff	k__Fungi;p__Ascomycota;c__Dothideomycetes;o__Capnodiales;f__Mycosphaerellaceae;g__Cercospora;s__Cercospora_kikuchii	0.999514
c7a1f3b17aec0f00399193d2c287b502	k__Fungi;p__Basidiomycota;c__Tremellomycetes;o__Tremellales;f__Bulleribasidiaceae;g__Dioszegia;s__unidentified	0.716328
31b93a0a65df6dcb8dab9b5be7c3e0b6	k__Fungi;p__Basidiomycota;c__Tremellomycetes;o__Tremellales;f__Bulleribasidiaceae;g__Vishniacozyma;s__Vishniacozyma_victoriae	1
c77f4eaef76b0ef72529cb006bbf38e3	k__Fungi;p__Basidiomycota;c__Tremellomycetes;o__Tremellales;f__Bulleraceae;g__Bullera;s__Bullera_unica	0.999989
a7303caa71529ebc7b2ada44ef9725fc	k__Fungi;p__Basidiomycota;c__Tremellomycetes;o__Tremellales;f__Bulleribasidiaceae;g__Dioszegia	0.998716
689c686bd14f47e0b685d057883f7435	k__Fungi;p__Ascomycota;c__Dothideomycetes;o__Pleosporales;f__Phaeosphaeriaceae;g__Phaeosphaeria;s__Phaeosphaeria_fuckelii	0.999541
3db6133ec1b9bd7b7619de554b638a51	k__Fungi;p__Ascomycota;c__Dothideomycetes;o__Capnodiales;f__Neodevriesiaceae	0.99111
c5d48572eb766302d9ca16d99681bb32	k__Fungi;p__Basidiomycota;c__Spiculogloeomycetes;o__Spiculogloeales;f__Spiculogloeaceae;g__Phyllozyma;s__Phyllozyma_subbrunnea	0.998541
d42f44a2b6a378a1af2dceb3f6e93ced	k__Fungi;p__Ascomycota	0.730533
4ac98105d76f882798c8a114d02bd920	k__Fungi;p__Basidiomycota;c__Microbotryomycetes;o__Sporidiobolales;f__Sporidiobolaceae;g__Sporobolomyces;s__Sporobolomyces_oryzicola	0.988326
21ba9c430f610d9d3eb3f822d736dbea	k__Fungi;p__Basidiomycota;c__Cystobasidiomycetes;o__Erythrobasidiales;f__Erythrobasidiaceae;g__Erythrobasidium;s__Erythrobasidium_hasegawianum	1
af73d2f58be81d025e46e416b33f3611	k__Fungi;p__Ascomycota;c__Dothideomycetes;o__Capnodiales;f__Mycosphaerellaceae;g__Sphaerulina;s__Sphaerulina_socia	0.975711
08b2a46ed24330e38c9198e12f3d0e66	k__Fungi;p__Ascomycota;c__Dothideomycetes;o__Pleosporales;f__Phaeosphaeriaceae;g__Neosetophoma	0.964114
421b51fd897f92096a765d143709cb6d	k__Fungi;p__Ascomycota;c__Dothideomycetes;o__Pleosporales;f__Phaeosphaeriaceae;g__Neosetophoma;s__Neosetophoma_samararum	0.804962
07a5ed7db029d0a08a7e63b90b366ee5	k__Fungi;p__Basidiomycota;c__Tremellomycetes;o__Tremellales;f__Bulleribasidiaceae;g__Dioszegia	0.999755
29b4f59c32475f04703123d3f9c9a026	k__Fungi;p__Basidiomycota;c__Tremellomycetes;o__Tremellales;f__Bulleraceae;g__Bullera;s__Bullera_unica	0.999996
7cb01968d198346f2d3d43572b3342f3	k__Fungi;p__Ascomycota;c__Dothideomycetes;o__Pleosporales;f__Phaeosphaeriaceae;g__Paraophiobolus;s__Paraophiobolus_arundinis	0.935827
ef368f424accbf9ea09dfed3c73f8dbe	k__Fungi;p__Ascomycota;c__Dothideomycetes;o__Pleosporales;f__Phaeosphaeriaceae;g__Phaeosphaeriopsis;s__unidentified	0.717249
58a8cf936adff49ad5bd83524f63d6ab	k__Fungi;p__Basidiomycota;c__Agaricomycetes;o__Agaricales;f__Pleurotaceae;g__Pleurotus;s__Pleurotus_ostreatus	0.995785
c640aef229e11f573243218bb2357a0d	k__Fungi;p__Ascomycota;c__Eurotiomycetes;o__Chaetothyriales;f__Trichomeriaceae;g__Knufia	0.721247
03b9367b20351ce02a47cb4b6232904e	k__Fungi;p__Ascomycota;c__Dothideomycetes;o__Pleosporales;f__Phaeosphaeriaceae	0.987427
810b97a828fc4c3b0d4580c752a17e26	k__Fungi;p__Ascomycota;c__Dothideomycetes;o__Pleosporales;f__Phaeosphaeriaceae;g__Paraphoma;s__Paraphoma_rhaphiolepidis	0.943953
16c24488b726f2aeb21f60c0257f1b47	k__Fungi;p__Ascomycota;c__Dothideomycetes;o__Capnodiales;f__Mycosphaerellaceae;g__Cercospora;s__Cercospora_kikuchii	0.999225
489d53b48fe5d8e8e1a48fbd2526a323	k__Fungi;p__Basidiomycota;c__Tremellomycetes;o__Tremellales;f__Bulleribasidiaceae;g__Vishniacozyma;s__Vishniacozyma_victoriae	1
75823a30cb6c8d9b6e939748c7706e1f	k__Fungi;p__Ascomycota;c__Dothideomycetes;o__Pleosporales;f__Phaeosphaeriaceae;g__Leptospora;s__Leptospora_rubella	0.891517
0f861df95e1a8986b6d8d3bfea436571	k__Fungi;p__Ascomycota;c__Dothideomycetes;o__Capnodiales;f__Teratosphaeriaceae;g__Devriesia;s__Devriesia_pseudoamericana	0.99436
59eef3d5ed7fd9a289ed162a0bc917d4	k__Fungi;p__Basidiomycota	1
89aafda317a2f36ed8e154a88498a767	k__Fungi;p__Ascomycota;c__Dothideomycetes;o__Pleosporales;f__Phaeosphaeriaceae	0.771359
fc12078e2fc891deabeee3504aed7690	k__Fungi;p__Ascomycota;c__Dothideomycetes;o__Pleosporales;f__Didymellaceae	0.985675
356ca603360738318e2fe9c810a8775c	k__Fungi;p__Ascomycota	0.902596
dfcd29342c328eecd867320bf506f0fc	k__Fungi;p__Basidiomycota;c__Exobasidiomycetes;o__Golubeviales;f__Golubeviaceae;g__Golubevia;s__Golubevia_pallescens	0.999926
429dbf05ceeaf757b784c23ca86f1449	k__Fungi;p__Ascomycota;c__Dothideomycetes;o__Capnodiales;f__Cladosporiaceae;g__Cladosporium;s__Cladosporium_cladosporioides	0.715207
914b8e9683cc72e275ad8aa145c20b65	k__Fungi;p__Ascomycota;c__Dothideomycetes;o__Pleosporales	0.997501
abffbda9b6f88dcbc8ee937c0990e939	k__Fungi;p__Basidiomycota;c__Exobasidiomycetes;o__Golubeviales;f__Golubeviaceae;g__Golubevia;s__Golubevia_pallescens	0.999949
21b61849464206f893c21d19928e3fb2	k__Fungi;p__Ascomycota;c__Dothideomycetes;o__Venturiales;f__Venturiaceae;g__Venturia;s__unidentified	0.989124
ce984b9e276ae4aaa20b87025acd885c	k__Fungi;p__Basidiomycota;c__Tremellomycetes;o__Tremellales;f__Bulleribasidiaceae;g__Dioszegia;s__unidentified	0.739066
d41009e751cc5372518bdab543fefa0d	k__Fungi;p__Basidiomycota;c__Microbotryomycetes;o__Microbotryomycetes_ord_Incertae_sedis;f__Microbotryomycetes_fam_Incertae_sedis;g__Colacogloea;s__Colacogloea_terpenoidalis	0.982287
eb40f1c1bef230914324e7f6f39219fc	k__Fungi;p__Basidiomycota	1
10f78b38747e67c1e69f6507599b89f6	k__Fungi;p__Basidiomycota	1
c8ea65673bbf0de61b077ad026c6a69b	k__Fungi;p__Basidiomycota;c__Tremellomycetes;o__Filobasidiales;f__Filobasidiaceae;g__Filobasidium;s__unidentified	0.907164
4b3d96ee2a126f2323eb47e5bdbc7e7a	k__Fungi;p__Ascomycota;c__Dothideomycetes;o__Capnodiales;f__Cladosporiaceae;g__Rachicladosporium;s__unidentified	0.993993
31b7e2ef372f5f0a01c7a425f8a71e0c	k__Fungi;p__Basidiomycota;c__Agaricostilbomycetes;o__Agaricostilbales;f__Kondoaceae;g__Kondoa;s__Kondoa_aeria	0.844895
46af9a9e2b5082cf76a659d2c7d210ca	k__Fungi;p__Ascomycota;c__Dothideomycetes;o__Myriangiales;f__Myriangiales_fam_Incertae_sedis;g__Endosporium;s__Endosporium_populi-tremuloides	0.999993
30e06fd51a8a5b6693b68e49d061e295	k__Fungi;p__Ascomycota;c__Dothideomycetes;o__Capnodiales	0.943253
0f57f716ec7646240dd971ad4cacb127	k__Fungi;p__Ascomycota;c__Dothideomycetes;o__Botryosphaeriales;f__Aplosporellaceae;g__Aplosporella;s__Aplosporella_papillata	0.9721
d8ac4c51561bbca4e8af23479ea0b327	k__Fungi;p__Ascomycota;c__Dothideomycetes;o__Dothideales;f__Aureobasidiaceae;g__Aureobasidium;s__Aureobasidium_pullulans	0.885506
6a6c9d2011930d37e78295406846241b	k__Viridiplantae;p__Anthophyta;c__Eudicotyledonae;o__Malpighiales;f__Salicaceae;g__Populus;s__Populus_deltoides	0.957346
e1e8ee371487117be2fb873e80ad36dc	k__Fungi;p__Ascomycota;c__Dothideomycetes;o__Pleosporales;f__Phaeosphaeriaceae	0.736629
6dba4bc9ca628316fb93fc4739e9921d	k__Fungi;p__Ascomycota;c__Eurotiomycetes;o__Chaetothyriales;f__unidentified;g__unidentified;s__unidentified	0.743366
fd217fc9b0ed9f6cb050974020d3d6a7	k__Fungi;p__Ascomycota;c__Dothideomycetes;o__Pleosporales;f__Leptosphaeriaceae	0.999309
4f9182bc95d53f5d124b3836f8a3bd5f	k__Fungi;p__Ascomycota;c__Dothideomycetes;o__Pleosporales	0.994136
8640369716565264d20a49c1d6911826	k__Fungi;p__Basidiomycota;c__Exobasidiomycetes;o__Golubeviales;f__Golubeviaceae;g__Golubevia;s__Golubevia_pallescens	0.999608
d5877a21442358c84fdca05fdf9057c3	k__Fungi;p__Ascomycota;c__Dothideomycetes;o__Pleosporales;f__Phaeosphaeriaceae;g__Setophaeosphaeria	0.999977
b38957ba3b56b6fe0ff27f83cc609d0b	k__Viridiplantae	0.999901
4e4bd787dadb388d99b217fa55fbf1ff	k__Fungi;p__Basidiomycota;c__Tremellomycetes;o__Tremellales;f__Bulleribasidiaceae;g__Hannaella;s__Hannaella_oryzae	0.992901
18563761d31d7066dffa720b0bc9092d	k__Fungi;p__Ascomycota	0.744034
357afa65ecffd456ca8cbd0e6f267343	k__Fungi;p__Basidiomycota;c__Tremellomycetes;o__Tremellales;f__Bulleribasidiaceae;g__Vishniacozyma;s__Vishniacozyma_victoriae	0.999973
16f39217ffe0b221ba02c9a4d66927cc	k__Fungi;p__Ascomycota;c__Dothideomycetes;o__Pleosporales;f__Didymellaceae;g__Peyronellaea;s__unidentified	0.91571
e6b03437db1537a81cf41852fd16fc2b	k__Fungi;p__Basidiomycota;c__Tremellomycetes;o__Tremellales;f__Bulleribasidiaceae;g__Hannaella;s__Hannaella_oryzae	0.992555
6172a5d9bf3e0ffb4beb985bc85a3d57	k__Fungi;p__Basidiomycota;c__Tremellomycetes;o__Tremellales;f__Rhynchogastremataceae;g__Papiliotrema;s__Papiliotrema_aurea	0.951834
00af8d079a044d973c8a63c8330a861d	k__Fungi;p__Ascomycota;c__Dothideomycetes;o__Pleosporales;f__Phaeosphaeriaceae;g__Phaeosphaeria;s__Phaeosphaeria_fuckelii	0.999664
05ad2ac7298cf44f14bfe4b545bc2cbb	k__Fungi;p__Ascomycota;c__Dothideomycetes;o__Pleosporales;f__Pleosporaceae;g__Alternaria;s__Alternaria_alternata	0.721433
c6392871e54fea1a99e1b8f18285134a	k__Fungi;p__Ascomycota	0.999994
82c11e9495bb0c6c736b07d36ffdd971	k__Fungi;p__Ascomycota;c__Dothideomycetes;o__Dothideales;f__Dothideaceae;g__Celosporium;s__unidentified	0.990804
3060748ed34c803daf5c432a01e406d0	k__Fungi;p__Ascomycota;c__Dothideomycetes;o__Dothideales;f__Dothideaceae;g__Coniozyma;s__Coniozyma_leucospermi	0.99983
b28f6036d5ad8cf5b10215fc3b815683	k__Fungi;p__Ascomycota;c__Dothideomycetes;o__Pleosporales	0.997087
e4a0df7d9a216b9b4b6ae3b1a9a928c1	k__Fungi;p__Ascomycota;c__Dothideomycetes;o__Pleosporales;f__Phaeosphaeriaceae;g__Parastagonospora	0.744226
fe1396c00ab29dc75ada74f3f93512fa	k__Fungi;p__Basidiomycota;c__Tremellomycetes;o__Tremellales;f__Bulleribasidiaceae;g__Hannaella;s__Hannaella_luteola	0.999982
c8e3b7f23bfd56a2d7e4bdf9e2835cfa	k__Fungi;p__Ascomycota;c__Dothideomycetes;o__Pleosporales	0.994615
f5d390eddde0c50ebae4ce95e678a807	k__Fungi;p__Basidiomycota;c__Exobasidiomycetes;o__Golubeviales;f__Golubeviaceae;g__Golubevia;s__Golubevia_pallescens	0.99995
dd599d5da9418211b0bb8822c1a1201a	k__Fungi;p__Basidiomycota;c__Tremellomycetes;o__Tremellales;f__Bulleribasidiaceae;g__Bulleribasidium;s__Bulleribasidium_variabile	1
5da42c3806994f2d451af6b9fa1d7759	k__Fungi;p__Ascomycota;c__Sordariomycetes;o__Hypocreales;f__Nectriaceae;g__Gibberella;s__Gibberella_intricans	0.827283
ab3fc23db83edfd14663b79b2466c180	k__Fungi;p__Basidiomycota;c__Exobasidiomycetes;o__Entylomatales;f__Entylomatales_fam_Incertae_sedis;g__Tilletiopsis;s__Tilletiopsis_washingtonensis	0.96384
73875244de944518b4e394d68bac4c65	k__Fungi;p__Ascomycota;c__Sordariomycetes;o__Glomerellales;f__Glomerellaceae	0.999999
53af13f171903928383f930c1817c69f	k__Fungi;p__Ascomycota;c__Sordariomycetes;o__Glomerellales;f__Glomerellaceae;g__Colletotrichum;s__Colletotrichum_boninense	0.853045
de751232aae9e62c8165843889d76f69	k__Fungi;p__Ascomycota;c__Sordariomycetes;o__Glomerellales;f__Glomerellaceae	0.999999
5f4d95030dfee626006c89a7145ee5e2	k__Fungi;p__Ascomycota;c__Dothideomycetes;o__Pleosporales	0.993543
885a5343914718698934660f38b1e670	k__Fungi;p__Ascomycota;c__Leotiomycetes;o__Helotiales;f__Helotiaceae;g__Fontanospora;s__unidentified	0.715562
e835e3ac37292376a8b488ff5d27d51b	k__Fungi;p__Ascomycota;c__Dothideomycetes;o__Capnodiales;f__Mycosphaerellaceae;g__Passalora;s__unidentified	0.978536
3bf4b904cbf32303f4952bb10e0cf45f	k__Fungi;p__Ascomycota;c__Dothideomycetes;o__Capnodiales;f__Mycosphaerellaceae;g__Passalora;s__unidentified	0.976529
723208ac40c32c9132a1c15d7a4dd5db	k__Fungi;p__Ascomycota;c__Dothideomycetes;o__Pleosporales	0.990351
5781c1a8c439d6e294b5325c48a8977c	k__Fungi;p__Ascomycota;c__Eurotiomycetes;o__Chaetothyriales	0.884347
8ec3137b2a869d69bed5ae5138774c4a	k__Fungi;p__Ascomycota;c__Dothideomycetes;o__Pleosporales;f__Leptosphaeriaceae;g__Sphaerellopsis;s__Sphaerellopsis_hakeae	0.983713
d8f90638f414e3b517312911e069992b	k__Fungi;p__Basidiomycota;c__Microbotryomycetes	0.761533
b99958faa2bd06adf2bdfb2f2d00a321	k__Fungi;p__Ascomycota;c__Dothideomycetes;o__Dothideales;f__Aureobasidiaceae;g__Aureobasidium;s__Aureobasidium_pullulans	0.965401
ed5b40b9db210e3c1663d9f446553b51	k__Fungi;p__Ascomycota;c__Dothideomycetes;o__Capnodiales;f__Mycosphaerellaceae;g__Passalora;s__unidentified	0.980269
b82a5c5106350183f0551278dd2367ee	k__Fungi;p__Ascomycota;c__Dothideomycetes;o__Dothideales;f__Aureobasidiaceae;g__Aureobasidium;s__Aureobasidium_pullulans	0.969635
01d2dac6141570698038f83d07478967	k__Fungi;p__Ascomycota;c__Dothideomycetes;o__Pleosporales	0.994072
d5ca1c4e0207a873e4a77a04988f6ec1	k__Fungi;p__Ascomycota;c__Dothideomycetes;o__Pleosporales;f__Phaeosphaeriaceae;g__Phaeosphaeriopsis;s__unidentified	0.791272
791f1955b2820e39dc12800439a8f4f1	k__Fungi;p__Ascomycota;c__Leotiomycetes;o__Erysiphales;f__Erysiphaceae;g__Phyllactinia;s__Phyllactinia_populi	0.999997
154f0a0249c1b5854a0a53d598929542	k__Fungi;p__Ascomycota;c__Dothideomycetes;o__Dothideales;f__Aureobasidiaceae;g__Aureobasidium;s__Aureobasidium_pullulans	0.977517
7320e729e0baf41651b254fb5609f805	k__Fungi;p__Ascomycota;c__Dothideomycetes;o__Pleosporales	0.995782
0c0c29f8ee54c6691225557ac95fa54f	k__Fungi;p__Basidiomycota;c__Tremellomycetes;o__Filobasidiales;f__Filobasidiaceae;g__Filobasidium;s__unidentified	0.907755
7c4cdb83c8f8bdd02f31744521b742f5	k__Fungi;p__Ascomycota;c__Dothideomycetes;o__Pleosporales;f__Phaeosphaeriaceae;g__Setophaeosphaeria	0.999995
5b6469bbd2c51c901cb0a7db31fdbaf9	k__Fungi;p__Basidiomycota;c__Tremellomycetes;o__Tremellales;f__Bulleribasidiaceae;g__Vishniacozyma;s__Vishniacozyma_victoriae	0.997366
6f5a021368ff4d548ac5aa22267b1c86	k__Fungi;p__Basidiomycota;c__Microbotryomycetes;o__Microbotryomycetes_ord_Incertae_sedis;f__Microbotryomycetes_fam_Incertae_sedis;g__Colacogloea;s__Colacogloea_terpenoidalis	0.988417
f03d7cdeb4c35c9fde7a717373f60b5d	k__Fungi;p__Ascomycota	0.875011
2a3dc8fb83b851253d82987a7328c08d	k__Fungi;p__Ascomycota;c__Dothideomycetes;o__Pleosporales	0.993696
c01b47f62ebf5aa0aa109509a2ba0017	k__Fungi;p__Ascomycota;c__Dothideomycetes;o__Pleosporales;f__Phaeosphaeriaceae	0.959801
465e88351a8d45bf3dea2d06ea74bd9e	k__Fungi;p__Basidiomycota;c__Spiculogloeomycetes;o__Spiculogloeales;f__Spiculogloeaceae;g__Phyllozyma;s__Phyllozyma_subbrunnea	0.999975
ca48bcb858d2905fe93ee6b7f7510a84	k__Fungi;p__Ascomycota;c__Dothideomycetes;o__Pleosporales;f__Phaeosphaeriaceae;g__Phaeosphaeria;s__Phaeosphaeria_fuckelii	0.999653
d4a626aad23425fa013531930e2d12c6	k__Fungi;p__Ascomycota;c__Dothideomycetes;o__Pleosporales	0.993122
af6b854f611f9d54af77384d1f4b2c5d	k__Fungi;p__Ascomycota;c__Dothideomycetes;o__Pleosporales;f__Phaeosphaeriaceae;g__Leptospora;s__unidentified	0.964428
8f9cf05cb51428e3e99635b5e22bc04c	k__Fungi;p__Ascomycota;c__Eurotiomycetes;o__Chaetothyriales;f__unidentified;g__unidentified;s__unidentified	0.868294
3e07c9d036ff2863ba2842750ec2f7b5	k__Fungi;p__Basidiomycota;c__Tremellomycetes;o__Filobasidiales;f__Filobasidiaceae;g__Filobasidium;s__unidentified	0.893596
199a4591bc2528a509856b79bdeb5062	k__Fungi;p__Ascomycota	0.999995
f09fcd20775d515a960cf40fa91ad9e7	k__Viridiplantae;p__Anthophyta;c__Eudicotyledonae;o__Malpighiales;f__Salicaceae;g__Populus;s__Populus_deltoides	0.856337
619fe55a293b889f21bf120d6ea1d81d	k__Fungi;p__Ascomycota;c__Dothideomycetes;o__Pleosporales;f__Phaeosphaeriaceae;g__Setophaeosphaeria	0.999996
2431cad8abfcda891935e5e29134a467	k__Viridiplantae	0.999855
81b0b34c94bb1172a602119f1df964dc	k__Fungi;p__Ascomycota;c__Dothideomycetes;o__Pleosporales	0.997453
b4db5bff6c5431066b2c70976a845fff	k__Fungi;p__Ascomycota;c__Dothideomycetes;o__Pleosporales;f__Phaeosphaeriaceae;g__Neosetophoma;s__Neosetophoma_samararum	0.734074
4c062eb4558cf1097fbe36f895e941f1	k__Fungi;p__Ascomycota;c__Dothideomycetes;o__Pleosporales;f__Phaeosphaeriaceae	0.98052
8e48a55532a40b4662db713a597049e0	k__Fungi;p__Basidiomycota;c__Tremellomycetes;o__Tremellales;f__Bulleraceae;g__Bullera;s__Bullera_unica	0.999983
0e2740f5d1a5c9084f48135dc518bfae	k__Viridiplantae	0.999851
dd683f13996ff387fed08e9f4ecd37e5	k__Fungi;p__Ascomycota;c__Sordariomycetes;o__Diaporthales;f__Diaporthaceae;g__Diaporthe	0.761941
ba6ff02690395b9607cfc7da88a01ec2	k__Fungi;p__Ascomycota;c__Dothideomycetes;o__Pleosporales;f__Didymellaceae;g__Peyronellaea;s__unidentified	0.915742
3ca473af449ec427f0b50572333603a4	k__Viridiplantae;p__Anthophyta;c__Eudicotyledonae;o__Malpighiales;f__Salicaceae;g__Populus;s__Populus_deltoides	0.967214
a5420336eedcb30f492cc99929af7e53	k__Fungi;p__Basidiomycota;c__Exobasidiomycetes;o__Entylomatales;f__Entylomatales_fam_Incertae_sedis;g__Tilletiopsis;s__Tilletiopsis_washingtonensis	0.964117
87d19ff26bc3143ea21513f4b5d6ec01	k__Fungi;p__Basidiomycota;c__Agaricostilbomycetes;o__Agaricostilbales;f__Kondoaceae;g__Kondoa;s__unidentified	1
1b3a705620b178fad03105a4bca5920d	k__Viridiplantae	0.99985
e6aa6e6045c39c9fec5dcaf066295e55	k__Fungi;p__Basidiomycota;c__Tremellomycetes;o__Tremellales;f__Bulleribasidiaceae;g__Vishniacozyma;s__Vishniacozyma_victoriae	1
6c4388144c5308bd785ac6c0c7d3bac9	k__Fungi;p__Ascomycota;c__Dothideomycetes;o__Pleosporales;f__Phaeosphaeriaceae;g__Phaeosphaeria;s__Phaeosphaeria_fuckelii	0.999664
e8ab9a1d91fb886d9fdbabfc8a2bb8d2	k__Fungi;p__Ascomycota;c__Dothideomycetes;o__Pleosporales;f__Phaeosphaeriaceae;g__Neosetophoma	0.951936
60ab28d31175f98efaa0bd723c6937f3	k__Fungi;p__Ascomycota;c__Dothideomycetes;o__Pleosporales;f__Phaeosphaeriaceae	0.980198
eddfd4ed08b7624f95fed0975f263bb4	k__Fungi;p__Ascomycota;c__Dothideomycetes;o__Pleosporales;f__Lophiostomataceae;g__unidentified;s__unidentified	0.999452
b15333f143d42e60018173c8cc12bbbb	k__Fungi;p__Ascomycota;c__Dothideomycetes;o__Pleosporales	0.996225
6f7ddfe68005b61fcc26362ac502863a	k__Fungi;p__Ascomycota	0.905988
90e0838a03d84ba04f6ec6b22188138d	k__Fungi;p__Basidiomycota;c__Tremellomycetes;o__Tremellales;f__Bulleribasidiaceae;g__Dioszegia	0.9998
d4a03c5f57c744a564c0f07dc5c05778	k__Fungi;p__Basidiomycota;c__Tremellomycetes;o__Tremellales;f__Bulleribasidiaceae;g__Dioszegia	0.999795
c3e4585bb2f3a2cd4e9c262e54462ea1	k__Viridiplantae;p__Anthophyta;c__Eudicotyledonae;o__Malpighiales;f__Salicaceae;g__Populus;s__Populus_deltoides	0.967702
3b3a5a564a5aedd3b9bf1dc274fde543	k__Fungi;p__Basidiomycota;c__Exobasidiomycetes;o__Entylomatales;f__Entylomatales_fam_Incertae_sedis;g__Tilletiopsis;s__Tilletiopsis_washingtonensis	0.945145
95007d9bbf3c3031ab3a586424a9cb8c	k__Fungi;p__Ascomycota;c__Dothideomycetes;o__Capnodiales;f__Mycosphaerellaceae;g__Sphaerulina;s__Sphaerulina_socia	0.970904
1d0049689eb788baf2b7d9ddf1273cf9	k__Fungi;p__Basidiomycota;c__Tremellomycetes;o__Tremellales;f__Bulleribasidiaceae;g__Dioszegia	0.99916
95478d19ce2419cb9be2fe265a0a03c7	k__Fungi;p__Ascomycota;c__Dothideomycetes;o__Pleosporales	0.995461
15aee584525e5970d159f6db77b3bdd4	k__Fungi;p__Ascomycota;c__Dothideomycetes;o__Capnodiales;f__Mycosphaerellaceae;g__unidentified;s__unidentified	0.742303
54881649f681a294cec04d687450172f	k__Fungi;p__Ascomycota	0.999994
0df88c6494578a7376c20d7070548560	k__Fungi;p__Ascomycota;c__Taphrinomycetes;o__Taphrinales;f__Taphrinaceae;g__Taphrina;s__Taphrina_pruni	0.997991
0d469bb1e6a86c55f2d8e213a6c76ce3	k__Fungi;p__Ascomycota;c__Dothideomycetes;o__Pleosporales;f__Phaeosphaeriaceae;g__Setophaeosphaeria	0.999996
29feb7709db68f115a67879ceec9e4cc	k__Fungi;p__Basidiomycota;c__Tremellomycetes;o__Filobasidiales;f__Filobasidiaceae;g__Filobasidium;s__unidentified	0.921851
dd555167f1186158a285fabeee7d29a7	k__Fungi;p__Basidiomycota;c__Tremellomycetes;o__Tremellales;f__Bulleribasidiaceae;g__Hannaella;s__Hannaella_oryzae	0.986653
8e3a897073c6ae8d69602c8c85afe843	k__Viridiplantae;p__Anthophyta;c__Eudicotyledonae;o__Malpighiales;f__Salicaceae;g__Populus;s__Populus_deltoides	0.998455
f5a59b19b004179527f9dbb26b65c2f3	k__Fungi;p__Basidiomycota;c__Tremellomycetes;o__Tremellales;f__Bulleribasidiaceae;g__Bulleribasidium;s__Bulleribasidium_variabile	1
887dfb41d4bf653c923d999adf9d000a	k__Fungi;p__Basidiomycota;c__Agaricostilbomycetes;o__Agaricostilbales;f__Kondoaceae;g__Kondoa;s__unidentified	1
63c9dda4f6f22b91aa579b57f1b2d2af	k__Fungi;p__Ascomycota;c__Leotiomycetes;o__Erysiphales;f__Erysiphaceae;g__Phyllactinia;s__Phyllactinia_populi	0.883409
774a92657a6c204cd663562fc61932f2	k__Fungi;p__Basidiomycota;c__Tremellomycetes;o__Tremellales;f__Bulleribasidiaceae;g__Dioszegia	0.999806
f5edda59750aad5a4a2d791cddce679b	k__Fungi;p__Ascomycota;c__Dothideomycetes;o__Pleosporales;f__Phaeosphaeriaceae;g__Paraphoma;s__Paraphoma_rhaphiolepidis	0.927796
fde2d31cc190c75b5c990d719399edcc	k__Fungi;p__Ascomycota;c__Dothideomycetes;o__Pleosporales;f__Phaeosphaeriaceae;g__Entodesmium;s__unidentified	0.700262
2788d57eca52d51531c6e9333fd7f916	k__Fungi;p__Ascomycota;c__Dothideomycetes;o__Pleosporales;f__Sporormiaceae;g__Preussia	0.776927
72ed2fbb3f1b67f889cb699fa4aeb225	k__Fungi;p__Basidiomycota;c__Agaricostilbomycetes;o__Agaricostilbales;f__Kondoaceae;g__Kondoa;s__Kondoa_subrosea	0.999897
c8b3459742ed03de675d4b6816f9fe70	k__Fungi;p__Ascomycota;c__Dothideomycetes;o__Pleosporales;f__Phaeosphaeriaceae;g__Chaetosphaeronema;s__unidentified	0.995807
68f176188b7e99d59434ef833107b7fd	k__Fungi;p__Basidiomycota;c__Tremellomycetes;o__Tremellales;f__Bulleraceae;g__Bullera;s__Bullera_crocea	0.867502
978f8604a209b919f79d4ea4193b8e21	k__Viridiplantae;p__Anthophyta;c__Eudicotyledonae;o__unidentified;f__unidentified;g__unidentified;s__unidentified	0.740489
d06adaacf68100f1df536280bb6c414d	k__Fungi;p__Basidiomycota;c__Cystobasidiomycetes;o__Cystobasidiomycetes_ord_Incertae_sedis;f__Buckleyzymaceae;g__Buckleyzyma;s__Buckleyzyma_aurantiaca	0.999995
52a97a2157f9ce57a09433ee24ebe37a	k__Fungi;p__Ascomycota;c__Dothideomycetes;o__Dothideales;f__Aureobasidiaceae;g__Aureobasidium;s__Aureobasidium_pullulans	0.975507
4cb77b5fe0990e8d7da4c48c578929c1	k__Fungi;p__Ascomycota;c__Dothideomycetes;o__Pleosporales;f__Phaeosphaeriaceae;g__Neosetophoma;s__Neosetophoma_samararum	0.847511
1b462b5776ad2050701e58fb1d75b263	k__Fungi;p__Basidiomycota;c__Cystobasidiomycetes;o__Cystobasidiomycetes_ord_Incertae_sedis;f__Symmetrosporaceae;g__Symmetrospora	0.984967
468607bb5eb56efad77b1f254d208d1f	k__Fungi;p__Ascomycota;c__Dothideomycetes;o__Pleosporales;f__Phaeosphaeriaceae;g__Paraophiobolus;s__Paraophiobolus_arundinis	0.935123
97252ba222710e8218f6399d18594025	k__Fungi;p__Basidiomycota;c__Tremellomycetes;o__Tremellales;f__Bulleraceae;g__Bullera;s__Bullera_unica	0.999979
293aeb6021da14e65cb1ab1930aece7d	k__Fungi;p__Ascomycota;c__Sordariomycetes;o__Diaporthales;f__Valsaceae	0.999009
01af1f9bf2ed423321eaafc78569356d	k__Fungi;p__Ascomycota;c__Dothideomycetes;o__Capnodiales;f__Mycosphaerellaceae;g__Sphaerulina;s__Sphaerulina_socia	0.965765
29ae2d1a22fc816b1990ebe38829d29f	k__Fungi;p__Basidiomycota;c__Tremellomycetes;o__Tremellales;f__Bulleribasidiaceae;g__Hannaella;s__Hannaella_coprosmae	0.829443
d4ed7996c59b5e523e40aae9c9f31b7f	k__Fungi;p__Basidiomycota;c__Tremellomycetes;o__Tremellales;f__Bulleraceae;g__Bullera;s__Bullera_unica	0.999975
fc64193bfac5110c62aa9cecba0d0655	k__Fungi;p__Ascomycota;c__Dothideomycetes;o__Pleosporales	0.989524
b573ba7d9dba3abfa3d23ac1ab4588b5	k__Fungi;p__Basidiomycota;c__Tremellomycetes;o__Tremellales;f__Bulleribasidiaceae;g__Vishniacozyma;s__Vishniacozyma_victoriae	0.999981
d1b023ef0d923072d9bc65faca204952	k__Fungi;p__Basidiomycota;c__Tremellomycetes;o__Tremellales;f__Bulleribasidiaceae;g__Hannaella;s__Hannaella_coprosmae	0.873827
3e128c0bf6f72030ebc2bd326797cec1	k__Fungi;p__Ascomycota;c__Dothideomycetes;o__Dothideales;f__Dothideaceae;g__Coniozyma;s__Coniozyma_leucospermi	0.999812
868fd42fc942f04e527e830a18f9a31b	k__Viridiplantae;p__Anthophyta;c__Eudicotyledonae;o__Malpighiales;f__Salicaceae;g__Populus;s__Populus_deltoides	0.970314
fd192c4ba4522f7c5389a60a43c1f25c	k__Fungi;p__Basidiomycota;c__Tremellomycetes;o__Tremellales;f__Bulleribasidiaceae;g__Dioszegia;s__unidentified	0.721553
4174159c6ef740363ecc5ea8a468a3fb	k__Fungi;p__Basidiomycota;c__Exobasidiomycetes;o__Golubeviales;f__Golubeviaceae;g__Golubevia;s__Golubevia_pallescens	0.999953
e33776f47b4e03a07b6e380a7c5dcf4a	k__Fungi;p__Ascomycota	0.999996
c6d9452324a957fadf1cf8384fb6863a	k__Viridiplantae;p__Anthophyta;c__Eudicotyledonae;o__Fabales;f__Fabaceae;g__Styphnolobium;s__Styphnolobium_japonicum	0.999939
96c0fc6a567b1e85ba61a54a2c985768	k__Fungi;p__Ascomycota;c__Dothideomycetes;o__Capnodiales;f__Mycosphaerellaceae;g__Passalora;s__unidentified	0.997075
16560178c7fca9ad1c3f77453b84dedf	k__Fungi;p__Basidiomycota;c__Tremellomycetes;o__Tremellales;f__Bulleribasidiaceae;g__Dioszegia	0.999677
2af51ae3ba092bc04c04310155d6e175	k__Fungi;p__Ascomycota;c__Dothideomycetes;o__Pleosporales;f__Phaeosphaeriaceae	0.983004
1e74da1a71bb01bb4bf62a4638d7c833	k__Fungi;p__Ascomycota;c__Dothideomycetes;o__Pleosporales;f__Pleosporaceae;g__Alternaria;s__Alternaria_alternata	0.715063
cd19e2bffdbc3847b17b8aec5e2cf2e2	k__Fungi;p__Ascomycota;c__Dothideomycetes;o__Capnodiales;f__Cladosporiaceae;g__Cladosporium;s__Cladosporium_cladosporioides	0.787892
9cfb834bd72176d6e4d37cb107954141	k__Fungi;p__Ascomycota;c__Dothideomycetes;o__Capnodiales;f__Cladosporiaceae;g__Rachicladosporium;s__unidentified	0.992968
e22afb31c57d06bb112784ace09bc78f	k__Viridiplantae;p__Anthophyta;c__Eudicotyledonae;o__Malpighiales;f__Salicaceae;g__Populus;s__Populus_deltoides	0.98379
0349ce2e065532fb7cc9703241053727	k__Fungi;p__Ascomycota;c__Dothideomycetes;o__Pleosporales	0.997002
6dac60d24d79bde2db3f2b0abca431fd	k__Fungi;p__Ascomycota;c__Dothideomycetes;o__Pleosporales;f__Phaeosphaeriaceae;g__Phaeosphaeriopsis;s__unidentified	0.716021
fa8e75b72e696bdc1a1701a199b635da	k__Fungi;p__Ascomycota;c__Dothideomycetes;o__Pleosporales;f__Phaeosphaeriaceae;g__Paraphoma;s__Paraphoma_rhaphiolepidis	0.845367
b9017188ed8be6a65a662d3695843a24	k__Fungi;p__Ascomycota;c__Dothideomycetes;o__Capnodiales;f__Mycosphaerellaceae;g__Passalora;s__unidentified	0.983993
2e5b27f419c51af6d54b335c894aa090	k__Fungi;p__Ascomycota;c__Dothideomycetes;o__Dothideales;f__Aureobasidiaceae;g__Aureobasidium;s__Aureobasidium_pullulans	0.985333
b089b1df4ec58a40b99b1c8183763d44	k__Fungi;p__Ascomycota;c__Dothideomycetes;o__Pleosporales;f__Pleosporaceae;g__Alternaria;s__Alternaria_alternata	0.7269
49f348f9a5a198bd20c5fb83365d05cd	k__Fungi;p__Ascomycota;c__Dothideomycetes;o__Pleosporales;f__Phaeosphaeriaceae;g__Neostagonospora;s__Neostagonospora_elegiae	0.995266
26e13e32df4d553c9cf1d85576c39b61	k__Fungi;p__Ascomycota;c__Dothideomycetes;o__Capnodiales;f__Mycosphaerellaceae	0.932164
3ede57b7d648d95433d4456dd597be7f	k__Fungi;p__Ascomycota;c__Sordariomycetes;o__Diaporthales;f__Valsaceae	0.999296
9217a52b8f0cd383f32deecbb2a4a505	k__Fungi;p__Ascomycota;c__Dothideomycetes;o__Pleosporales;f__Phaeosphaeriaceae;g__Neosetophoma;s__Neosetophoma_samararum	0.855354
9b1f89f371ba38f6502d45c7424a53c3	k__Fungi;p__Ascomycota;c__Dothideomycetes;o__Pleosporales	0.995218
f0725f6664e9fc751f236bff7994fcb0	k__Fungi;p__Basidiomycota;c__Agaricomycetes;o__Agaricales;f__Psathyrellaceae;g__Coprinopsis;s__Coprinopsis_cinerea	0.963692
b75b0aef7ab914955886056b2f800aa8	k__Fungi;p__Basidiomycota;c__Microbotryomycetes;o__Sporidiobolales;f__Sporidiobolaceae;g__Sporobolomyces;s__Sporobolomyces_roseus	0.999761
b03f4613cc631caf80b3aaf0519a74ae	k__Fungi;p__Ascomycota;c__Sordariomycetes;o__Trichosphaeriales;f__Trichosphaeriaceae;g__Nigrospora;s__Nigrospora_oryzae	0.838705
6bbff33c87d65a7362590c8117a8c485	k__Fungi;p__Ascomycota;c__Dothideomycetes;o__Pleosporales;f__Phaeosphaeriaceae;g__Parastagonospora	0.962163
55b1cb10a30f5e1258a8276d47cf8626	k__Fungi;p__Basidiomycota;c__Tremellomycetes;o__Tremellales;f__Bulleribasidiaceae;g__Hannaella;s__Hannaella_oryzae	0.992513
9dadade7025bcf29c342be16c9042613	k__Fungi;p__Ascomycota;c__Sordariomycetes;o__Xylariales;f__Sporocadaceae;g__Pestalotiopsis;s__Pestalotiopsis_lespedezae	0.899875
aa1093d66cb2edd9da9a647d373536a9	k__Fungi;p__Ascomycota;c__Dothideomycetes;o__Pleosporales	0.998454
eabc880956ab61193fe979e5b3131e03	k__Fungi;p__Ascomycota;c__Sordariomycetes;o__Diaporthales;f__Valsaceae	0.999028
a13a6174cd0fff32ad3fc25f106cfd57	k__Fungi;p__Basidiomycota;c__Microbotryomycetes	0.792206
78f085ff92d39554bad1a19a378a680e	k__Fungi;p__Ascomycota;c__Dothideomycetes;o__Pleosporales;f__Phaeosphaeriaceae;g__Phaeosphaeriopsis;s__unidentified	0.751614
5fba9416a15275df93026db9caa89305	k__Fungi;p__Basidiomycota;c__Tremellomycetes;o__Tremellales;f__Bulleribasidiaceae;g__Vishniacozyma;s__Vishniacozyma_victoriae	1
452bc90edc6416fd82827e4e33381031	k__Fungi;p__Basidiomycota;c__Microbotryomycetes;o__Microbotryomycetes_ord_Incertae_sedis;f__Microbotryomycetes_fam_Incertae_sedis;g__Colacogloea;s__Colacogloea_terpenoidalis	0.982916
3c60b6375603ada488b3fc8f09ad42ce	k__Fungi;p__Ascomycota;c__Dothideomycetes;o__Pleosporales;f__Phaeosphaeriaceae;g__Nodulosphaeria;s__Nodulosphaeria_italica	0.952846
28f4482ca3db55d156bef9863de79523	k__Fungi;p__Ascomycota	0.798165
ca13082f97ab81fbbb0948e5900cfdd3	k__Fungi;p__Basidiomycota;c__Tremellomycetes;o__Tremellales;f__Rhynchogastremataceae;g__Papiliotrema;s__Papiliotrema_aurea	0.966879
94fca3daa600775b2dca6d66f65ce6ad	k__Fungi;p__Ascomycota	0.999994
cdb1e99c7f31b741c4ccc236ec085091	k__Fungi;p__Basidiomycota;c__Tremellomycetes;o__Tremellales;f__Bulleribasidiaceae;g__Hannaella;s__Hannaella_sinensis	0.970025
bed506114a870d6143aa45124f5c535b	k__Fungi;p__Basidiomycota;c__Agaricomycetes;o__Agaricales;f__Pleurotaceae;g__Pleurotus;s__Pleurotus_ostreatus	0.994966
9325848c5b82877e193ad9443311c4db	k__Fungi;p__Ascomycota	0.999995
0d4f5c082e2f3838bbdef197e1b1b65f	k__Fungi;p__Basidiomycota	1
21fcade6d46cad869f6ff0afb76fa629	k__Fungi;p__Ascomycota;c__Dothideomycetes;o__Dothideales;f__Aureobasidiaceae;g__Aureobasidium;s__Aureobasidium_pullulans	0.949612
b2d23050baa14ead7fd0492e69adde3f	k__Fungi;p__Basidiomycota;c__Agaricostilbomycetes;o__Agaricostilbales;f__Kondoaceae;g__Kondoa;s__unidentified	1
1453c43df994b30c775f6df4a83c465f	k__Fungi;p__Basidiomycota;c__Tremellomycetes;o__Filobasidiales;f__Filobasidiaceae;g__Filobasidium;s__unidentified	0.918606

## Sheet: bacteria
Feature ID	Taxon	Confidence
914ea6d74befc162ba0da54a17f4cfdc	k__Bacteria; p__Proteobacteria; c__Gammaproteobacteria; o__Enterobacteriales; f__Enterobacteriaceae	0.998258
cec46110b74f53414ff49dc689cd97da	k__Bacteria; p__[Thermi]; c__Deinococci; o__Deinococcales; f__Deinococcaceae; g__Deinococcus; s__	0.99993
4da38f9c75ff0a6d84c53ec3bb8a5c6a	k__Bacteria; p__Proteobacteria; c__Gammaproteobacteria; o__Enterobacteriales; f__Enterobacteriaceae	0.998077
386d5913f7e06a206a64df9949d96a31	k__Bacteria; p__Proteobacteria; c__Gammaproteobacteria; o__Enterobacteriales; f__Enterobacteriaceae	0.998267
a4c1f7e41b611e2c292a71a7442420a6	k__Bacteria; p__Proteobacteria; c__Gammaproteobacteria; o__Enterobacteriales; f__Enterobacteriaceae	0.997991
231d1fbab8fd809f1323bbea0ab6cda6	k__Bacteria; p__Proteobacteria; c__Gammaproteobacteria; o__Enterobacteriales; f__Enterobacteriaceae	0.998169
035986a5aacb512e90f11f4901e5b81d	k__Bacteria; p__Proteobacteria; c__Alphaproteobacteria; o__Rhizobiales; f__Methylobacteriaceae; g__Methylobacterium; s__mesophilicum	0.998986
288fa9041bd511a1e3eede1f31c19660	k__Bacteria; p__Proteobacteria; c__Gammaproteobacteria; o__Enterobacteriales; f__Enterobacteriaceae	0.997618
13408bc1de782cb77a1aa7b1a461ae13	k__Bacteria; p__[Thermi]; c__Deinococci; o__Deinococcales; f__Deinococcaceae; g__Deinococcus; s__	0.999906
ab36594447492bbf9a10bb5fddc97c96	k__Bacteria; p__Actinobacteria; c__Actinobacteria; o__Actinomycetales; f__Microbacteriaceae; g__Curtobacterium; s__	0.998954
8859dfbfad19dcd806396cc2fe95fbf7	k__Bacteria; p__[Thermi]; c__Deinococci; o__Deinococcales; f__Deinococcaceae; g__Deinococcus; s__	0.999904
02e177213ddfe73e0a629c1f0d9e16c7	k__Bacteria; p__Proteobacteria; c__Alphaproteobacteria; o__Sphingomonadales; f__Sphingomonadaceae; g__Sphingomonas; s__asaccharolytica	0.712275
2db108bd2d55580627a82f853f277eef	k__Bacteria; p__Proteobacteria; c__Alphaproteobacteria; o__Sphingomonadales; f__Sphingomonadaceae; g__Sphingomonas	0.994058
a8caf4433c26e593cafc31ffcfc5cc73	k__Bacteria; p__Proteobacteria; c__Alphaproteobacteria; o__Sphingomonadales; f__Sphingomonadaceae; g__Sphingomonas; s__asaccharolytica	0.714061
819b415fb9f5e6bb4317361e9ccf3eac	k__Bacteria; p__Actinobacteria; c__Actinobacteria; o__Actinomycetales; f__Nocardiaceae; g__Rhodococcus; s__globerulus	0.86144
0aab876549ea23c7a69f882e8fd3d711	k__Bacteria; p__[Thermi]; c__Deinococci; o__Deinococcales; f__Deinococcaceae; g__Deinococcus; s__	0.999868
9fab4a6a988133d7a8ea01f52e0f6026	k__Bacteria; p__Proteobacteria; c__Alphaproteobacteria; o__Sphingomonadales; f__Sphingomonadaceae; g__Sphingomonas; s__asaccharolytica	0.737559
c894861d836caf00dc3c9f6e2b9edca3	k__Bacteria; p__Proteobacteria; c__Gammaproteobacteria; o__Enterobacteriales; f__Enterobacteriaceae	0.997965
b8fbf770b34dda9aeb1e280f528e2fec	k__Bacteria; p__Proteobacteria; c__Alphaproteobacteria; o__Sphingomonadales; f__Sphingomonadaceae; g__Sphingomonas; s__asaccharolytica	0.764186
176fdc0c9abe2a7f05b779b287667c6b	k__Bacteria; p__Proteobacteria; c__Gammaproteobacteria; o__Enterobacteriales; f__Enterobacteriaceae	0.997968
cf883cc7aa905999ebb1d7bdaf6ebd5d	k__Bacteria; p__Proteobacteria; c__Alphaproteobacteria; o__Rhizobiales; f__Methylobacteriaceae; g__Methylobacterium; s__mesophilicum	0.999484
509f5b961ba6c03f401aaa8b9449d42c	k__Bacteria; p__Proteobacteria; c__Gammaproteobacteria; o__Pseudomonadales; f__Pseudomonadaceae; g__Pseudomonas	0.918084
e354929aaf942aee761b1d792c917ea9	k__Bacteria; p__Proteobacteria; c__Alphaproteobacteria; o__Sphingomonadales; f__Sphingomonadaceae; g__Sphingomonas; s__asaccharolytica	0.746177
09a03e30384edff9e518640b7150d3a3	k__Bacteria; p__Proteobacteria; c__Alphaproteobacteria; o__Rhizobiales; f__Methylobacteriaceae; g__Methylobacterium; s__adhaesivum	0.999894
b0c60d999546d07c416feef533ea41ba	k__Bacteria; p__Proteobacteria; c__Gammaproteobacteria; o__Enterobacteriales; f__Enterobacteriaceae	0.998005
e0e62e337f4819cda10cba5c494299d0	k__Bacteria; p__Proteobacteria; c__Alphaproteobacteria; o__Rhizobiales; f__Methylobacteriaceae; g__Methylobacterium; s__mesophilicum	0.997628
94388ab5751b879e31a95de5de4a3fa5	k__Bacteria; p__Proteobacteria; c__Gammaproteobacteria; o__Enterobacteriales; f__Enterobacteriaceae	0.998112
bef63a39b925d12a49015086037d349f	k__Bacteria; p__Actinobacteria; c__Actinobacteria; o__Actinomycetales; f__Microbacteriaceae; g__Curtobacterium; s__	0.999005
466443d4ef79b2cbfb7b73bbeedfbf08	k__Bacteria; p__Proteobacteria; c__Alphaproteobacteria; o__Rhizobiales; f__Methylobacteriaceae; g__Methylobacterium; s__mesophilicum	0.999434
37d45d258954cec864e6cf9045a432e4	k__Bacteria; p__Proteobacteria; c__Alphaproteobacteria; o__Sphingomonadales; f__Sphingomonadaceae; g__Sphingomonas; s__asaccharolytica	0.752296
4439a6dcc9f6fca4c3b2a30f875b56a9	k__Bacteria; p__Proteobacteria; c__Alphaproteobacteria; o__Sphingomonadales; f__Sphingomonadaceae; g__Sphingomonas; s__asaccharolytica	0.743251
feadb1fdb0fb75f3b26b8488aeb5611a	k__Bacteria; p__Proteobacteria; c__Gammaproteobacteria; o__Enterobacteriales; f__Enterobacteriaceae	0.997966
5d42e4e03f8af7998eb7e3281f5760d7	k__Bacteria; p__Actinobacteria; c__Actinobacteria; o__Actinomycetales; f__Kineosporiaceae; g__Quadrisphaera; s__granulorum	0.999855
cab5f46f0ea38018d2072087aa23431b	k__Bacteria; p__Proteobacteria; c__Gammaproteobacteria; o__Enterobacteriales; f__Enterobacteriaceae	0.998118
4ddb2271aaa6c32b1edf20b44ab0fc83	k__Bacteria; p__Proteobacteria; c__Alphaproteobacteria; o__Rhizobiales; f__Methylobacteriaceae; g__Methylobacterium; s__adhaesivum	0.999796
1d975341ccd8c7318ca4cbed05608de6	k__Bacteria; p__Actinobacteria; c__Actinobacteria; o__Actinomycetales; f__Nocardiaceae; g__Rhodococcus; s__globerulus	0.708723
72f4c1298d2434065a217e380cf3b66b	k__Bacteria; p__Proteobacteria; c__Gammaproteobacteria; o__Enterobacteriales; f__Enterobacteriaceae	0.999998
daecf2b9bb11c44d33041c5d93b8ea2e	k__Bacteria; p__Proteobacteria; c__Gammaproteobacteria; o__Enterobacteriales; f__Enterobacteriaceae	0.997979
9f3043b43d1c46da28f728def75ddee0	k__Bacteria; p__Proteobacteria; c__Gammaproteobacteria; o__Enterobacteriales; f__Enterobacteriaceae; g__Pantoea; s__ananatis	0.702418
fa9aa2295d74d509a586b96783c60f8f	k__Bacteria; p__Proteobacteria; c__Alphaproteobacteria; o__Rhizobiales; f__Methylobacteriaceae; g__Methylobacterium; s__adhaesivum	0.999726
001b3733d659cc5f22d357f2c36b0c9a	k__Bacteria; p__Proteobacteria; c__Gammaproteobacteria; o__Pseudomonadales; f__Pseudomonadaceae; g__Pseudomonas	0.898896
93f81cb6db7731c4bf06071df2f458b1	k__Bacteria; p__Proteobacteria; c__Alphaproteobacteria; o__Sphingomonadales; f__Sphingomonadaceae; g__Sphingomonas	0.994817
6c0a4ccb98b18110337b95a3d40450c6	k__Bacteria; p__[Thermi]; c__Deinococci; o__Deinococcales; f__Deinococcaceae; g__Deinococcus; s__	0.999894
8d80a809c17b3b09dd1432d8a7737024	k__Bacteria; p__Proteobacteria; c__Alphaproteobacteria; o__Rhizobiales; f__Methylobacteriaceae; g__Methylobacterium; s__adhaesivum	0.999757
8e9ac007e72352ff41445a4413529276	k__Bacteria; p__Proteobacteria; c__Alphaproteobacteria; o__Sphingomonadales; f__Sphingomonadaceae; g__Sphingomonas; s__mali	0.840396
39504793e26dd89bdd41f810b8c47b84	k__Bacteria; p__Proteobacteria; c__Alphaproteobacteria; o__Sphingomonadales; f__Sphingomonadaceae; g__Sphingomonas	0.999449
e750e5dbb2fef9d4e2690fcb78f0f158	k__Bacteria; p__Actinobacteria; c__Actinobacteria; o__Actinomycetales; f__Kineosporiaceae; g__Quadrisphaera; s__granulorum	0.999818
1a1bf770d927d0e271d0ac58798bd874	k__Bacteria; p__Actinobacteria; c__Actinobacteria; o__Actinomycetales; f__Kineosporiaceae; g__Quadrisphaera; s__granulorum	0.999876
9ff5f5aaa5f761cf4395a091545601f0	k__Bacteria; p__Proteobacteria; c__Alphaproteobacteria; o__Sphingomonadales; f__Sphingomonadaceae; g__Sphingomonas; s__asaccharolytica	0.734344
bee78484c35aed0e82b169d89b0e059c	k__Bacteria; p__Actinobacteria; c__Actinobacteria; o__Actinomycetales; f__Microbacteriaceae; g__; s__	0.797564
3bbcc53b7736c7c858eb8700aa8c9f33	k__Bacteria; p__Proteobacteria; c__Alphaproteobacteria; o__Sphingomonadales; f__Sphingomonadaceae; g__Sphingomonas; s__mali	0.862939
c2064e64d026f19622f2c36adce6c2c8	k__Bacteria; p__Actinobacteria; c__Actinobacteria; o__Actinomycetales; f__Nocardiaceae; g__Rhodococcus; s__globerulus	0.883546
e3b66b759cbfe180dca3890f4440a85b	k__Bacteria; p__[Thermi]; c__Deinococci; o__Deinococcales; f__Deinococcaceae; g__Deinococcus; s__	0.999901
5bc1486bdc62188c631936a1590a19f0	k__Bacteria; p__Proteobacteria; c__Alphaproteobacteria; o__Rhizobiales; f__Methylobacteriaceae; g__Methylobacterium; s__adhaesivum	0.999699
38fb41e7fba68a103b61e4099ce2e555	k__Bacteria; p__Proteobacteria; c__Alphaproteobacteria; o__Sphingomonadales; f__Sphingomonadaceae; g__Sphingomonas; s__asaccharolytica	0.976468
77c703aa37fbc34c0bf681bc87a4a541	k__Bacteria; p__Proteobacteria; c__Alphaproteobacteria; o__Sphingomonadales; f__Sphingomonadaceae; g__Sphingomonas; s__mali	0.847951
ee67c1c7e2d4a2764b2497b830da2d4a	k__Bacteria; p__Proteobacteria; c__Alphaproteobacteria; o__Sphingomonadales; f__Sphingomonadaceae; g__Sphingomonas	0.990934
aee5dfc82207024430c09084d255777d	k__Bacteria; p__Proteobacteria; c__Gammaproteobacteria; o__Enterobacteriales; f__Enterobacteriaceae	0.998369
cb03dd7483672f60d20702fbce47fe73	k__Bacteria; p__Proteobacteria; c__Alphaproteobacteria; o__Rhizobiales; f__Methylobacteriaceae; g__Methylobacterium; s__mesophilicum	0.998315
c95bbae9959f48ca981eb758020c9788	k__Bacteria; p__Actinobacteria; c__Actinobacteria; o__Actinomycetales; f__Microbacteriaceae; g__Curtobacterium; s__	0.998594
15a4f7286810721c39fdd425de152475	k__Bacteria; p__Proteobacteria; c__Alphaproteobacteria; o__Rhizobiales; f__Methylobacteriaceae; g__Methylobacterium; s__mesophilicum	0.998957
d6a89fa36ad29ffba3cab2405412152b	k__Bacteria; p__Proteobacteria; c__Alphaproteobacteria; o__Rhizobiales; f__Methylobacteriaceae; g__Methylobacterium; s__adhaesivum	0.999775
caf92d1556d59aab030b0ae02d08a319	k__Bacteria; p__Proteobacteria; c__Alphaproteobacteria; o__Rhizobiales; f__Methylobacteriaceae; g__Methylobacterium; s__mesophilicum	0.998461
71322a6a8bad363c15fa5e32ad02aaa2	k__Bacteria; p__Proteobacteria; c__Alphaproteobacteria; o__Sphingomonadales; f__Sphingomonadaceae; g__Sphingomonas	0.996441
b71d87e620547ae2e2a162f2691cb8b8	k__Bacteria; p__Proteobacteria; c__Alphaproteobacteria; o__Rhizobiales; f__Methylobacteriaceae; g__Methylobacterium; s__adhaesivum	0.999812
d35e2f18cf8d9617ba288222b027e762	k__Bacteria; p__Proteobacteria; c__Alphaproteobacteria; o__Sphingomonadales; f__Sphingomonadaceae; g__Sphingomonas; s__mali	0.995712
ba7c9ebeb08c7bf6d0b84cbd0724bb51	k__Bacteria; p__Proteobacteria; c__Alphaproteobacteria; o__Sphingomonadales; f__Sphingomonadaceae; g__Sphingomonas	0.999405
74d814972b221683399bd622276d6674	k__Bacteria; p__Proteobacteria; c__Alphaproteobacteria; o__Sphingomonadales; f__Sphingomonadaceae; g__Sphingomonas	0.998686
d56a75cdd087bbf29670c9497c007ed8	k__Bacteria; p__Actinobacteria; c__Actinobacteria; o__Actinomycetales; f__Microbacteriaceae; g__Curtobacterium; s__	0.998287
93380523a54a6a1737090822c1cc7f07	k__Bacteria; p__Actinobacteria; c__Actinobacteria; o__Actinomycetales; f__Nocardiaceae; g__Rhodococcus; s__globerulus	0.872058
9d43d53561c0f8c100a2c8a57aa1638a	k__Bacteria; p__Proteobacteria; c__Alphaproteobacteria; o__Sphingomonadales; f__Sphingomonadaceae; g__Sphingomonas; s__asaccharolytica	0.732815
36fb2740e0c5b2e9ad406b0ebd3e2b79	k__Bacteria; p__Actinobacteria; c__Actinobacteria; o__Actinomycetales; f__Microbacteriaceae; g__Curtobacterium; s__	0.999291
21fc2726f0a3e3a8e51d04b169a17430	k__Bacteria; p__Proteobacteria; c__Alphaproteobacteria; o__Sphingomonadales; f__Sphingomonadaceae; g__Sphingomonas; s__mali	0.995223
af79804f97b02737ab99bf31d9eed526	k__Bacteria; p__[Thermi]; c__Deinococci; o__Deinococcales; f__Deinococcaceae; g__Deinococcus; s__	0.999911
4419b159970c6cef5c02fde7705e718e	k__Bacteria; p__Proteobacteria; c__Gammaproteobacteria; o__Pseudomonadales; f__Pseudomonadaceae; g__Pseudomonas; s__balearica	0.842012
ed9777f738f6a58ab31b8e3a90727e96	k__Bacteria; p__[Thermi]; c__Deinococci; o__Deinococcales; f__Deinococcaceae; g__Deinococcus; s__	0.999928
40d053b144d3f5c37fa8c589433bddfe	k__Bacteria; p__Proteobacteria; c__Alphaproteobacteria; o__Sphingomonadales; f__Sphingomonadaceae; g__Sphingomonas	0.999143
fec3a498eac8a50676aac63ad9dcf76a	k__Bacteria; p__Proteobacteria; c__Betaproteobacteria; o__Burkholderiales; f__Comamonadaceae	0.999918
aa42a382c7adbaa3c3d90313144b8c6d	k__Bacteria; p__Proteobacteria; c__Alphaproteobacteria; o__Rhizobiales; f__Methylobacteriaceae; g__Methylobacterium; s__adhaesivum	0.999781
20cdb8cc99201edac4f363374d308b1f	k__Bacteria; p__Proteobacteria; c__Alphaproteobacteria; o__Sphingomonadales; f__Sphingomonadaceae; g__Sphingomonas	0.999519
5feffc90cc2fcb62e6629819e1350aea	k__Bacteria; p__Proteobacteria; c__Alphaproteobacteria; o__Sphingomonadales; f__Sphingomonadaceae; g__Sphingomonas; s__asaccharolytica	0.962975
6d5918961058f0c3cd0ced4980cb84e2	k__Bacteria; p__Proteobacteria; c__Alphaproteobacteria; o__Sphingomonadales; f__Sphingomonadaceae; g__Sphingomonas; s__mali	0.875852
ac2c8bb51740f40ae40da01bcefd7141	k__Bacteria; p__Proteobacteria; c__Gammaproteobacteria; o__Enterobacteriales; f__Enterobacteriaceae	0.998026
3ce9ea23386e9431acf31c929eab1695	k__Bacteria; p__Actinobacteria; c__Actinobacteria; o__Actinomycetales; f__Microbacteriaceae; g__Curtobacterium; s__	0.998997
cedd9eb5811499ff9da725463e7f9762	k__Bacteria; p__Proteobacteria; c__Alphaproteobacteria; o__Rhizobiales; f__Methylobacteriaceae; g__Methylobacterium; s__mesophilicum	0.999244
21a411546e8d465775f5ada24da142ba	k__Bacteria; p__Proteobacteria; c__Alphaproteobacteria; o__Rhizobiales; f__Methylobacteriaceae; g__Methylobacterium; s__mesophilicum	0.998525
bc0e17047927aa58ed3031fa8bc8d095	k__Bacteria; p__Proteobacteria; c__Alphaproteobacteria; o__Sphingomonadales; f__Sphingomonadaceae; g__Sphingomonas; s__mali	0.994979
618b75ddf3b94f95f36b6469804508d6	k__Bacteria; p__[Thermi]; c__Deinococci; o__Deinococcales; f__Deinococcaceae; g__Deinococcus; s__	0.999891
774352e22ef53fd1f5a892b370e02ff4	k__Bacteria; p__Proteobacteria; c__Alphaproteobacteria; o__Rhizobiales; f__Methylobacteriaceae; g__Methylobacterium; s__mesophilicum	0.997197
9011e323d9b071ae0470feba9a8bf84a	k__Bacteria; p__[Thermi]; c__Deinococci; o__Deinococcales; f__Deinococcaceae; g__Deinococcus; s__	0.999911
f3ac85fdd5956dbd558a28d00a1ca662	k__Bacteria; p__Proteobacteria; c__Alphaproteobacteria; o__Rhizobiales; f__Methylobacteriaceae; g__Methylobacterium; s__adhaesivum	0.999869
5fc1f2ea35806f5553cfc87fd57c578f	k__Bacteria; p__Proteobacteria; c__Alphaproteobacteria; o__Sphingomonadales; f__Sphingomonadaceae; g__Sphingomonas; s__asaccharolytica	0.753088
0663271b12395d368f2339a367de10af	k__Bacteria; p__Proteobacteria; c__Gammaproteobacteria; o__Enterobacteriales; f__Enterobacteriaceae; g__Erwinia; s__oleae	0.861045
c97025ba9bae50f05ca7284d285be682	k__Bacteria; p__[Thermi]; c__Deinococci; o__Deinococcales; f__Deinococcaceae; g__Deinococcus; s__	0.99988
00d9148a05ac52d15aabb2e3c6ec04a8	k__Bacteria; p__Proteobacteria; c__Gammaproteobacteria; o__Enterobacteriales; f__Enterobacteriaceae	0.998145
503291284f27d876660883a6767afca6	k__Bacteria; p__Proteobacteria; c__Gammaproteobacteria; o__Enterobacteriales; f__Enterobacteriaceae; g__Erwinia; s__oleae	0.857496
64bf839e9108dd85d2156e1dc89b0437	k__Bacteria; p__Proteobacteria; c__Alphaproteobacteria; o__Rhizobiales; f__Methylobacteriaceae; g__Methylobacterium; s__mesophilicum	0.999121
f582b082a30ecc893ce0ffafa71ca625	k__Bacteria; p__Actinobacteria; c__Actinobacteria; o__Actinomycetales; f__Kineosporiaceae; g__Quadrisphaera; s__granulorum	0.999738
dd1843ed874db94d079a250d60971d28	k__Bacteria; p__Proteobacteria; c__Alphaproteobacteria; o__Rhizobiales; f__Methylobacteriaceae; g__Methylobacterium; s__adhaesivum	0.999821
82d34702f1a5b3a8f6a0e857ca9de814	k__Bacteria; p__Proteobacteria; c__Alphaproteobacteria; o__Rhizobiales; f__Methylobacteriaceae; g__Methylobacterium; s__adhaesivum	0.999702
5d945c7d8831f6e2c018a8b9e4fc70ca	k__Bacteria; p__Proteobacteria; c__Alphaproteobacteria; o__Rhizobiales; f__Methylobacteriaceae; g__Methylobacterium; s__mesophilicum	0.998785
c936ee65588945aac9939ce62bdb4d86	k__Bacteria; p__Proteobacteria; c__Gammaproteobacteria; o__Enterobacteriales; f__Enterobacteriaceae	0.998368
d436b982276b726adc81ed0518fb48db	k__Bacteria; p__Proteobacteria; c__Gammaproteobacteria; o__Pseudomonadales; f__Pseudomonadaceae; g__Pseudomonas	0.911162
36906818a0f769833672b035edef6d21	k__Bacteria; p__[Thermi]; c__Deinococci; o__Deinococcales; f__Deinococcaceae; g__Deinococcus; s__	0.999903
1f1d49d3b6f7fc651ee5880a06eba20d	k__Bacteria; p__[Thermi]; c__Deinococci; o__Deinococcales; f__Deinococcaceae; g__Deinococcus; s__	0.999926
14b7921f30cc9617526d8520f227bfa1	k__Bacteria; p__Proteobacteria; c__Alphaproteobacteria; o__Sphingomonadales; f__Sphingomonadaceae; g__Sphingomonas; s__asaccharolytica	0.774252
676f13f4bd636b7c652c1f2f6f37b9a4	k__Bacteria; p__[Thermi]; c__Deinococci; o__Deinococcales; f__Deinococcaceae; g__Deinococcus; s__	0.999924
14a767711531bc227c15f2d9747796cd	k__Bacteria; p__Proteobacteria; c__Alphaproteobacteria; o__Rhizobiales; f__Methylobacteriaceae; g__Methylobacterium; s__adhaesivum	0.999774
fb10d2c8d0097c2d2073b7a345ecd495	k__Bacteria; p__Actinobacteria; c__Actinobacteria; o__Actinomycetales; f__Microbacteriaceae; g__Curtobacterium; s__	0.999149
823347decef16fcf137d0561b926c510	k__Bacteria; p__Proteobacteria; c__Alphaproteobacteria; o__Sphingomonadales; f__Sphingomonadaceae; g__Sphingomonas; s__mali	0.858798
cf7c5f1f121dd0463376c6109b81083a	k__Bacteria; p__Proteobacteria; c__Alphaproteobacteria; o__Sphingomonadales; f__Sphingomonadaceae; g__Sphingomonas; s__mali	0.828513
ed3973b257c43ecfd9955b0f96e41cbc	k__Bacteria; p__Proteobacteria; c__Alphaproteobacteria; o__Sphingomonadales; f__Sphingomonadaceae; g__Sphingomonas	0.998254
fb5799a9b6fc713b7a500495166b8054	k__Bacteria; p__Actinobacteria; c__Actinobacteria; o__Actinomycetales; f__Microbacteriaceae; g__Curtobacterium; s__	0.99833
e83e49c2d89ff97d2377d78c593e77cd	k__Bacteria; p__Actinobacteria; c__Actinobacteria; o__Actinomycetales; f__Microbacteriaceae; g__Curtobacterium; s__	0.998472
a9269f30f721c14af78f0be09219c475	k__Bacteria; p__Proteobacteria; c__Gammaproteobacteria; o__Enterobacteriales; f__Enterobacteriaceae	0.997842
4d67fc1f90296cd1b8d0794b75190357	k__Bacteria; p__Proteobacteria; c__Alphaproteobacteria; o__Sphingomonadales; f__Sphingomonadaceae; g__Sphingomonas; s__asaccharolytica	0.735126
ac95d80befe7439c5276df513001f7b8	k__Bacteria; p__Proteobacteria; c__Alphaproteobacteria; o__Rhizobiales; f__Methylobacteriaceae; g__Methylobacterium; s__mesophilicum	0.999122
581b497394894bf9c035e8fd1390b3ae	k__Bacteria; p__Proteobacteria; c__Alphaproteobacteria; o__Rhizobiales; f__Methylobacteriaceae; g__Methylobacterium; s__adhaesivum	0.999856
0dc3664f7ae9f1d1041c2bd544fd7fce	k__Bacteria; p__Proteobacteria; c__Alphaproteobacteria; o__Sphingomonadales; f__Sphingomonadaceae; g__Sphingomonas; s__mali	0.872914
97ea3f157fa1bbb7a019465efe12ffd2	k__Bacteria; p__Proteobacteria; c__Gammaproteobacteria; o__Enterobacteriales; f__Enterobacteriaceae	0.998137
fe4e3c172148ea68ff888d71f88e9faf	k__Bacteria; p__Proteobacteria; c__Alphaproteobacteria; o__Sphingomonadales; f__Sphingomonadaceae; g__Sphingomonas; s__mali	0.876416
3ae3ac320d442194da6486fde1e3a881	k__Bacteria; p__Proteobacteria; c__Alphaproteobacteria; o__Rhizobiales; f__Methylobacteriaceae; g__Methylobacterium; s__mesophilicum	0.998705
7ffda4bf9bde29db25fa91d6320f8e52	k__Bacteria; p__Actinobacteria; c__Actinobacteria; o__Actinomycetales; f__Microbacteriaceae; g__Frigoribacterium; s__	0.863535
bc3e78740d20542104f8bf21f7042267	k__Bacteria; p__Proteobacteria; c__Alphaproteobacteria; o__Rhizobiales; f__Methylobacteriaceae; g__Methylobacterium; s__adhaesivum	0.999827
568873e4723d377bd31ba91c13f041f9	k__Bacteria; p__Proteobacteria; c__Alphaproteobacteria; o__Rhizobiales; f__Methylobacteriaceae; g__Methylobacterium; s__adhaesivum	0.99984
b7dea23f237786fcd3965c81807f8330	k__Bacteria; p__Proteobacteria; c__Alphaproteobacteria; o__Sphingomonadales; f__Sphingomonadaceae; g__Sphingomonas; s__asaccharolytica	0.929643
9b87493835219057fff4540c87219161	k__Bacteria; p__Proteobacteria; c__Alphaproteobacteria; o__Sphingomonadales; f__Sphingomonadaceae; g__Sphingomonas; s__asaccharolytica	0.734334
e61b41e3f15275a526210f9c9f2ea77a	k__Bacteria; p__Proteobacteria; c__Alphaproteobacteria; o__Sphingomonadales; f__Sphingomonadaceae; g__Sphingomonas; s__mali	0.854218
ac2e1de4e99a6f62dd3a1b1a57b15f0f	k__Bacteria; p__Actinobacteria; c__Actinobacteria; o__Actinomycetales; f__Microbacteriaceae	0.991173
29619d8a42119840b4bed2b9a61fd84e	k__Bacteria; p__Proteobacteria; c__Alphaproteobacteria; o__Sphingomonadales; f__Sphingomonadaceae; g__Sphingomonas	0.991085
25b83f211831ffc4bdfedb4f0a25085c	k__Bacteria; p__Proteobacteria; c__Gammaproteobacteria; o__Enterobacteriales; f__Enterobacteriaceae	0.998042
38a85d4443f447116cecd9d1430e3c24	k__Bacteria; p__Proteobacteria; c__Alphaproteobacteria; o__Sphingomonadales; f__Sphingomonadaceae; g__Sphingomonas; s__asaccharolytica	0.962188
c1ff7eeab4da35c8f5c82df691041bf5	k__Bacteria; p__Proteobacteria; c__Alphaproteobacteria; o__Rhizobiales; f__Methylobacteriaceae; g__Methylobacterium; s__adhaesivum	0.999744
58a18cff1e29bed4d42f11295a6162b6	k__Bacteria; p__Proteobacteria; c__Gammaproteobacteria	1
dd298239a2a3dda18d32899ae8ab1a22	k__Bacteria; p__Proteobacteria; c__Alphaproteobacteria; o__Sphingomonadales; f__Sphingomonadaceae; g__Sphingomonas; s__asaccharolytica	0.994628
82070f49b3de2d3ba1278c06ff81cb35	k__Bacteria; p__Proteobacteria; c__Alphaproteobacteria; o__Rhizobiales; f__Methylobacteriaceae	0.999988
876b7f0e006fc71fc6c8458eccf3294c	k__Bacteria; p__Proteobacteria; c__Gammaproteobacteria; o__Enterobacteriales; f__Enterobacteriaceae	0.998355
b1775a0ba06e9460d6799fd2d0d40cfa	k__Bacteria; p__Proteobacteria; c__Alphaproteobacteria; o__Sphingomonadales; f__Sphingomonadaceae; g__Sphingomonas	0.999105
78b9f478eb6f9d95433787dc55135d60	k__Bacteria; p__Actinobacteria; c__Actinobacteria; o__Actinomycetales; f__Microbacteriaceae; g__Curtobacterium; s__	0.999055
1c266247f6f9208d902951ff0c79ab8d	k__Bacteria; p__Actinobacteria; c__Actinobacteria; o__Actinomycetales; f__Kineosporiaceae; g__Quadrisphaera; s__granulorum	0.999779
285b68157d236487d207d96d6ba4871c	k__Bacteria; p__[Thermi]; c__Deinococci; o__Deinococcales; f__Deinococcaceae; g__Deinococcus; s__	0.999919
cf0f901ddd03ada3a503ba7e96f8bb18	k__Bacteria; p__Proteobacteria; c__Gammaproteobacteria; o__Enterobacteriales; f__Enterobacteriaceae; g__Pantoea	0.718953
d2dbe33aba9620345ee6a235a1c78dd2	k__Bacteria; p__Actinobacteria; c__Actinobacteria; o__Actinomycetales; f__Microbacteriaceae; g__Frigoribacterium; s__	0.79882
48ba824e0e991e35ccd210cbf21e0dde	k__Bacteria; p__Proteobacteria; c__Alphaproteobacteria; o__Rhizobiales; f__Methylobacteriaceae; g__Methylobacterium; s__mesophilicum	0.997968
2c21cf441d9233070c2b25f28c86f861	k__Bacteria; p__Proteobacteria; c__Alphaproteobacteria; o__Sphingomonadales; f__Sphingomonadaceae; g__Sphingomonas; s__mali	0.939378
1ef59a73b2dd3ce02f9b95cf944539be	k__Bacteria; p__Proteobacteria; c__Alphaproteobacteria; o__Sphingomonadales; f__Sphingomonadaceae; g__Sphingomonas; s__asaccharolytica	0.702331
cdea0131468e06dea3000883c60bd9b2	k__Bacteria; p__Proteobacteria; c__Alphaproteobacteria; o__Sphingomonadales; f__Sphingomonadaceae; g__Sphingomonas	0.998671
a576dc461013333375a17619938d0283	k__Bacteria; p__Proteobacteria; c__Alphaproteobacteria; o__Sphingomonadales; f__Sphingomonadaceae; g__Sphingomonas	0.952659
5e7137dff5616a5ca8b2f08ce02939bc	k__Bacteria; p__Proteobacteria; c__Alphaproteobacteria; o__Sphingomonadales; f__Sphingomonadaceae; g__Sphingomonas; s__mali	0.78321
47d67b5d0dcd23b814643c18d3e1c64b	k__Bacteria; p__Proteobacteria; c__Alphaproteobacteria; o__Sphingomonadales; f__Sphingomonadaceae; g__Sphingomonas; s__asaccharolytica	0.960445
01754ef625c408586d0fc49590891067	k__Bacteria; p__Proteobacteria; c__Gammaproteobacteria; o__Enterobacteriales; f__Enterobacteriaceae	0.998193
4b2bc0162656cbe6661178d1ccb419fe	k__Bacteria; p__Actinobacteria; c__Actinobacteria; o__Actinomycetales; f__Kineosporiaceae; g__Kineococcus; s__	0.999928
167ca3cf820988be7d791aa1d910d739	k__Bacteria; p__[Thermi]; c__Deinococci; o__Deinococcales; f__Deinococcaceae; g__Deinococcus; s__	0.999916
9500694bc49530f40bf68178d97e581a	k__Bacteria; p__Proteobacteria; c__Alphaproteobacteria; o__Sphingomonadales; f__Sphingomonadaceae; g__Sphingomonas; s__asaccharolytica	0.968595
53e4262fce07dcd0a067b55f5bdbce5a	k__Bacteria; p__Proteobacteria; c__Alphaproteobacteria; o__Sphingomonadales; f__Sphingomonadaceae; g__Sphingomonas; s__asaccharolytica	0.749375
6c5383936ace42d6d979e6761bb64367	k__Bacteria; p__Actinobacteria; c__Actinobacteria; o__Actinomycetales; f__Kineosporiaceae; g__Quadrisphaera; s__granulorum	0.999795
430eb8e5e10ea8429bc37dcef36906be	k__Bacteria; p__Proteobacteria; c__Alphaproteobacteria; o__Sphingomonadales; f__Sphingomonadaceae; g__Sphingomonas; s__mali	0.83518
809928ddb0258180c0864e08d734574d	k__Bacteria; p__Proteobacteria; c__Alphaproteobacteria; o__Sphingomonadales; f__Sphingomonadaceae; g__Sphingomonas; s__mali	0.843541
b9f26e90f8d695670260fce5fd0fa5fd	k__Bacteria; p__Proteobacteria; c__Alphaproteobacteria; o__Sphingomonadales; f__Sphingomonadaceae; g__Sphingomonas; s__mali	0.889807
6aeb473e23a4a24f94e16d0f55814e77	k__Bacteria; p__Actinobacteria; c__Actinobacteria; o__Actinomycetales; f__Microbacteriaceae; g__; s__	0.71522
6f991f6eecacb615eae81a184a833ce3	k__Bacteria; p__Proteobacteria; c__Alphaproteobacteria; o__Sphingomonadales; f__Sphingomonadaceae; g__Sphingomonas; s__mali	0.86668
256c6e53776d7a6dfe7b648e0bdf926b	k__Bacteria; p__Actinobacteria; c__Actinobacteria; o__Actinomycetales; f__Microbacteriaceae; g__; s__	0.822502
736c845bee7f3b90e721284aa9670d2d	k__Bacteria; p__Actinobacteria; c__Actinobacteria; o__Actinomycetales; f__Microbacteriaceae	0.993507
75ac03ad7206776058280f9195def738	k__Bacteria; p__Proteobacteria; c__Alphaproteobacteria; o__Rhizobiales; f__Methylobacteriaceae; g__Methylobacterium; s__adhaesivum	0.999576
30eab721977bc56de4632b43211db8c2	k__Bacteria; p__Proteobacteria; c__Gammaproteobacteria	1
1a56f79cf208773104f5bd4defad75db	k__Bacteria; p__Proteobacteria; c__Alphaproteobacteria; o__Sphingomonadales; f__Sphingomonadaceae; g__Sphingomonas; s__mali	0.759162
4074eab2aa47d1fd7669e5c48bed806b	k__Bacteria; p__[Thermi]; c__Deinococci; o__Deinococcales; f__Deinococcaceae; g__Deinococcus; s__	0.99994
e2992f92ba30a8a6c503b440ace3e1c6	k__Bacteria; p__Proteobacteria; c__Alphaproteobacteria; o__Rhizobiales; f__Methylobacteriaceae; g__Methylobacterium; s__adhaesivum	0.999769
b17a8e35cc627f8cafced08f5d757897	k__Bacteria; p__Proteobacteria; c__Gammaproteobacteria; o__Enterobacteriales; f__Enterobacteriaceae	0.997948
8d2bdcd816fc67c220032e1905663566	k__Bacteria; p__Actinobacteria; c__Actinobacteria; o__Actinomycetales; f__Microbacteriaceae; g__Frigoribacterium; s__	0.834835
f877c49f9a77037f7867795fd6485202	k__Bacteria; p__Proteobacteria; c__Gammaproteobacteria	1
6cc3f1b01bf8da01661e559ab2035f50	k__Bacteria; p__[Thermi]; c__Deinococci; o__Deinococcales; f__Deinococcaceae; g__Deinococcus; s__	0.99994
6be1c60e2c29486ca7649e17d61c70e7	k__Bacteria; p__Actinobacteria; c__Actinobacteria; o__Actinomycetales; f__Kineosporiaceae; g__Quadrisphaera; s__granulorum	0.999822
c74fd2b6e3e7e257f8591b51d4a3f226	k__Bacteria; p__[Thermi]; c__Deinococci; o__Deinococcales; f__Deinococcaceae; g__Deinococcus; s__	0.999803
9d2171d01e5013de9a29d84c30b3140f	k__Bacteria; p__Actinobacteria; c__Actinobacteria; o__Actinomycetales; f__Microbacteriaceae; g__Curtobacterium; s__	0.999028
170b9b24b076fa9d1064080fd22f6bbe	k__Bacteria; p__Proteobacteria; c__Alphaproteobacteria; o__Sphingomonadales; f__Sphingomonadaceae; g__Sphingomonas	0.99967
26814614a7e9c17d5f66040cd532b561	k__Bacteria; p__Actinobacteria; c__Actinobacteria; o__Actinomycetales; f__Microbacteriaceae; g__Curtobacterium; s__	0.998247
681ffe8fae9dfaabdcfd484f22a8de63	k__Bacteria; p__Proteobacteria; c__Alphaproteobacteria; o__Sphingomonadales; f__Sphingomonadaceae; g__Sphingomonas; s__mali	0.861994
ddbf3bb9523216ce0d1ebfe86457af72	k__Bacteria; p__Proteobacteria; c__Alphaproteobacteria; o__Sphingomonadales; f__Sphingomonadaceae; g__Sphingomonas	0.999618
ed709ff0c6a0912cb580de981de14776	k__Bacteria; p__[Thermi]; c__Deinococci; o__Deinococcales; f__Deinococcaceae; g__Deinococcus; s__	0.999959
539e7ebac862b3f0c2523eff78c8d88d	k__Bacteria; p__Proteobacteria; c__Alphaproteobacteria; o__Rhizobiales; f__Methylobacteriaceae; g__Methylobacterium; s__adhaesivum	0.999736
e219cbf16b0245429bb024e2f649827c	k__Bacteria; p__Proteobacteria; c__Alphaproteobacteria; o__Sphingomonadales; f__Sphingomonadaceae; g__Sphingomonas; s__asaccharolytica	0.970946
84d7aa1030fbf53698f36f5dcca11540	k__Bacteria; p__Actinobacteria; c__Actinobacteria; o__Actinomycetales; f__Microbacteriaceae; g__Curtobacterium; s__	0.999191
6a4d21f9d9f8675d763663f06d253022	k__Bacteria; p__[Thermi]; c__Deinococci; o__Deinococcales; f__Deinococcaceae; g__Deinococcus; s__	0.99991
d1d0a69704d1d5a9c6a06bd275d6a70d	k__Bacteria; p__Proteobacteria; c__Alphaproteobacteria; o__Sphingomonadales; f__Sphingomonadaceae; g__Sphingomonas; s__asaccharolytica	0.979724
363e5e0bd60ffed16954d4fbe3766497	k__Bacteria; p__Proteobacteria; c__Betaproteobacteria; o__Burkholderiales; f__Oxalobacteraceae; g__Massilia; s__niastensis	0.825551
93da6c36cd3284d5f490f085fbc23a4a	k__Bacteria; p__[Thermi]; c__Deinococci; o__Deinococcales; f__Deinococcaceae; g__Deinococcus; s__	0.999866
7cc118b2aa0138dc51861cbe72717630	k__Bacteria; p__Actinobacteria; c__Actinobacteria; o__Actinomycetales; f__Microbacteriaceae; g__Curtobacterium; s__	0.998325
97b6cdf61f89ac29a6ed2c6a0316fc83	k__Bacteria; p__Proteobacteria; c__Alphaproteobacteria; o__Sphingomonadales; f__Sphingomonadaceae; g__Sphingomonas; s__mali	0.882668
94d661277bbc7cc0f1adc1be1e13f1c3	k__Bacteria; p__Actinobacteria; c__Actinobacteria; o__Actinomycetales; f__Nocardiaceae; g__Rhodococcus; s__globerulus	0.933585
45c79e1feb06aea25f92774b87e036a1	k__Bacteria; p__Proteobacteria; c__Alphaproteobacteria; o__Sphingomonadales; f__Sphingomonadaceae; g__Sphingomonas; s__asaccharolytica	0.948836
b712de417a09af2bc5b1de7849f0e969	k__Bacteria; p__[Thermi]; c__Deinococci; o__Deinococcales; f__Deinococcaceae; g__Deinococcus; s__	0.999952
fcd7ab07bf1c781e8a0948de1b032648	k__Bacteria; p__Proteobacteria; c__Alphaproteobacteria; o__Rhizobiales; f__Methylobacteriaceae	0.999988
75b0263da48e0c2c316eb60c1df992ec	k__Bacteria; p__Proteobacteria; c__Alphaproteobacteria; o__Sphingomonadales; f__Sphingomonadaceae; g__Sphingomonas; s__mali	0.993872
0fa72bdd5f6495cb0cd4ec5e3525d501	k__Bacteria; p__Actinobacteria; c__Actinobacteria; o__Actinomycetales; f__Kineosporiaceae; g__Quadrisphaera; s__granulorum	0.999844
db85635826701aa5c55fd54e1caedd79	k__Bacteria; p__Proteobacteria; c__Gammaproteobacteria; o__Enterobacteriales; f__Enterobacteriaceae	0.998057
c6b1108a26ab8e42044cac086259c681	k__Bacteria; p__Proteobacteria; c__Gammaproteobacteria	1
b0a1d1364a556d4f7865973d587fdc32	k__Bacteria; p__Proteobacteria; c__Alphaproteobacteria; o__Sphingomonadales; f__Sphingomonadaceae; g__Sphingomonas; s__mali	0.857263
ed25ca4ea243d39e1cb4f23bf358280b	k__Bacteria; p__Proteobacteria; c__Gammaproteobacteria; o__Enterobacteriales; f__Enterobacteriaceae	0.998079
ef7b7bd2e97d81d9964dc468c51a6b29	k__Bacteria; p__Actinobacteria; c__Actinobacteria; o__Actinomycetales; f__Microbacteriaceae; g__Frigoribacterium; s__	0.84181
0e1055c45fae690c8dc8b4d4f35ac096	k__Bacteria; p__Proteobacteria; c__Alphaproteobacteria; o__Rhizobiales; f__Methylobacteriaceae; g__Methylobacterium; s__adhaesivum	0.999783
d6f064b9b3ef2352235021f405c295ab	k__Bacteria; p__Proteobacteria; c__Alphaproteobacteria; o__Sphingomonadales; f__Sphingomonadaceae; g__Sphingomonas; s__mali	0.75903
f96e09bc834c7efa94b993e8d91128ad	k__Bacteria; p__Actinobacteria; c__Actinobacteria; o__Actinomycetales; f__Microbacteriaceae; g__; s__	0.705587
4643a71d2766985c4da8fe72ec3edcb5	k__Bacteria; p__Proteobacteria; c__Alphaproteobacteria; o__Sphingomonadales; f__Sphingomonadaceae; g__Sphingomonas; s__mali	0.981967
1e2e9f61d7d53c3bc2e8e1728e7cc40b	k__Bacteria; p__[Thermi]; c__Deinococci; o__Deinococcales; f__Deinococcaceae; g__Deinococcus; s__	0.999812
1fd1c9b856653372d8f312e3547e871b	k__Bacteria; p__Actinobacteria; c__Actinobacteria; o__Actinomycetales; f__Microbacteriaceae; g__Frigoribacterium; s__	0.853938
347a2cea7564986c2825fe7ce8302422	k__Bacteria; p__Proteobacteria; c__Alphaproteobacteria; o__Rhizobiales; f__Methylobacteriaceae; g__Methylobacterium; s__	0.974114
67abde4baa022e80811ea1a697940657	k__Bacteria; p__Actinobacteria; c__Actinobacteria; o__Actinomycetales; f__Kineosporiaceae; g__Kineococcus; s__	0.99995
7751fbde9cd464af7d81d82c12cf5311	k__Bacteria; p__[Thermi]; c__Deinococci; o__Deinococcales; f__Deinococcaceae; g__Deinococcus; s__	0.999908
1e7a5e3c88e06003d769a0f655a955c0	k__Bacteria; p__Proteobacteria; c__Alphaproteobacteria; o__Rhizobiales; f__Methylobacteriaceae; g__Methylobacterium; s__mesophilicum	0.867136
3d5d829b391d7e50fe7033bdf09e04f6	k__Bacteria; p__Proteobacteria; c__Alphaproteobacteria; o__Sphingomonadales; f__Sphingomonadaceae; g__Sphingomonas	0.999711
f8891a44f3ceef79a7577560e19d1e19	k__Bacteria; p__[Thermi]; c__Deinococci; o__Deinococcales; f__Deinococcaceae; g__Deinococcus; s__	0.999834
d44c9a106a59d0c7b3d691b0b760eac8	k__Bacteria; p__Actinobacteria; c__Actinobacteria; o__Actinomycetales; f__Geodermatophilaceae	0.999866
50044ce878d726f36ad32f970e5a0793	k__Bacteria; p__Proteobacteria; c__Alphaproteobacteria; o__Sphingomonadales; f__Sphingomonadaceae; g__Sphingomonas; s__mali	0.832676
3a52a7e86d50bf5b7d9454abf3893b9a	k__Bacteria; p__Actinobacteria; c__Actinobacteria; o__Actinomycetales; f__Microbacteriaceae; g__Frigoribacterium; s__	0.805657
93bbb82f1e098fd61452a979d8f9f708	k__Bacteria; p__Proteobacteria; c__Alphaproteobacteria; o__Sphingomonadales; f__Sphingomonadaceae; g__Sphingomonas; s__asaccharolytica	0.769605
62f2dfdb6fdd18c7339c9ee2a113dcc9	k__Bacteria; p__Proteobacteria; c__Alphaproteobacteria; o__Sphingomonadales; f__Sphingomonadaceae; g__Sphingomonas	0.998697
ee544b3ea6637b3fda935db08b6fffc6	k__Bacteria; p__Actinobacteria; c__Actinobacteria; o__Actinomycetales; f__Kineosporiaceae; g__Kineococcus; s__	0.999945
a892a52417b6665cacfd8ea06b14ca5c	k__Bacteria; p__Proteobacteria; c__Alphaproteobacteria; o__Rhizobiales; f__Methylobacteriaceae; g__Methylobacterium; s__komagatae	0.99994
1e677af24dcf1bdeeee182c688576de4	k__Bacteria; p__Proteobacteria; c__Gammaproteobacteria; o__Pseudomonadales; f__Pseudomonadaceae; g__Pseudomonas	0.780446
48caed35a3ab0f211dc2d2ebba6dc345	k__Bacteria; p__Actinobacteria; c__Actinobacteria; o__Actinomycetales; f__Microbacteriaceae; g__Frigoribacterium; s__	0.725961
f05583c80a39a28d143fb958ce67c563	k__Bacteria; p__Proteobacteria; c__Alphaproteobacteria; o__Sphingomonadales; f__Sphingomonadaceae; g__Sphingomonas; s__asaccharolytica	0.979788
bb811d860dd877e1b217675d9178b21c	k__Bacteria; p__Proteobacteria; c__Gammaproteobacteria; o__Pseudomonadales; f__Pseudomonadaceae; g__Pseudomonas	0.933235
8fda4f67d44f4550c1a9136de8e5a1b0	k__Bacteria; p__Proteobacteria; c__Gammaproteobacteria; o__Enterobacteriales; f__Enterobacteriaceae	0.997984
b67db866f8ac1b2f6c813ead21f70452	k__Bacteria; p__Actinobacteria; c__Actinobacteria; o__Actinomycetales; f__Kineosporiaceae; g__Quadrisphaera; s__granulorum	0.999794
b88c159e3816408e8262fcec47eef82d	k__Bacteria; p__Proteobacteria; c__Alphaproteobacteria; o__Sphingomonadales; f__Sphingomonadaceae; g__Sphingomonas; s__mali	0.879613
effbe538bb0cae3632ef08ccbc8b33eb	k__Bacteria; p__Proteobacteria; c__Alphaproteobacteria; o__Rhizobiales; f__Methylobacteriaceae; g__Methylobacterium; s__adhaesivum	0.999798
d55174557a7b757b2d44e12b0298f161	k__Bacteria; p__[Thermi]; c__Deinococci; o__Deinococcales; f__Deinococcaceae; g__Deinococcus; s__	0.999921
9f6badfde1ce9536754747dd64c6bc54	k__Bacteria; p__Proteobacteria; c__Alphaproteobacteria; o__Sphingomonadales; f__Sphingomonadaceae; g__Sphingomonas; s__mali	0.981864
1d2eb5624aa0c5011e848d62321a5476	k__Bacteria; p__Proteobacteria; c__Alphaproteobacteria; o__Sphingomonadales; f__Sphingomonadaceae; g__Sphingomonas; s__asaccharolytica	0.733156
3e33896861eedd7d7739b6fe47cd45c2	k__Bacteria; p__Proteobacteria; c__Alphaproteobacteria; o__Sphingomonadales; f__Sphingomonadaceae; g__Sphingomonas	0.998331
5899aac7b93df93dfda25915ccba2a9f	k__Bacteria; p__Actinobacteria; c__Actinobacteria; o__Actinomycetales; f__Microbacteriaceae	0.995311
2fdf124789880a1b8cef5eb464098d51	k__Bacteria; p__Proteobacteria; c__Betaproteobacteria; o__Burkholderiales; f__Oxalobacteraceae; g__Massilia; s__niastensis	0.896326
757da50e3e9e8fd9aa7b2c82d712d422	k__Bacteria; p__Actinobacteria; c__Actinobacteria; o__Actinomycetales	0.999836
622e50b81a7e6887a558a65682d8f99a	k__Bacteria; p__Actinobacteria; c__Actinobacteria; o__Actinomycetales; f__Microbacteriaceae; g__Frigoribacterium; s__	0.748301
8d5bdc14524f31d1c30cc0987c767629	k__Bacteria; p__Proteobacteria; c__Alphaproteobacteria; o__Sphingomonadales; f__Sphingomonadaceae; g__Sphingomonas; s__mali	0.931412
57513f6857fb570d04b5df43d6440f3c	k__Bacteria; p__Proteobacteria; c__Gammaproteobacteria; o__Enterobacteriales; f__Enterobacteriaceae	0.997869
69ef88a7a76db7ae16531abb96408e63	k__Bacteria; p__Actinobacteria; c__Actinobacteria; o__Actinomycetales; f__Nocardiaceae; g__Rhodococcus; s__globerulus	0.764819
3bc3898d0cb211e559a3cfb86f4c8236	k__Bacteria; p__[Thermi]; c__Deinococci; o__Deinococcales; f__Deinococcaceae; g__Deinococcus; s__	0.999781
796679d8fcb6b57c64e0ae7dac2c21c0	k__Bacteria; p__Actinobacteria; c__Actinobacteria; o__Actinomycetales; f__Microbacteriaceae; g__; s__	0.886681
f4df06da76747c3574dfacdff931b439	k__Bacteria; p__Proteobacteria; c__Alphaproteobacteria; o__Sphingomonadales; f__Sphingomonadaceae; g__Sphingomonas; s__asaccharolytica	0.986162
e131a77d8fa5ba75f90783e9f5b74958	k__Bacteria; p__Proteobacteria; c__Alphaproteobacteria; o__Rhizobiales; f__Methylobacteriaceae; g__Methylobacterium; s__mesophilicum	0.999139
80c89fc0d5ea205e3ccab9d8933eed01	k__Bacteria; p__Proteobacteria; c__Alphaproteobacteria; o__Sphingomonadales; f__Sphingomonadaceae; g__Sphingomonas; s__mali	0.827342
cae17f726d11309cf0d824d8347873b3	k__Bacteria; p__Proteobacteria; c__Alphaproteobacteria; o__Sphingomonadales; f__Sphingomonadaceae; g__Sphingomonas; s__mali	0.994569
15aae6374869715036594d8edbea44a6	k__Bacteria; p__Proteobacteria; c__Alphaproteobacteria; o__Rhizobiales; f__Methylobacteriaceae; g__Methylobacterium; s__mesophilicum	0.996983
f762fe055363722cc8361d40dd98a0cb	k__Bacteria; p__Proteobacteria; c__Betaproteobacteria; o__Burkholderiales; f__Comamonadaceae; g__Comamonas; s__	0.848367
e7758fba6fd9f0ac2a03aac393a8c68c	k__Bacteria; p__Actinobacteria; c__Actinobacteria; o__Actinomycetales; f__Microbacteriaceae; g__; s__	0.870094
c9b580fb89c21ff08313ce1e59ae63cd	k__Bacteria; p__Proteobacteria; c__Alphaproteobacteria; o__Rhizobiales; f__Methylobacteriaceae; g__Methylobacterium; s__adhaesivum	0.999507
876e0c048af860edf4d68e82b5de5a72	k__Bacteria; p__Proteobacteria; c__Alphaproteobacteria; o__Sphingomonadales; f__Sphingomonadaceae; g__Sphingomonas; s__asaccharolytica	0.976375
a5f71646c5a29786e545b0689491fb67	k__Bacteria; p__Actinobacteria; c__Actinobacteria; o__Actinomycetales; f__Microbacteriaceae; g__; s__	0.841489
8feeb4f7d6f6b9197c5638f1f4c19be5	k__Bacteria; p__Actinobacteria; c__Actinobacteria; o__Actinomycetales; f__Kineosporiaceae; g__Kineococcus; s__	0.999959
5e4ac7b9dfc58f84055d19372043053e	k__Bacteria; p__Proteobacteria; c__Alphaproteobacteria; o__Sphingomonadales; f__Sphingomonadaceae; g__Sphingomonas; s__asaccharolytica	0.994654
b19115c8c06764fc5605f6d4cdb78b2e	k__Bacteria; p__Proteobacteria; c__Alphaproteobacteria; o__Sphingomonadales; f__Sphingomonadaceae; g__Sphingomonas; s__mali	0.995725
fe32301698c46640d5b3b80efbf8c858	k__Bacteria; p__Proteobacteria; c__Alphaproteobacteria; o__Sphingomonadales; f__Sphingomonadaceae; g__Sphingomonas; s__mali	0.803565
bb5124674463d75183c9c51543688902	k__Bacteria; p__Proteobacteria; c__Alphaproteobacteria; o__Sphingomonadales; f__Sphingomonadaceae; g__Sphingomonas; s__mali	0.994137
52db4abc2e719c571af82e9d0f43e007	k__Bacteria; p__[Thermi]; c__Deinococci; o__Deinococcales; f__Deinococcaceae; g__Deinococcus; s__	0.999885
7bded7d3385a026aff42dba736e04646	k__Bacteria; p__Proteobacteria; c__Betaproteobacteria; o__Burkholderiales; f__Comamonadaceae	0.999671
d0937eb385af48bc5dba79a96a39169a	k__Bacteria; p__Proteobacteria; c__Betaproteobacteria; o__Burkholderiales; f__Oxalobacteraceae; g__Massilia; s__niastensis	0.893891
80b5e4072a5ca63980bc9f906d245feb	k__Bacteria; p__Proteobacteria; c__Alphaproteobacteria; o__Sphingomonadales; f__Sphingomonadaceae; g__Sphingomonas	0.993515
8d1b8bc015dd07ef6ac5307105ca95cb	k__Bacteria; p__Actinobacteria; c__Actinobacteria; o__Actinomycetales; f__Microbacteriaceae; g__; s__	0.747098
c50c42130a8688e4f4131bda4f05ec0f	k__Bacteria; p__Proteobacteria; c__Betaproteobacteria; o__Burkholderiales; f__Comamonadaceae	0.999696
19fba51b13731a7c9ce15583586f5166	k__Bacteria; p__Proteobacteria; c__Betaproteobacteria; o__Burkholderiales; f__Oxalobacteraceae; g__Massilia	0.713836
0b945e9cdf7e2158088dc2ee16b7ee8c	k__Bacteria; p__Proteobacteria; c__Gammaproteobacteria; o__Enterobacteriales; f__Enterobacteriaceae	1
a42c584843ba92c287fe0a54f7c93e21	k__Bacteria; p__Actinobacteria; c__Actinobacteria; o__Actinomycetales; f__Kineosporiaceae; g__Kineococcus; s__	0.999935
cddb90f54f16d0ae8ba4bdd47000da69	k__Bacteria; p__Proteobacteria; c__Alphaproteobacteria; o__Sphingomonadales; f__Sphingomonadaceae; g__Sphingomonas	0.999199
1aa2f524549ec12f013b2b9eff529a42	k__Bacteria; p__Proteobacteria; c__Alphaproteobacteria; o__Sphingomonadales; f__Sphingomonadaceae; g__Sphingomonas; s__mali	0.994522
5c840f165b814ccf2bacc5ea56dd768e	k__Bacteria; p__Actinobacteria; c__Actinobacteria; o__Actinomycetales; f__Microbacteriaceae; g__Curtobacterium; s__	0.999191
54fd9ecd5f15c92c0973179c3828613e	k__Bacteria; p__Proteobacteria; c__Alphaproteobacteria; o__Sphingomonadales; f__Sphingomonadaceae; g__Sphingomonas; s__asaccharolytica	0.975937
7f9ada0db66fe4f98ccde9ae935e2e17	k__Bacteria; p__[Thermi]; c__Deinococci; o__Deinococcales; f__Deinococcaceae; g__Deinococcus; s__	0.999468
7aba9fd8fd105661d790add2c9e80816	k__Bacteria; p__Proteobacteria; c__Alphaproteobacteria; o__Sphingomonadales; f__Sphingomonadaceae; g__Sphingomonas; s__mali	0.802743
0c708820057fd986cd226c7ab5e05ae2	k__Bacteria; p__Actinobacteria; c__Actinobacteria; o__Actinomycetales; f__Kineosporiaceae; g__Quadrisphaera; s__granulorum	0.999845
3debed345363ed156b05680eca0742fe	k__Bacteria; p__Proteobacteria; c__Alphaproteobacteria; o__Sphingomonadales; f__Sphingomonadaceae; g__Sphingomonas; s__asaccharolytica	0.993605
77f9e0c3b1adcf988bc3c19f57b620eb	k__Bacteria; p__Actinobacteria; c__Actinobacteria; o__Actinomycetales; f__Microbacteriaceae; g__; s__	0.702931
dcbbd33bbb24e405223b08370dab061a	k__Bacteria; p__Proteobacteria; c__Alphaproteobacteria; o__Rhizobiales; f__Methylobacteriaceae; g__Methylobacterium; s__komagatae	0.99994
40bd06c38f55e5b786c57fe885f5d188	k__Bacteria; p__Proteobacteria; c__Betaproteobacteria; o__Burkholderiales; f__Oxalobacteraceae; g__Massilia	0.734961
a1112ce611e7240c322a4b50280b0b37	k__Bacteria; p__Actinobacteria; c__Actinobacteria; o__Actinomycetales; f__Nocardiaceae; g__Rhodococcus; s__globerulus	0.845925
3b4529f4883cf2ff99bd133a285d39ba	k__Bacteria; p__Actinobacteria; c__Actinobacteria; o__Actinomycetales; f__Microbacteriaceae; g__Frigoribacterium; s__	0.890911
5b45ae536d7a17013c8a3fa2a4c253b1	k__Bacteria; p__Proteobacteria; c__Alphaproteobacteria; o__Rhizobiales; f__Methylobacteriaceae; g__Methylobacterium; s__adhaesivum	0.99979
3ff6d01972fe0d71ce1c5c16bc0ddf83	k__Bacteria; p__Proteobacteria; c__Gammaproteobacteria; o__Pseudomonadales; f__Pseudomonadaceae; g__Pseudomonas	0.915456
2df94bdb6c6c93dcfacaf2ac6622d967	k__Bacteria; p__Proteobacteria; c__Alphaproteobacteria; o__Sphingomonadales; f__Sphingomonadaceae; g__Sphingomonas; s__asaccharolytica	0.886076
f0c92caf4eef39b3cb5971d099b9709f	k__Bacteria; p__Proteobacteria; c__Alphaproteobacteria; o__Rhizobiales; f__Methylobacteriaceae; g__Methylobacterium; s__mesophilicum	0.998315
8e9d4916cfb9b209e5aae7fe2583bb9e	k__Bacteria; p__Proteobacteria; c__Alphaproteobacteria; o__Sphingomonadales; f__Sphingomonadaceae; g__Sphingomonas; s__mali	0.882428
3563e0c7faccb2a14261254c38856632	k__Bacteria; p__Actinobacteria; c__Actinobacteria; o__Actinomycetales; f__Microbacteriaceae; g__Curtobacterium; s__	0.998333
29c745ae42ba56bdb5a83ee2bea05ee6	k__Bacteria; p__Proteobacteria; c__Alphaproteobacteria; o__Sphingomonadales; f__Sphingomonadaceae; g__Sphingomonas; s__mali	0.990687
7af1655f59e68b38597d2deb1573f08c	k__Bacteria; p__Actinobacteria; c__Actinobacteria; o__Actinomycetales; f__Microbacteriaceae; g__Curtobacterium; s__	0.998911
42a80170b34978ae259ac37dab918057	k__Bacteria; p__Proteobacteria; c__Alphaproteobacteria; o__Rhizobiales; f__Methylobacteriaceae; g__Methylobacterium; s__mesophilicum	0.997429
bd8251135130d6644469bd1a9ba99883	k__Bacteria; p__Actinobacteria; c__Actinobacteria; o__Actinomycetales; f__Microbacteriaceae; g__Frigoribacterium; s__	0.878114
52bf218de0d033fd6e580cd8e0b45df1	k__Bacteria; p__Proteobacteria; c__Gammaproteobacteria; o__Enterobacteriales; f__Enterobacteriaceae	0.998422
7afed694c7861c3587ef4d4946576a06	k__Bacteria; p__Proteobacteria; c__Alphaproteobacteria; o__Sphingomonadales; f__Sphingomonadaceae; g__Sphingomonas; s__mali	0.993347
93627204f54bb53ce99b9034725195d3	k__Bacteria; p__Proteobacteria; c__Alphaproteobacteria; o__Sphingomonadales; f__Sphingomonadaceae; g__Sphingomonas; s__mali	0.975126
740e64cfff3d0c63b3268242a52f2c57	k__Bacteria; p__Actinobacteria; c__Actinobacteria; o__Actinomycetales; f__Microbacteriaceae; g__Frigoribacterium; s__	0.793637
1aaef1b7d2a78c11504800fa6f71ef66	k__Bacteria; p__Actinobacteria; c__Actinobacteria; o__Actinomycetales; f__Microbacteriaceae	0.9918
e87cb623e33fb9f1633a5a829a5d14fb	k__Bacteria; p__Proteobacteria; c__Alphaproteobacteria; o__Sphingomonadales; f__Sphingomonadaceae; g__Sphingomonas	0.999452
3889e7e1256bd1a1de46bf92bc26146f	k__Bacteria; p__Actinobacteria; c__Actinobacteria; o__Actinomycetales; f__Microbacteriaceae; g__Curtobacterium; s__	0.99821
5c388b8c8f09421c4c7f9cc3a7a8fe87	k__Bacteria; p__Proteobacteria; c__Betaproteobacteria; o__Burkholderiales; f__Oxalobacteraceae; g__Massilia	0.889456
f4d06332a9ca50b4620f816d445f9cc2	k__Bacteria; p__Actinobacteria; c__Actinobacteria; o__Actinomycetales; f__Kineosporiaceae; g__Quadrisphaera; s__granulorum	0.99983
a547cb1b95e369c586961a93b9887663	k__Bacteria; p__Actinobacteria; c__Actinobacteria; o__Actinomycetales; f__Kineosporiaceae; g__Kineococcus; s__	0.999958
42e3185f99eacf383eec15efe8bd0b03	k__Bacteria; p__Proteobacteria; c__Gammaproteobacteria; o__Enterobacteriales; f__Enterobacteriaceae	1
3f1cbafce68d6c7a7027572188fbe1dd	k__Bacteria; p__Proteobacteria; c__Alphaproteobacteria; o__Sphingomonadales; f__Sphingomonadaceae; g__Sphingomonas; s__asaccharolytica	0.718478
0d141554274b5d5cc1415b69721dca44	k__Bacteria; p__Proteobacteria; c__Betaproteobacteria; o__Burkholderiales; f__Oxalobacteraceae; g__Massilia; s__aurea	0.98987
1db68ba9b9f092dc765622cf92399b28	k__Bacteria; p__Proteobacteria; c__Alphaproteobacteria; o__Rhizobiales; f__Methylobacteriaceae; g__Methylobacterium; s__mesophilicum	0.760552
5cc561b9c0c0602ee5512293e7ebfb0a	k__Bacteria; p__[Thermi]; c__Deinococci; o__Deinococcales; f__Deinococcaceae; g__Deinococcus; s__	0.999899
f71e0e23ce3c01e6d46ad12206393d3b	k__Bacteria; p__Proteobacteria; c__Alphaproteobacteria; o__Sphingomonadales; f__Sphingomonadaceae; g__Sphingomonas; s__mali	0.919342
42be7b00f78cdb01b288c624272dafc4	k__Bacteria; p__Proteobacteria; c__Gammaproteobacteria; o__Alteromonadales; f__[Chromatiaceae]; g__Rheinheimera; s__	0.900521
578c8c43e89fe2480f7132aeb39ce65c	k__Bacteria; p__Proteobacteria; c__Alphaproteobacteria; o__Sphingomonadales; f__Sphingomonadaceae; g__Sphingomonas; s__asaccharolytica	0.992505
17e6411150f59fc840eee7b1e633c2bb	k__Bacteria; p__[Thermi]; c__Deinococci; o__Deinococcales; f__Deinococcaceae; g__Deinococcus; s__	0.999959
98c6188c6afa89e8ddc38a7a9de70ded	k__Bacteria; p__[Thermi]; c__Deinococci; o__Deinococcales; f__Deinococcaceae; g__Deinococcus; s__	0.999711
47dd93d2e639bea92faa1307342e2449	k__Bacteria; p__Proteobacteria; c__Betaproteobacteria; o__Burkholderiales; f__Oxalobacteraceae	0.999928
a9aee8436f30a4c7c6980560b35d2c07	k__Bacteria; p__Proteobacteria; c__Alphaproteobacteria; o__Sphingomonadales; f__Sphingomonadaceae; g__Sphingomonas	0.999612
98cc0ce3c33223e0cadb856c199b02c5	k__Bacteria; p__Proteobacteria; c__Alphaproteobacteria; o__Rhizobiales; f__Methylobacteriaceae; g__Methylobacterium; s__adhaesivum	0.999808
1a025508664be5834b16ee9aac33a372	k__Bacteria; p__Proteobacteria; c__Alphaproteobacteria; o__Rhizobiales; f__Methylobacteriaceae; g__Methylobacterium; s__mesophilicum	0.998107
a2cefbda01d6279e3f2f3889b1c97ae5	k__Bacteria; p__Actinobacteria; c__Actinobacteria; o__Actinomycetales; f__Microbacteriaceae; g__; s__	0.834279
0d1bef61192433720e8844334151ddc3	k__Bacteria; p__Proteobacteria; c__Betaproteobacteria; o__Burkholderiales; f__Oxalobacteraceae	0.998891
5abf31ebc7b0118ce41af5a1b54d4771	k__Bacteria; p__Actinobacteria; c__Actinobacteria; o__Actinomycetales; f__Kineosporiaceae; g__Kineococcus; s__	0.999947
d8f2136fd2f5868c826a745e7fa30447	k__Bacteria; p__Proteobacteria; c__Alphaproteobacteria; o__Rickettsiales; f__Rickettsiaceae; g__Rickettsia; s__	0.999829
88b1b152b58f8f107e961bdbbc6423d9	k__Bacteria; p__Proteobacteria; c__Alphaproteobacteria; o__Sphingomonadales; f__Sphingomonadaceae; g__Sphingomonas	0.999644
21fa7d043f230bd4cf056451743e5bca	k__Bacteria; p__Actinobacteria; c__Actinobacteria; o__Actinomycetales; f__Microbacteriaceae; g__Curtobacterium; s__	0.998326
97e730405693134b5145224d1617cd02	k__Bacteria; p__Proteobacteria; c__Alphaproteobacteria; o__Rhizobiales	0.999512
9f0e52d51172313f08b473ea903a5b54	k__Bacteria; p__Proteobacteria; c__Betaproteobacteria; o__Burkholderiales; f__Oxalobacteraceae; g__Massilia; s__aurea	0.983326
8baaca938fa8d02c36db8cb427a71f86	k__Bacteria; p__Proteobacteria; c__Alphaproteobacteria; o__Sphingomonadales; f__Sphingomonadaceae; g__Sphingomonas; s__mali	0.970478
9cbad54667fc72c7738384472615829f	k__Bacteria; p__Actinobacteria; c__Actinobacteria; o__Actinomycetales; f__Microbacteriaceae; g__Frigoribacterium; s__	0.838935
aea90946b28a263203333e7557f1ad04	k__Bacteria; p__Proteobacteria; c__Alphaproteobacteria; o__Rhizobiales	0.999667
d554211b7d385946d717eeb51ee08796	k__Bacteria; p__Proteobacteria; c__Alphaproteobacteria; o__Rhizobiales; f__Methylobacteriaceae; g__Methylobacterium; s__adhaesivum	0.999735
f420f734cb956f5bd8d10d849d2997c6	k__Bacteria; p__Proteobacteria; c__Alphaproteobacteria; o__Sphingomonadales; f__Sphingomonadaceae; g__Sphingomonas	0.997115
101abaef8797a42644b14746bc682bd9	k__Bacteria; p__Actinobacteria; c__Actinobacteria; o__Actinomycetales; f__Microbacteriaceae; g__Curtobacterium; s__	0.998815
2b57efa595f28e081ede02eb1bc11864	k__Bacteria; p__Actinobacteria; c__Actinobacteria; o__Actinomycetales; f__Microbacteriaceae; g__Frigoribacterium; s__	0.773392
4025aa3d974df4641b833ace52e0977b	k__Bacteria; p__Proteobacteria; c__Deltaproteobacteria; o__Myxococcales; f__Cystobacterineae; g__; s__	0.980038
6d78da1f9f4d74e688a9dec2ef39e16e	k__Bacteria; p__Proteobacteria; c__Alphaproteobacteria; o__Rhizobiales; f__Methylobacteriaceae; g__Methylobacterium; s__adhaesivum	0.999724
fa28b14ed92a1376eba617554b846bd7	k__Bacteria; p__Actinobacteria; c__Actinobacteria; o__Actinomycetales; f__Microbacteriaceae; g__Frigoribacterium; s__	0.815263
75a9919544bb54c7b1cd3eb22ee5e1b7	k__Bacteria; p__Proteobacteria; c__Betaproteobacteria; o__Burkholderiales; f__Oxalobacteraceae; g__Massilia; s__niastensis	0.864364
91d4240c22ff07a3044f0e0ca748965f	k__Bacteria; p__Proteobacteria; c__Betaproteobacteria; o__Burkholderiales; f__Oxalobacteraceae; g__Massilia; s__niastensis	0.89142
a0fab63673190ac79ce1b98725087301	k__Bacteria; p__Proteobacteria; c__Gammaproteobacteria; o__Enterobacteriales; f__Enterobacteriaceae	0.998248
1a3c551062e2b4cc156e9d532bcca131	k__Bacteria; p__Actinobacteria; c__Actinobacteria; o__Actinomycetales; f__Kineosporiaceae; g__Quadrisphaera; s__granulorum	0.999844
55b8bad204f264528b7a0a0948240fd6	k__Bacteria; p__Proteobacteria; c__Alphaproteobacteria; o__Sphingomonadales; f__Sphingomonadaceae; g__Sphingomonas; s__asaccharolytica	0.992192
9f3be44e8037894805aa9c740b15a97b	k__Bacteria; p__Proteobacteria; c__Alphaproteobacteria; o__Rhizobiales; f__Methylobacteriaceae; g__Methylobacterium; s__adhaesivum	0.828559
10778f1536b9dfde56f9bbef61910634	k__Bacteria; p__Proteobacteria; c__Alphaproteobacteria; o__Rhizobiales; f__Rhizobiaceae	0.74997
7d45c47766f7993976f99491191e390f	k__Bacteria; p__Proteobacteria; c__Alphaproteobacteria; o__Sphingomonadales; f__Sphingomonadaceae; g__Sphingomonas	0.999176
efefa65e4aee7da6f15893cc33f69ee6	k__Bacteria; p__Proteobacteria; c__Gammaproteobacteria; o__Pseudomonadales; f__Pseudomonadaceae; g__Pseudomonas	0.727781
8cdded3235994f263f113dfcf55653ce	k__Bacteria; p__Actinobacteria; c__Actinobacteria; o__Actinomycetales; f__Nocardiaceae; g__Rhodococcus; s__globerulus	0.878235
388420c8ec48203b4e8908e9da747ba7	k__Bacteria; p__[Thermi]; c__Deinococci; o__Deinococcales; f__Deinococcaceae; g__Deinococcus; s__	0.999957
69a356b86447c2246c060fc38f143ded	k__Bacteria; p__Proteobacteria; c__Betaproteobacteria; o__Burkholderiales; f__Oxalobacteraceae; g__Cupriavidus	0.998554
ce42a19870f66508fd136ab2a1e8f689	k__Bacteria; p__Proteobacteria; c__Alphaproteobacteria; o__Sphingomonadales; f__Sphingomonadaceae; g__Sphingomonas	0.999187
9b7e148bad251ecaef210015af93683c	k__Bacteria; p__Proteobacteria; c__Alphaproteobacteria; o__Sphingomonadales; f__Sphingomonadaceae; g__Sphingomonas; s__mali	0.981083
40ae5f983c084998ee6d23ef51356d66	k__Bacteria; p__Actinobacteria; c__Actinobacteria; o__Actinomycetales; f__Kineosporiaceae; g__Quadrisphaera; s__granulorum	0.999906
729c3248f089c421817f997f3b4b6861	k__Bacteria; p__[Thermi]; c__Deinococci; o__Deinococcales; f__Deinococcaceae; g__Deinococcus; s__	0.999935
bfe2a19a5b3eef7bb3de96f47284b76b	k__Bacteria; p__Proteobacteria; c__Alphaproteobacteria; o__Rhizobiales; f__Methylobacteriaceae; g__Methylobacterium; s__mesophilicum	0.73095
e6c73849d49395a56fce40359eddee31	k__Bacteria; p__Actinobacteria; c__Actinobacteria; o__Actinomycetales; f__Microbacteriaceae	0.989996
44234cacde5b12994dd742ab49ad6fc5	k__Bacteria; p__Proteobacteria; c__Gammaproteobacteria; o__Enterobacteriales; f__Enterobacteriaceae	1
75be604cf7fa966e3f93401830ffa0de	k__Bacteria; p__[Thermi]; c__Deinococci; o__Deinococcales; f__Deinococcaceae; g__Deinococcus; s__	0.999933
54b5d9a1b8ca8683f5f5303c596c76c2	k__Bacteria; p__Actinobacteria; c__Actinobacteria; o__Actinomycetales; f__Kineosporiaceae; g__Kineococcus; s__	0.999957
d84e97ab6790caa5859f661270fb59e5	k__Bacteria; p__Actinobacteria; c__Actinobacteria; o__Actinomycetales; f__Microbacteriaceae; g__Frigoribacterium; s__	0.831661
e7c0ad9a3f62b4bab5b963e21b845a60	k__Bacteria; p__[Thermi]; c__Deinococci; o__Deinococcales; f__Deinococcaceae; g__Deinococcus; s__	0.99995
1a6972f718217ad1b28f7a246326ae23	k__Bacteria; p__Actinobacteria; c__Actinobacteria; o__Actinomycetales; f__Nocardiaceae; g__Rhodococcus; s__globerulus	0.92026
7179b972840367f39d2ba2cdd57647f5	k__Bacteria; p__Actinobacteria; c__Actinobacteria; o__Actinomycetales	0.999825
8aec3255fd9d4031d2792af3021cd8bb	k__Bacteria; p__Proteobacteria; c__Alphaproteobacteria; o__Sphingomonadales; f__Sphingomonadaceae; g__Sphingomonas; s__asaccharolytica	0.993175
9b3231b1bd7c6bf30f4eab8f95b6f1af	k__Bacteria; p__Actinobacteria; c__Actinobacteria; o__Actinomycetales; f__Kineosporiaceae; g__Kineococcus; s__	0.999956
918476444a480e6c4ea6983e2b829820	k__Bacteria; p__Actinobacteria; c__Actinobacteria; o__Actinomycetales	0.999857
4fb1b7571bde611ed809606eec5dfe9a	k__Bacteria; p__Proteobacteria; c__Alphaproteobacteria; o__Sphingomonadales; f__Sphingomonadaceae; g__Sphingomonas; s__asaccharolytica	0.783084
54dce214e4d87d103fac2c3b8b056973	k__Bacteria; p__Proteobacteria; c__Alphaproteobacteria; o__Sphingomonadales; f__Sphingomonadaceae; g__Sphingomonas; s__mali	0.802132
2eb5d616e202f8621239abc30c202c85	k__Bacteria; p__Proteobacteria; c__Alphaproteobacteria; o__Sphingomonadales; f__Sphingomonadaceae; g__Sphingomonas; s__asaccharolytica	0.968716
536d2cc82ebc4107bd3618282f1687f2	k__Bacteria; p__Actinobacteria; c__Actinobacteria; o__Actinomycetales; f__Microbacteriaceae; g__Curtobacterium; s__	0.998971
b292cc8086d20c50ef2f96c616fab00c	k__Bacteria; p__Proteobacteria; c__Gammaproteobacteria; o__Enterobacteriales; f__Enterobacteriaceae	1
f71790a6e22a6984a8621bbe0332a98a	k__Bacteria; p__Actinobacteria; c__Actinobacteria; o__Actinomycetales; f__Streptomycetaceae; g__Streptomyces	0.933286
83d8082591b365ee1fc26196f3156e01	k__Bacteria; p__Proteobacteria; c__Alphaproteobacteria; o__Rhizobiales; f__Methylobacteriaceae; g__Methylobacterium; s__komagatae	0.999839
099955fb2f85f569350b8d7eba247db9	k__Bacteria; p__Proteobacteria; c__Betaproteobacteria; o__Burkholderiales; f__Oxalobacteraceae; g__Massilia	0.734556
9e30ecc23399e4c3200c76678f7ae0dd	k__Bacteria; p__Proteobacteria; c__Alphaproteobacteria; o__Sphingomonadales; f__Sphingomonadaceae; g__Sphingomonas; s__mali	0.988437
db7afdd5e5c8d850def35ded4d39eefb	k__Bacteria; p__Actinobacteria; c__Actinobacteria; o__Actinomycetales; f__Microbacteriaceae; g__Curtobacterium; s__	0.998811
cbf7f18308289636867dd0b6c50c12ad	k__Bacteria; p__Proteobacteria; c__Alphaproteobacteria; o__Sphingomonadales; f__Sphingomonadaceae; g__Sphingomonas; s__mali	0.978424
690be65ef3445a37c49803e57bc922c6	k__Bacteria; p__Proteobacteria; c__Gammaproteobacteria; o__Pseudomonadales; f__Pseudomonadaceae; g__Pseudomonas	0.739899
e7d102801b89f68b7cb1787e36c5ce73	k__Bacteria; p__Actinobacteria; c__Actinobacteria; o__Actinomycetales; f__Kineosporiaceae; g__Kineococcus; s__	0.999966
e1378b2395734a97ba3cc5901c06bf9a	k__Bacteria; p__Proteobacteria; c__Alphaproteobacteria; o__Rhizobiales; f__Methylobacteriaceae; g__Methylobacterium; s__adhaesivum	0.773792
ad995a5363417a24aff31c2d9d085718	k__Bacteria; p__Proteobacteria; c__Alphaproteobacteria; o__Rhizobiales; f__Methylobacteriaceae; g__Methylobacterium; s__adhaesivum	0.999686
529bb903a6c25439f087b37c950847e5	k__Bacteria; p__Proteobacteria; c__Betaproteobacteria; o__Burkholderiales; f__Oxalobacteraceae; g__Massilia	0.729051
5970539e0a0c5ba296252845866298c3	k__Bacteria; p__Proteobacteria; c__Alphaproteobacteria; o__Sphingomonadales; f__Sphingomonadaceae; g__Sphingomonas; s__mali	0.993464
cddf568aea17f6b71586c07119fbe233	k__Bacteria; p__Proteobacteria; c__Alphaproteobacteria; o__Sphingomonadales; f__Sphingomonadaceae; g__Sphingomonas; s__mali	0.885803
3b887dd77a4c9cf4adcfe9f5c2f241e2	k__Bacteria; p__Actinobacteria; c__Actinobacteria; o__Actinomycetales; f__Microbacteriaceae; g__Rathayibacter; s__caricis	0.999255
b5f02b659bc2f89312c124ffc2c7d2d4	k__Bacteria; p__Proteobacteria; c__Alphaproteobacteria; o__Sphingomonadales; f__Sphingomonadaceae; g__Sphingomonas; s__mali	0.785418
0bd85b2150e6ebb783cd316ac76a301c	k__Bacteria; p__Actinobacteria; c__Actinobacteria; o__Actinomycetales; f__Microbacteriaceae; g__; s__	0.86522
6f16bcf6bc0ab69f8a91ee677db5b479	k__Bacteria; p__Proteobacteria; c__Betaproteobacteria; o__Burkholderiales; f__Oxalobacteraceae; g__Massilia; s__niastensis	0.882227
8c2191d247c7584261a4298c7be013f3	k__Bacteria; p__Proteobacteria; c__Gammaproteobacteria; o__Pseudomonadales; f__Pseudomonadaceae; g__Pseudomonas	0.799918
ad20ab1e2c43d7fdc4d50e9d7189d7c4	k__Bacteria; p__Proteobacteria; c__Gammaproteobacteria; o__Pseudomonadales; f__Pseudomonadaceae; g__Pseudomonas	0.90537
31ff1cf8e8736a1fc6da4121060cf179	k__Bacteria; p__Proteobacteria; c__Gammaproteobacteria; o__Pseudomonadales; f__Pseudomonadaceae; g__Pseudomonas	0.926492
2aed71e573b1accb37b4774871fd7980	k__Bacteria; p__Proteobacteria; c__Alphaproteobacteria; o__Rhizobiales; f__Methylobacteriaceae; g__Methylobacterium; s__mesophilicum	0.807413
d38aa7ebc5db59d76f048d9070351140	k__Bacteria; p__Proteobacteria; c__Alphaproteobacteria; o__Rhizobiales; f__Methylobacteriaceae; g__Methylobacterium; s__komagatae	0.999954
0ce1160924480b701cb6049282428ac2	k__Bacteria; p__Proteobacteria; c__Betaproteobacteria; o__Burkholderiales; f__Comamonadaceae	0.999666
b1cb5db9b07ac46df4260e10be1aa62c	k__Bacteria; p__Proteobacteria; c__Alphaproteobacteria; o__Sphingomonadales; f__Sphingomonadaceae; g__Sphingomonas; s__asaccharolytica	0.99516
4433df1daff56436628dd577500a3656	k__Bacteria; p__Proteobacteria; c__Alphaproteobacteria; o__Caulobacterales; f__Caulobacteraceae	0.999981
282f964e8307acf4e9f5b4adf571ace0	k__Bacteria; p__Proteobacteria; c__Alphaproteobacteria; o__Sphingomonadales; f__Sphingomonadaceae; g__Sphingomonas; s__mali	0.993337
c60f4abd51221fc8f19bb7b44883572c	k__Bacteria; p__Proteobacteria; c__Alphaproteobacteria; o__Rhizobiales; f__Methylobacteriaceae; g__Methylobacterium; s__komagatae	0.999949
9e98967f979cb614424ee251164bf0fe	k__Bacteria; p__Actinobacteria; c__Actinobacteria; o__Actinomycetales; f__Microbacteriaceae; g__Curtobacterium; s__	0.998283
ad3e2b99a969f3f3873ed996df9f3fc9	k__Bacteria; p__[Thermi]; c__Deinococci; o__Deinococcales; f__Deinococcaceae; g__Deinococcus; s__	0.99988
9f6b00fbc9712637f894a14ee94822ab	k__Bacteria; p__Proteobacteria; c__Deltaproteobacteria; o__Myxococcales; f__Cystobacterineae; g__; s__	0.970813
d257def5314f65a344586cd49ead6f77	k__Bacteria; p__Actinobacteria; c__Actinobacteria; o__Actinomycetales; f__Microbacteriaceae; g__Curtobacterium; s__	0.998289
87e929774df85edd5a59fd86a1f43db7	k__Bacteria; p__Proteobacteria; c__Gammaproteobacteria; o__Enterobacteriales; f__Enterobacteriaceae; g__Pseudomonas; s__syringae	0.753939
7aa8269fd7e7b38a5b7aced7a9d7a9b8	k__Bacteria; p__Actinobacteria; c__Actinobacteria; o__Actinomycetales; f__Geodermatophilaceae	0.999941
8b09f238e58e144c4a2572fca6da80e5	k__Bacteria; p__Actinobacteria; c__Actinobacteria; o__Actinomycetales; f__Microbacteriaceae; g__Curtobacterium; s__	0.998958
c917d573a9c431cf4dc2cd2f5fafcaaf	k__Bacteria; p__Firmicutes; c__Bacilli; o__Bacillales; f__Planococcaceae; g__Lysinibacillus; s__	0.887576
3bf92331778e4d5f51a93696d738682f	k__Bacteria; p__Proteobacteria; c__Betaproteobacteria; o__Burkholderiales; f__Comamonadaceae	0.999728
36dd79bf89c9cc0f58672bfad54a49d1	k__Bacteria; p__Proteobacteria; c__Alphaproteobacteria; o__Sphingomonadales; f__Sphingomonadaceae; g__Sphingomonas; s__mali	0.994644
043b9f69f3be7d1f2bbfbc98bad3172b	k__Bacteria; p__Proteobacteria; c__Betaproteobacteria; o__Burkholderiales; f__Oxalobacteraceae; g__Massilia; s__niastensis	0.866161
88089bf353de9ec0de5f60b521e225b3	k__Bacteria; p__Proteobacteria; c__Deltaproteobacteria; o__Myxococcales; f__Cystobacterineae; g__; s__	0.98354
e98379bcb3055e1d27bac069b8f21ed2	k__Bacteria; p__Proteobacteria; c__Alphaproteobacteria; o__Sphingomonadales; f__Sphingomonadaceae; g__Sphingomonas; s__asaccharolytica	0.986846
b4ce7605bac87c892502068483f77898	k__Bacteria; p__Proteobacteria; c__Alphaproteobacteria; o__Sphingomonadales; f__Sphingomonadaceae; g__Sphingomonas; s__asaccharolytica	0.973851
64ea9720fffb3187adbe912c90f7f5f0	k__Bacteria; p__Actinobacteria; c__Actinobacteria; o__Actinomycetales; f__Microbacteriaceae; g__Curtobacterium; s__	0.998997
580f727f96c4444dc1c14a8739b40bcb	k__Bacteria; p__Proteobacteria; c__Betaproteobacteria; o__Burkholderiales; f__Oxalobacteraceae; g__Massilia; s__aurea	0.988097
51d29ad5ff5984d026332e82653fe8d1	k__Bacteria; p__[Thermi]; c__Deinococci; o__Deinococcales; f__Deinococcaceae; g__Deinococcus; s__	0.999942
8af4db046b5a0b2f5c6ddfbda6b4e133	k__Bacteria; p__Proteobacteria; c__Alphaproteobacteria; o__Rhizobiales	0.999864
492a25c56d94acad4b0d08b3b51ff87c	k__Bacteria; p__Actinobacteria; c__Actinobacteria; o__Actinomycetales; f__Microbacteriaceae; g__Curtobacterium; s__	0.998831
2b6b81099c116c25e8628d117597ab5a	k__Bacteria; p__Proteobacteria; c__Alphaproteobacteria; o__Sphingomonadales; f__Sphingomonadaceae; g__Sphingomonas; s__asaccharolytica	0.996454
afb47333aab4e38d20fcf9dacdc576ad	k__Bacteria; p__Proteobacteria; c__Alphaproteobacteria; o__Rhizobiales; f__Aurantimonadaceae; g__; s__	0.970809
8a2f71cf7a1c17f615bff8188ca60a4a	k__Bacteria; p__Proteobacteria; c__Betaproteobacteria; o__Burkholderiales; f__Oxalobacteraceae; g__Massilia; s__brevitalea	0.700605
a945baa945583702138aff3502cbe76a	k__Bacteria; p__Proteobacteria; c__Alphaproteobacteria; o__Sphingomonadales; f__Sphingomonadaceae; g__Sphingomonas; s__asaccharolytica	0.994537
7170dea2c2b4327f746293101b5f76d4	k__Bacteria; p__[Thermi]; c__Deinococci; o__Deinococcales; f__Deinococcaceae; g__Deinococcus; s__	0.99988
2396ee857eeae3a3eccd5cee50ef7e85	k__Bacteria; p__[Thermi]; c__Deinococci; o__Deinococcales; f__Deinococcaceae; g__Deinococcus; s__	0.999877
2f3fac5da2db57aceb5a3d86d5f62266	k__Bacteria; p__Actinobacteria; c__Actinobacteria; o__Actinomycetales; f__Kineosporiaceae; g__Kineococcus; s__	0.999954
d9b9a5abaca2df73b5a0bab026f2415b	k__Bacteria; p__[Thermi]; c__Deinococci; o__Deinococcales; f__Deinococcaceae; g__Deinococcus; s__	0.990922
f780d92c4a1aaf012c0a2f802017ba26	k__Bacteria; p__Proteobacteria; c__Alphaproteobacteria; o__Sphingomonadales; f__Sphingomonadaceae; g__Sphingomonas; s__mali	0.982965
84894c8ed5ed9519126a5bb11e6bc790	k__Bacteria; p__Proteobacteria; c__Betaproteobacteria; o__Burkholderiales; f__Oxalobacteraceae; g__Naxibacter; s__indica	0.922624
0ef5474a3ffa8939d6ca6496e1becae9	k__Bacteria; p__[Thermi]; c__Deinococci; o__Deinococcales; f__Deinococcaceae; g__Deinococcus; s__	0.999878
ce14ede8d0ff2a537cf3e8ca44f9fdf2	k__Bacteria; p__Proteobacteria; c__Gammaproteobacteria; o__Pseudomonadales; f__Pseudomonadaceae; g__Pseudomonas	0.935734
561ceac43741d94e4985f1f55b4ae881	k__Bacteria; p__Proteobacteria; c__Betaproteobacteria; o__Burkholderiales; f__Oxalobacteraceae; g__Massilia; s__niastensis	0.879127
f234dd0f0f2ec3316058d3f3fb42772d	k__Bacteria; p__Proteobacteria; c__Betaproteobacteria; o__Burkholderiales; f__Oxalobacteraceae; g__Massilia; s__niastensis	0.896268
468ca9219a64a22d3039a080b6d0bf73	k__Bacteria; p__Proteobacteria; c__Alphaproteobacteria; o__Rhizobiales; f__Methylobacteriaceae; g__Magnetospirillum; s__magnetotacticum	0.795772
2e80b00b315f86cf6766ff51904ac168	k__Bacteria; p__Proteobacteria; c__Alphaproteobacteria; o__Rhizobiales; f__Methylobacteriaceae; g__Methylobacterium; s__adhaesivum	0.998621
35f4248f6bcced22c58f5ff373059d46	k__Bacteria; p__Proteobacteria; c__Alphaproteobacteria; o__Rhizobiales; f__Methylobacteriaceae; g__Methylobacterium; s__adhaesivum	0.896828
f64153f3e5cdd82eee1ad9dd5bb6739e	k__Bacteria; p__Actinobacteria; c__Actinobacteria; o__Actinomycetales; f__Geodermatophilaceae	0.99985
19f4b5d81d60c589657512c2dbf075e4	k__Bacteria; p__Proteobacteria; c__Alphaproteobacteria; o__Sphingomonadales; f__Sphingomonadaceae; g__Sphingomonas; s__mali	0.821901
69b4f40fb26ae118a605e7c3f111f12f	k__Bacteria; p__Proteobacteria; c__Alphaproteobacteria; o__Rhizobiales; f__Methylobacteriaceae; g__Methylobacterium; s__adhaesivum	0.999738
154e96ffba7337bea53fb51652507617	k__Bacteria; p__Proteobacteria; c__Alphaproteobacteria; o__Sphingomonadales; f__Sphingomonadaceae; g__Sphingomonas; s__asaccharolytica	0.858644
6596124350abf70f888f5486818c2775	k__Bacteria; p__Proteobacteria; c__Betaproteobacteria; o__Burkholderiales; f__Comamonadaceae	0.999795
f2ecd1059b76e92c97ceeead8dcf3f09	k__Bacteria; p__Proteobacteria; c__Alphaproteobacteria; o__Sphingomonadales; f__Sphingomonadaceae; g__Sphingomonas; s__asaccharolytica	0.967852
0500c2cde70a8553fe98100620458233	k__Bacteria; p__Proteobacteria; c__Alphaproteobacteria; o__Sphingomonadales; f__Sphingomonadaceae; g__Sphingomonas; s__asaccharolytica	0.962383
1da40eecc3747ac317269d9073e82a22	k__Bacteria; p__Proteobacteria; c__Alphaproteobacteria; o__Rhizobiales	0.999969
15b967516e4b0fd09dd1e24edce90691	k__Bacteria; p__Proteobacteria; c__Alphaproteobacteria; o__Sphingomonadales; f__Sphingomonadaceae; g__Sphingomonas	0.997598
d53b36d46050973edca08b4c77498919	k__Bacteria; p__Proteobacteria; c__Alphaproteobacteria; o__Sphingomonadales; f__Sphingomonadaceae; g__Sphingomonas; s__mali	0.959719
29dfd5ef8194664c83cce248d4d85fa9	k__Bacteria; p__Proteobacteria; c__Gammaproteobacteria; o__Enterobacteriales; f__Enterobacteriaceae	0.998243
8bf5185f3aa2c7fc52c9b992e91d8a23	k__Bacteria; p__Actinobacteria; c__Actinobacteria; o__Actinomycetales; f__Kineosporiaceae; g__Quadrisphaera; s__granulorum	0.999804
3bc66db284e6cfb054c01974dc14c5e7	k__Bacteria; p__Proteobacteria; c__Alphaproteobacteria; o__Sphingomonadales; f__Sphingomonadaceae; g__Sphingomonas; s__mali	0.987288
838c82d4a147cf80fd560e6adb0c3dfc	k__Bacteria; p__Proteobacteria; c__Betaproteobacteria; o__Burkholderiales; f__Comamonadaceae	0.999723
34fea04383415f65226515ae84124d14	k__Bacteria; p__Proteobacteria; c__Alphaproteobacteria; o__Sphingomonadales; f__Sphingomonadaceae; g__Sphingomonas; s__asaccharolytica	0.999356
27b4344068b67cd2fd1eeaae9e0a50df	k__Bacteria; p__Proteobacteria; c__Betaproteobacteria; o__Burkholderiales; f__Comamonadaceae	0.99955
ca234690e1c7c03b2eaa07c47fec1327	k__Bacteria; p__Proteobacteria; c__Alphaproteobacteria; o__Rhizobiales; f__Methylobacteriaceae; g__Methylobacterium	0.974886
b1f9a9493d1501c62e648f69a7c49b6d	k__Bacteria; p__Proteobacteria; c__Gammaproteobacteria; o__Enterobacteriales; f__Enterobacteriaceae	0.998208
0f0d31307b9aa87f1c4cc5d3de55da04	k__Bacteria; p__Actinobacteria; c__Actinobacteria; o__Actinomycetales; f__Microbacteriaceae	0.989442
8958ca35f2afcb5d0da2bf7fe3af09fb	k__Bacteria; p__Proteobacteria; c__Alphaproteobacteria; o__Sphingomonadales; f__Sphingomonadaceae; g__Sphingomonas; s__mali	0.994006
fcd37c5b71fd1f13daa1721df5aa768d	k__Bacteria; p__Proteobacteria; c__Alphaproteobacteria; o__Sphingomonadales; f__Sphingomonadaceae; g__Sphingomonas; s__asaccharolytica	0.838333
b571989290273d054b5e519e43454f81	k__Bacteria; p__Proteobacteria; c__Gammaproteobacteria; o__Enterobacteriales; f__Enterobacteriaceae	0.998217
6428b20e34ce4fbfb35c24e9b22ea152	k__Bacteria; p__Proteobacteria; c__Deltaproteobacteria; o__Myxococcales; f__Cystobacterineae; g__; s__	0.968704
a2c4f23c6394f6ad9204875a4b886674	k__Bacteria; p__Actinobacteria; c__Actinobacteria; o__Actinomycetales; f__Microbacteriaceae; g__Rathayibacter; s__caricis	0.999286
8121a52b7753fdb0c971211115b42058	k__Bacteria; p__Proteobacteria; c__Alphaproteobacteria; o__Rhizobiales	0.999945
0bef844d9c922dde21665fac1ae39f5f	k__Bacteria; p__Proteobacteria; c__Betaproteobacteria; o__Burkholderiales; f__Oxalobacteraceae; g__Naxibacter; s__indica	0.715585
0fbc1d871c8e90f5b5a3f751808d917f	k__Bacteria; p__Proteobacteria; c__Alphaproteobacteria; o__Sphingomonadales; f__Sphingomonadaceae; g__Sphingomonas; s__mali	0.902253
9c9896cedfc0e8a089ec8eb89ef0d5ec	k__Bacteria; p__Actinobacteria; c__Actinobacteria; o__Actinomycetales; f__Geodermatophilaceae	0.999919
3307a6ff6a21d87e6696623125698c33	k__Bacteria; p__Proteobacteria; c__Gammaproteobacteria; o__Pseudomonadales; f__Pseudomonadaceae; g__Pseudomonas	0.70927
e11f722b6f65720648478214a8e4d052	k__Bacteria; p__[Thermi]; c__Deinococci; o__Deinococcales; f__Deinococcaceae; g__Deinococcus; s__	0.999739
9a9e4a9bb0122278003df5ad36d4187d	k__Bacteria; p__Proteobacteria; c__Alphaproteobacteria; o__Rhizobiales	0.999575
f873a19811b629d99caa77ed5a02ac0c	k__Bacteria; p__Actinobacteria; c__Actinobacteria; o__Actinomycetales; f__Microbacteriaceae; g__Frigoribacterium; s__	0.89559
d2628e4da7f1baa60756bcb69a09de92	k__Bacteria; p__Proteobacteria; c__Betaproteobacteria; o__Burkholderiales; f__Oxalobacteraceae; g__Massilia; s__aurea	0.990476
bfd1a26f8cd8284ce5e8e5a0ddabeb93	k__Bacteria; p__Proteobacteria; c__Deltaproteobacteria; o__Myxococcales; f__Cystobacterineae; g__; s__	0.8874
52917da26a458c6ecc58cdd94b73af0a	k__Bacteria; p__Actinobacteria; c__Actinobacteria; o__Actinomycetales; f__Microbacteriaceae; g__Frigoribacterium; s__	0.898815
587a29291225b71c7da6ddec74a32555	k__Bacteria; p__Actinobacteria; c__Actinobacteria; o__Actinomycetales; f__Kineosporiaceae; g__Kineococcus; s__	0.999979
3e6a5fbcde7bce02f66be8ef92a1e4a7	k__Bacteria; p__Proteobacteria; c__Alphaproteobacteria; o__Sphingomonadales; f__Sphingomonadaceae; g__Sphingomonas; s__asaccharolytica	0.983277
14aee8b9b3b555141420bc3dd9ac3972	k__Bacteria; p__Proteobacteria; c__Alphaproteobacteria; o__Sphingomonadales; f__Sphingomonadaceae; g__Sphingomonas; s__asaccharolytica	0.988993
d1ccb36b16aefae950ae6ce7cf2c27fc	k__Bacteria; p__[Thermi]; c__Deinococci; o__Deinococcales; f__Deinococcaceae; g__Deinococcus; s__	0.999887
159c0518ec907423f7f909ee841c4433	k__Bacteria; p__Proteobacteria; c__Betaproteobacteria; o__Burkholderiales; f__Oxalobacteraceae	0.999806
059c348dc67ace0dcfa34153392031d5	k__Bacteria; p__Proteobacteria; c__Alphaproteobacteria; o__Sphingomonadales; f__Sphingomonadaceae; g__Sphingomonas; s__mali	0.988471
26083f576576ec92c26c2259d220282f	k__Bacteria; p__Proteobacteria; c__Alphaproteobacteria; o__Sphingomonadales; f__Sphingomonadaceae; g__Sphingomonas; s__mali	0.976002
b2ef7f5dea5c48bcfc40ef818023b9fd	k__Bacteria; p__Proteobacteria; c__Alphaproteobacteria; o__Rhizobiales; f__Methylobacteriaceae; g__Methylobacterium; s__mesophilicum	0.998043
16844e3a1fd0f035a04b974f359b0794	k__Bacteria; p__[Thermi]; c__Deinococci; o__Deinococcales; f__Deinococcaceae; g__Deinococcus; s__	0.99994
1ee460b6c10148a24515ad6a1a73f845	k__Bacteria; p__Proteobacteria; c__Alphaproteobacteria; o__Rhizobiales; f__Methylobacteriaceae; g__Methylobacterium; s__mesophilicum	0.861149
3a384956237862428f7ac08f715e1cd1	k__Bacteria; p__Proteobacteria; c__Gammaproteobacteria; o__Pseudomonadales; f__Pseudomonadaceae; g__Pseudomonas	0.784034
f4df59e5b95698f34855791be3a7fe1e	k__Bacteria; p__Proteobacteria; c__Betaproteobacteria; o__Burkholderiales; f__Comamonadaceae	0.999843
baaae4e77221b8800e2eb3a30a90e7e8	k__Bacteria; p__Proteobacteria; c__Betaproteobacteria; o__Burkholderiales; f__Oxalobacteraceae; g__Massilia; s__aurea	0.772411
dd8a7ba4ca4d5f85945499cee7bbd6d6	k__Bacteria; p__Proteobacteria; c__Alphaproteobacteria; o__Rhizobiales; f__Methylobacteriaceae; g__Magnetospirillum; s__magnetotacticum	0.710543
bc8e6568acbcc509e8d17f3942161159	k__Bacteria; p__Proteobacteria; c__Gammaproteobacteria; o__Enterobacteriales; f__Enterobacteriaceae	0.998306
2c61b6f02c88f8b6b0a3a7063d1bc905	k__Bacteria; p__Proteobacteria; c__Alphaproteobacteria; o__Rhizobiales; f__Methylobacteriaceae; g__Methylobacterium; s__mesophilicum	0.89329
ae5faa1d5579d4b28620a00998ed541d	k__Bacteria; p__Proteobacteria; c__Alphaproteobacteria; o__Sphingomonadales; f__Sphingomonadaceae; g__Sphingomonas; s__asaccharolytica	0.966017
e84f24c27a2f564d65fd819e26d6a9af	k__Bacteria; p__Proteobacteria; c__Gammaproteobacteria; o__Pseudomonadales; f__Pseudomonadaceae	0.714264
150c218aa5a872bc9845dd2a59cb67d4	k__Bacteria; p__Proteobacteria; c__Alphaproteobacteria; o__Sphingomonadales; f__Sphingomonadaceae; g__Sphingomonas; s__asaccharolytica	0.988541
a03d24ec50798e07196e378112a7bb04	k__Bacteria; p__Actinobacteria; c__Actinobacteria; o__Actinomycetales; f__Microbacteriaceae; g__Curtobacterium; s__	0.998472
9db45b71d818d650902050466a359540	k__Bacteria; p__Proteobacteria; c__Alphaproteobacteria; o__Sphingomonadales; f__Sphingomonadaceae; g__Sphingomonas; s__mali	0.845698
5dcbb2a39ac3f11c337ed7f608c83c2b	k__Bacteria; p__Proteobacteria; c__Alphaproteobacteria; o__Sphingomonadales; f__Sphingomonadaceae; g__Sphingomonas; s__mali	0.995694
c6379ce29a9a697673482a14b3acea2b	k__Bacteria; p__Proteobacteria; c__Alphaproteobacteria; o__Sphingomonadales; f__Sphingomonadaceae; g__Sphingomonas; s__mali	0.902404
7dc7b4abc15734c307eca1f0181badb6	k__Bacteria; p__Proteobacteria; c__Gammaproteobacteria	1
3ccb6025e7fb30e44e2066a51253925b	k__Bacteria; p__Proteobacteria; c__Alphaproteobacteria; o__Sphingomonadales; f__Sphingomonadaceae; g__Sphingomonas; s__mali	0.996307
5c489b95896227047d2649ad8852d5c5	k__Bacteria; p__Proteobacteria; c__Alphaproteobacteria; o__Rhizobiales; f__Methylobacteriaceae; g__Methylobacterium; s__adhaesivum	0.867278
009756c8c44241dea91cc493479f58c1	k__Bacteria; p__Proteobacteria; c__Alphaproteobacteria; o__Rhizobiales; f__Methylobacteriaceae; g__Methylobacterium; s__adhaesivum	0.871082
197d81431edf99eee9e97a34286a4f01	k__Bacteria; p__Actinobacteria; c__Actinobacteria; o__Actinomycetales; f__Microbacteriaceae; g__; s__	0.727958
2fd1dcf8bfd0d01c76818ab50327d493	k__Bacteria; p__Proteobacteria; c__Alphaproteobacteria; o__Sphingomonadales; f__Sphingomonadaceae; g__Sphingomonas; s__mali	0.991194
9bfb2bea3ab3ac02817eb4dad16273c8	k__Bacteria; p__Proteobacteria; c__Alphaproteobacteria; o__Rhizobiales; f__Methylobacteriaceae; g__Magnetospirillum; s__magnetotacticum	0.953019
f24d7704b533a9e2908df3dfd65ba819	k__Bacteria; p__Proteobacteria; c__Alphaproteobacteria; o__Sphingomonadales; f__Sphingomonadaceae; g__Sphingomonas; s__mali	0.990501
ca527b6a9fcc13c7c90afd43795a65d2	k__Bacteria; p__Proteobacteria; c__Alphaproteobacteria; o__Rhizobiales; f__Methylobacteriaceae; g__Magnetospirillum; s__magnetotacticum	0.954111
995a99ab52e7089c9b229258d707f92d	k__Bacteria; p__Proteobacteria; c__Alphaproteobacteria; o__Sphingomonadales; f__Sphingomonadaceae; g__Sphingomonas; s__mali	0.87748
f608229f32c8c3284c224af77b3a46d4	k__Bacteria; p__Proteobacteria; c__Alphaproteobacteria; o__Sphingomonadales; f__Sphingomonadaceae; g__Sphingomonas; s__mali	0.827849
2ac06d7c3150f71ffae94156639f5a79	k__Bacteria; p__Proteobacteria; c__Alphaproteobacteria; o__Sphingomonadales; f__Sphingomonadaceae; g__Sphingomonas; s__mali	0.938396
21f228631ebca9d79dd28feb5e0688e0	k__Bacteria; p__Proteobacteria; c__Betaproteobacteria; o__Burkholderiales; f__Oxalobacteraceae; g__Massilia; s__brevitalea	0.85731
398a94af065df9686c6be557ac368261	k__Bacteria; p__Proteobacteria; c__Alphaproteobacteria; o__Sphingomonadales; f__Sphingomonadaceae; g__Sphingomonas; s__asaccharolytica	0.993119
4c09aacf749a0bb7edb2a4422428b610	k__Bacteria; p__Actinobacteria; c__Actinobacteria; o__Actinomycetales; f__Microbacteriaceae; g__Rathayibacter; s__caricis	0.999232
00a906cacf87e82f75dd478fdbdb4cbf	k__Bacteria; p__Proteobacteria; c__Betaproteobacteria; o__Burkholderiales; f__Comamonadaceae	0.999696
d46aa51a2aebf6d3da5a78788ff3d6ed	k__Bacteria; p__Proteobacteria; c__Gammaproteobacteria; o__Enterobacteriales; f__Enterobacteriaceae	0.997858
7dbe17bbc3820213add73021691a5b5e	k__Bacteria; p__[Thermi]; c__Deinococci; o__Deinococcales; f__Deinococcaceae; g__Deinococcus; s__	0.999945
ff2c3face9a48bb20bd73bcc17228d74	k__Bacteria; p__Proteobacteria; c__Betaproteobacteria; o__Burkholderiales; f__Oxalobacteraceae; g__Massilia	0.724219
8a36f7e25b3953df7fa78c34254aef36	k__Bacteria; p__Proteobacteria; c__Alphaproteobacteria; o__Rhizobiales; f__Methylobacteriaceae; g__Methylobacterium; s__	0.96129
29476a7b7a404b194ad25033ce9dea2d	k__Bacteria; p__Actinobacteria; c__Actinobacteria; o__Actinomycetales; f__Kineosporiaceae; g__Kineococcus; s__	0.999976
c6c3d20ea6c187f82deeade53022c4f2	k__Bacteria; p__Actinobacteria; c__Actinobacteria; o__Actinomycetales; f__Kineosporiaceae; g__Kineococcus; s__	0.999972
7558fdf4f4baa6ca44544b6bc37127a0	k__Bacteria; p__Proteobacteria; c__Alphaproteobacteria; o__Sphingomonadales; f__Sphingomonadaceae; g__Sphingomonas; s__mali	0.974675
c737c946977c4975b00271e097ceb25b	k__Bacteria; p__Proteobacteria; c__Betaproteobacteria; o__Burkholderiales; f__Comamonadaceae	0.999649
629b413c6ff3cfb9bf8cbed9c78e1383	k__Bacteria; p__Proteobacteria; c__Alphaproteobacteria; o__Sphingomonadales; f__Sphingomonadaceae; g__Sphingomonas; s__mali	0.993409
0b120822dfebe6f4db37f6eb29c881e0	k__Bacteria; p__Firmicutes; c__Bacilli; o__Lactobacillales; f__Aerococcaceae; g__Aerococcus; s__	0.987588
eea0ef2e4b25c394352287300a6dfb04	k__Bacteria; p__Proteobacteria; c__Betaproteobacteria; o__Burkholderiales; f__Oxalobacteraceae	0.999487
7ca9406a38a54cd866763b9b4fc719ea	k__Bacteria; p__Proteobacteria; c__Gammaproteobacteria; o__Enterobacteriales; f__Enterobacteriaceae	1
9a2226ba964e386c4f87364ee5324de0	k__Bacteria; p__Proteobacteria; c__Alphaproteobacteria; o__Sphingomonadales; f__Sphingomonadaceae; g__Sphingomonas	0.99167
f78c84f11f2dadfacaf5f28b0d68fc75	k__Bacteria; p__Actinobacteria; c__Actinobacteria; o__Actinomycetales; f__Microbacteriaceae; g__; s__	0.760901
cc39d581521fbde47249811b4e4d82c7	k__Bacteria; p__Actinobacteria; c__Actinobacteria; o__Actinomycetales; f__Microbacteriaceae; g__Curtobacterium; s__	0.99902
38b8fef871da236054e7adf8f2e33015	k__Bacteria; p__Actinobacteria; c__Actinobacteria; o__Actinomycetales; f__Microbacteriaceae; g__Curtobacterium; s__	0.99737
bb0eb967d5cbf304890f6e152703b1b3	k__Bacteria; p__Proteobacteria; c__Betaproteobacteria; o__Burkholderiales; f__Oxalobacteraceae	0.996833
c4c0d9c9df1415331a6b5511458f779a	k__Bacteria; p__Proteobacteria; c__Alphaproteobacteria; o__Sphingomonadales; f__Sphingomonadaceae; g__Sphingomonas; s__mali	0.976322
4eb7e67fb85154687b593e259234f36f	k__Bacteria; p__Actinobacteria; c__Actinobacteria; o__Actinomycetales; f__Pseudonocardiaceae; g__Pseudonocardia	0.988331
1e341fede5f27ec5cf2c18f8df483c5e	k__Bacteria; p__Actinobacteria; c__Actinobacteria; o__Actinomycetales; f__Microbacteriaceae; g__Frigoribacterium; s__	0.794979
d4e04c03f1c6e3a7aa146018907731b0	k__Bacteria; p__Actinobacteria; c__Actinobacteria; o__Actinomycetales; f__Corynebacteriaceae; g__Corynebacterium; s__	0.743456
383042b8628b7c436c8e8e4c78ea22f1	k__Bacteria; p__Proteobacteria; c__Gammaproteobacteria; o__Alteromonadales; f__[Chromatiaceae]	0.999972
abf626fc0f445f48612366101ea456a3	k__Bacteria; p__[Thermi]; c__Deinococci; o__Deinococcales; f__Deinococcaceae; g__Deinococcus; s__	0.999921
aa44a7e8979b07175c0ad4ce186d4ece	k__Bacteria; p__Proteobacteria; c__Gammaproteobacteria; o__Pseudomonadales; f__Pseudomonadaceae; g__Pseudomonas	0.904029
91199ee2d1c1fb6b7e8a10605faa7af9	k__Bacteria; p__[Thermi]; c__Deinococci; o__Deinococcales; f__Deinococcaceae; g__Deinococcus; s__	0.999925
11f4708a7ddc54154ebfe4c3425a7a56	k__Bacteria; p__Proteobacteria; c__Alphaproteobacteria; o__Rhizobiales; f__Methylobacteriaceae; g__Methylobacterium; s__komagatae	0.999829
73207b3221b94ca0aa6893f85c97b5ea	k__Bacteria; p__Proteobacteria; c__Alphaproteobacteria; o__Sphingomonadales; f__Sphingomonadaceae; g__Sphingomonas	0.972178
70867fd27424e85c1e8d6981df7f0adb	k__Bacteria; p__Proteobacteria; c__Alphaproteobacteria; o__Sphingomonadales; f__Sphingomonadaceae; g__Sphingomonas; s__asaccharolytica	0.847518
1f83a93cd73947bfa7f3fe0a229afc0c	k__Bacteria; p__Proteobacteria; c__Alphaproteobacteria; o__Sphingomonadales; f__Sphingomonadaceae; g__Sphingomonas	0.997971
2c67e28316d4155d3257da6fbed3ea22	k__Bacteria; p__Proteobacteria; c__Alphaproteobacteria; o__Rhizobiales; f__Methylobacteriaceae; g__Methylobacterium; s__mesophilicum	0.999114
2e4aeb70cf00602a38924d3291006f8f	k__Bacteria; p__Proteobacteria; c__Alphaproteobacteria; o__Rhizobiales; f__Aurantimonadaceae; g__Aurantimonas; s__ureilytica	0.891941
14d0889c30a339231a254f4e8ca0755c	k__Bacteria; p__[Thermi]; c__Deinococci; o__Deinococcales; f__Deinococcaceae; g__Deinococcus; s__	0.999957
46dd9aedf3ef4294776cc0a73fb1237e	k__Bacteria; p__Proteobacteria; c__Alphaproteobacteria; o__Rhizobiales; f__Methylobacteriaceae; g__Methylobacterium; s__komagatae	0.999949
da0deaf9a89d7ca72f8653e5bf866052	k__Bacteria; p__Proteobacteria; c__Alphaproteobacteria; o__Sphingomonadales; f__Sphingomonadaceae; g__Sphingomonas; s__asaccharolytica	0.993811
6d7b513212209c5435be0ee10f5b7d10	k__Bacteria; p__Proteobacteria; c__Gammaproteobacteria; o__Pseudomonadales; f__Pseudomonadaceae; g__Pseudomonas	0.947048
462b04a31e1497a1149c66d894b4c9bf	k__Bacteria; p__[Thermi]; c__Deinococci; o__Deinococcales; f__Deinococcaceae; g__Deinococcus; s__	0.99968
66647e6eba577e5fe7275aa87f4378ea	k__Bacteria; p__Actinobacteria; c__Actinobacteria; o__Actinomycetales; f__Microbacteriaceae; g__; s__	0.8326
164813b02174857df5607e34fbdc190d	k__Bacteria; p__Proteobacteria; c__Alphaproteobacteria; o__Sphingomonadales; f__Sphingomonadaceae; g__Sphingomonas; s__asaccharolytica	0.705628
8bfa53b51e7f719a3136e31cdb864323	k__Bacteria; p__[Thermi]; c__Deinococci; o__Deinococcales; f__Deinococcaceae; g__Deinococcus; s__	0.999642
96818e3aa4978719a2897f75c53e7c27	k__Bacteria; p__Proteobacteria; c__Betaproteobacteria; o__Burkholderiales; f__Oxalobacteraceae; g__Massilia; s__niastensis	0.885704
2b5d4a07468853eb064f77dcb136966d	k__Bacteria; p__Proteobacteria; c__Betaproteobacteria; o__Burkholderiales; f__Oxalobacteraceae; g__Massilia; s__aurea	0.706545
675ab5bda4db44a0c5caf1ab5d45ebf9	k__Bacteria; p__[Thermi]; c__Deinococci; o__Deinococcales; f__Deinococcaceae; g__Deinococcus; s__	0.983056
5411aa43a7bfbb9b8b32dd44615a8396	k__Bacteria; p__Proteobacteria; c__Alphaproteobacteria; o__Sphingomonadales; f__Sphingomonadaceae; g__Sphingomonas; s__asaccharolytica	0.867047
91e11027b68cd678081f51d4d7598745	k__Bacteria; p__Proteobacteria; c__Alphaproteobacteria; o__Rhizobiales; f__Methylobacteriaceae; g__Methylobacterium; s__adhaesivum	0.999611
6058074be6bb7a33d6af248366b9dd74	k__Bacteria; p__Proteobacteria; c__Alphaproteobacteria; o__Rhizobiales; f__Methylobacteriaceae; g__Methylobacterium	0.999528
6e4dbcc6c6c169155a7440f7f17250f1	k__Bacteria; p__Actinobacteria; c__Actinobacteria; o__Actinomycetales; f__Microbacteriaceae	0.999687
d6b959c9393d97dcaaaca660a5b3c78f	k__Bacteria; p__Proteobacteria; c__Alphaproteobacteria; o__Sphingomonadales; f__Sphingomonadaceae; g__Sphingomonas; s__mali	0.940017
219b0e630f3c2ec05b87ae70a2b16ff9	k__Bacteria; p__Proteobacteria; c__Betaproteobacteria; o__Burkholderiales; f__Oxalobacteraceae; g__Massilia; s__aurea	0.989578
c2011dcda3a4746a6e1d2fa1a6e3f773	k__Bacteria; p__[Thermi]; c__Deinococci; o__Deinococcales; f__Deinococcaceae; g__Deinococcus; s__	0.999929
f178984e47b1576cc92f34e0effe7def	k__Bacteria; p__Proteobacteria; c__Alphaproteobacteria; o__Sphingomonadales; f__Sphingomonadaceae; g__Sphingomonas; s__asaccharolytica	0.996459
51b6f6f38b55058b22bb17b1505dc1d7	k__Bacteria; p__Proteobacteria; c__Alphaproteobacteria; o__Sphingomonadales; f__Sphingomonadaceae; g__Sphingomonas; s__asaccharolytica	0.887075
96c21574a875dbe7415bcd4c9e4d41b4	k__Bacteria; p__Proteobacteria; c__Alphaproteobacteria; o__Rhizobiales; f__Methylobacteriaceae; g__Methylobacterium; s__komagatae	0.999964
ba8acd34230e036f18109c8874c74a7e	k__Bacteria; p__Proteobacteria; c__Alphaproteobacteria; o__Rhizobiales; f__Methylobacteriaceae; g__Methylobacterium; s__mesophilicum	0.816391
b3979fba642dc37e52fd6e98e7b0e1f7	k__Bacteria; p__Proteobacteria; c__Alphaproteobacteria; o__Sphingomonadales; f__Sphingomonadaceae; g__Sphingomonas	0.998576
cc82ae024c0e9cb6bf17ee108d5a5939	k__Bacteria; p__Proteobacteria; c__Alphaproteobacteria; o__Sphingomonadales; f__Sphingomonadaceae; g__Sphingomonas; s__mali	0.988185
8928f47f98c4701682c9a707f8da598a	k__Bacteria; p__Proteobacteria; c__Alphaproteobacteria; o__Sphingomonadales; f__Sphingomonadaceae; g__Sphingomonas; s__mali	0.891546
04d2e29e6b72c616c35b67d88693b7fe	k__Bacteria; p__Proteobacteria; c__Alphaproteobacteria; o__Rhizobiales	0.999946
5f789661b05e9a335229fcaf639f95b3	k__Bacteria; p__Actinobacteria; c__Actinobacteria; o__Actinomycetales	0.999818
fa174cde1df97bc41ec27dafa2edcbcb	k__Bacteria; p__Actinobacteria; c__Actinobacteria; o__Actinomycetales; f__Microbacteriaceae; g__Curtobacterium; s__	0.998711
6ffd604abb9b8fb5a660ab780591bf9e	k__Bacteria; p__Proteobacteria; c__Alphaproteobacteria; o__Rhizobiales; f__Methylobacteriaceae; g__Magnetospirillum; s__magnetotacticum	0.973761
e7d785e3f53a6ffd6b7fb1ac2cdedc17	k__Bacteria; p__Proteobacteria; c__Gammaproteobacteria; o__Enterobacteriales; f__Enterobacteriaceae	0.998137
9d1078d99dac59928cad871440f76d4b	k__Bacteria; p__Actinobacteria; c__Actinobacteria; o__Actinomycetales; f__Microbacteriaceae; g__Rathayibacter; s__caricis	0.998903
dda12fe86037856af65d10657a02e82d	k__Bacteria; p__Proteobacteria; c__Alphaproteobacteria; o__Rhizobiales; f__Methylobacteriaceae; g__Methylobacterium; s__komagatae	0.999856
39515bcc37235a3a351bfde394022ff6	k__Bacteria; p__Proteobacteria; c__Alphaproteobacteria; o__Rhizobiales; f__Methylobacteriaceae; g__Methylobacterium; s__mesophilicum	0.920502
47d7704b251ab57a2d2a39286e119a3e	k__Bacteria; p__Proteobacteria; c__Alphaproteobacteria; o__Sphingomonadales; f__Sphingomonadaceae; g__Sphingomonas; s__mali	0.835886
1d0656cc1354800031dc519b5cb778ff	k__Bacteria; p__Actinobacteria; c__Actinobacteria; o__Actinomycetales; f__Microbacteriaceae; g__Curtobacterium; s__	0.998604
e2a3e713d576bfd698415920474ea18a	k__Bacteria; p__Proteobacteria; c__Alphaproteobacteria; o__Rhizobiales; f__Methylobacteriaceae; g__Methylobacterium; s__mesophilicum	0.844815
6d7bdfad7809232603d47981c02aa67c	k__Bacteria; p__[Thermi]; c__Deinococci; o__Deinococcales; f__Deinococcaceae; g__Deinococcus; s__	0.999678
26cafe1cefa7979201723cbe1a1787a6	k__Bacteria; p__Proteobacteria; c__Alphaproteobacteria; o__Sphingomonadales; f__Sphingomonadaceae; g__Sphingomonas; s__mali	0.871773
ba7a93eac1a550aac695a8670b303882	k__Bacteria; p__Proteobacteria; c__Alphaproteobacteria; o__Sphingomonadales; f__Sphingomonadaceae; g__Sphingomonas; s__mali	0.870526
a781edccace92bc17dd973e58671a03d	k__Bacteria; p__Proteobacteria; c__Alphaproteobacteria; o__Sphingomonadales; f__Sphingomonadaceae; g__Sphingomonas; s__asaccharolytica	0.862035
e2323187494753315b13abe9f760b4fe	k__Bacteria; p__Firmicutes; c__Bacilli; o__Bacillales; f__Staphylococcaceae; g__Staphylococcus	0.963562
9c1c514bff4ef5e85b970d6fce0118f7	k__Bacteria; p__Proteobacteria; c__Betaproteobacteria; o__Burkholderiales; f__Oxalobacteraceae	0.999229
38de9c60a2deaea43751be7dc0777843	k__Bacteria; p__Proteobacteria; c__Alphaproteobacteria; o__Sphingomonadales; f__Sphingomonadaceae; g__Sphingomonas; s__mali	0.700352
a1f4e8121b46bbdf2357072064e0a6ac	k__Bacteria; p__[Thermi]; c__Deinococci; o__Deinococcales; f__Deinococcaceae; g__Deinococcus; s__	0.999884
0b22bd6a8600aa07202c3b8269021b36	k__Bacteria; p__[Thermi]; c__Deinococci; o__Deinococcales; f__Deinococcaceae; g__Deinococcus; s__	0.999752
91dc022900c44168216602e38fc84294	k__Bacteria; p__Proteobacteria; c__Alphaproteobacteria; o__Sphingomonadales; f__Sphingomonadaceae; g__Sphingomonas	0.999558
b72fa6e959bc313522206f1d88f38104	k__Bacteria; p__Proteobacteria; c__Alphaproteobacteria; o__Sphingomonadales; f__Sphingomonadaceae; g__Sphingomonas; s__mali	0.928476
b549f5094cf9b14be3ca7eb9bf20c918	k__Bacteria; p__Actinobacteria; c__Actinobacteria; o__Actinomycetales; f__Kineosporiaceae; g__Quadrisphaera; s__granulorum	0.99979
d7f7172ad9fb82d0b04c5f7d828d8b27	k__Bacteria; p__Actinobacteria; c__Actinobacteria; o__Actinomycetales; f__Microbacteriaceae; g__Frigoribacterium; s__	0.818055
31671e40df1945b01b3355b871194491	k__Bacteria; p__Actinobacteria; c__Actinobacteria; o__Actinomycetales; f__Streptomycetaceae; g__Streptomyces	0.961504
f7cad526abdc6b463d775cfcff98cfd1	k__Bacteria; p__Proteobacteria; c__Alphaproteobacteria; o__Rhizobiales; f__Aurantimonadaceae; g__; s__	0.980638
0c96f0bd34f4bd5e09e5509735ac8365	k__Bacteria; p__Actinobacteria; c__Actinobacteria; o__Actinomycetales; f__Streptomycetaceae; g__Amycolatopsis; s__coloradensis	0.943993
c4978553ad4b8165357f3f142e81d8f1	k__Bacteria; p__Proteobacteria; c__Betaproteobacteria; o__Burkholderiales; f__Comamonadaceae	0.999646
f233dea0b2e9149f30a6f9041a81fad2	k__Bacteria; p__Actinobacteria; c__Actinobacteria; o__Actinomycetales; f__Microbacteriaceae; g__; s__	0.759736
5c7209a6fa7ac01849687ff9ec675b11	k__Bacteria; p__Proteobacteria; c__Alphaproteobacteria; o__Sphingomonadales; f__Sphingomonadaceae; g__Sphingomonas; s__mali	0.981247
8ae2973a18f47467b2d97c3ec404a3ef	k__Bacteria; p__Proteobacteria; c__Alphaproteobacteria; o__Rhizobiales; f__Methylobacteriaceae; g__Methylobacterium; s__adhaesivum	0.990886
4e072ad425a99b06616baf7326ad69c5	k__Bacteria; p__Proteobacteria; c__Alphaproteobacteria; o__Rhizobiales; f__Methylobacteriaceae; g__Methylobacterium; s__komagatae	0.999948
d046867ca57bb181ddf71c9b35e70fbc	k__Bacteria; p__Proteobacteria; c__Betaproteobacteria; o__Burkholderiales; f__Comamonadaceae	0.999384
80ba8387453e0d5e0280c38930318ac0	k__Bacteria; p__Proteobacteria; c__Alphaproteobacteria; o__Rhizobiales; f__Methylobacteriaceae; g__Methylobacterium; s__mesophilicum	0.997429
441e0c0e887557d7d21fd28f0b6335c6	k__Bacteria; p__Actinobacteria; c__Actinobacteria; o__Actinomycetales; f__Nocardiaceae; g__Rhodococcus; s__globerulus	0.734408
5c0fd39f61c51e35ce2cd0d66b2a76e4	k__Bacteria; p__[Thermi]; c__Deinococci; o__Deinococcales; f__Deinococcaceae; g__Deinococcus; s__	0.999913
9c07dc65dac2e567a0c8d239ade7bd65	k__Bacteria; p__Actinobacteria; c__Actinobacteria; o__Actinomycetales; f__Nocardiaceae; g__Rhodococcus; s__globerulus	0.902334
bc4d639282c7f8a1e8dc3ef09e5a870f	k__Bacteria; p__Proteobacteria; c__Alphaproteobacteria; o__Rhizobiales; f__Methylobacteriaceae; g__Methylobacterium; s__komagatae	0.999959
a08f6786863c0819484ff2d23cd583d1	k__Bacteria; p__Proteobacteria; c__Alphaproteobacteria; o__Rhizobiales; f__Aurantimonadaceae; g__; s__	0.961552
93985c3c933ceb6cc3f9696c52e102df	k__Bacteria; p__[Thermi]; c__Deinococci; o__Deinococcales; f__Deinococcaceae; g__Deinococcus; s__	0.999934
d82e6100ff61d276e458da76042bc6b4	k__Bacteria; p__Actinobacteria; c__Actinobacteria; o__Actinomycetales; f__Kineosporiaceae; g__Kineococcus; s__	0.999969
82a5c4f43de26b7ea302432ee08c70ca	k__Bacteria; p__Actinobacteria; c__Actinobacteria; o__Actinomycetales; f__Geodermatophilaceae	0.999937
4680987fe3f256d770f8a0be6b34a855	k__Bacteria; p__[Thermi]; c__Deinococci; o__Deinococcales; f__Deinococcaceae; g__Deinococcus; s__	0.999827
d0b8bb40d8bfc9f81eea3bdde71e0922	k__Bacteria; p__Proteobacteria; c__Deltaproteobacteria; o__Myxococcales; f__Cystobacterineae; g__; s__	0.963597
e0e873c2f81a4a16144142fd74a5c340	k__Bacteria; p__Proteobacteria; c__Alphaproteobacteria; o__Sphingomonadales; f__Sphingomonadaceae; g__Sphingomonas; s__mali	0.986484
9ceffc5279cdc5f33bca48c2100e5130	k__Bacteria; p__Proteobacteria; c__Alphaproteobacteria; o__Rhizobiales; f__Methylobacteriaceae; g__Methylobacterium; s__mesophilicum	0.999563
25f46e21a459f81281ab9061cb327b53	k__Bacteria; p__Proteobacteria; c__Alphaproteobacteria; o__Rhizobiales; f__Methylobacteriaceae; g__Methylobacterium; s__adhaesivum	0.999511
26a73d0cfc5e5d626aa954b675e0a175	k__Bacteria; p__Actinobacteria; c__Actinobacteria; o__Actinomycetales; f__Microbacteriaceae	0.993425
3aa4c91e921a73d2885af3b558dcb9f6	k__Bacteria; p__Proteobacteria; c__Alphaproteobacteria; o__Sphingomonadales; f__Sphingomonadaceae; g__Sphingomonas; s__mali	0.954425
4199e9503e733d1815204ab26f0dcdf3	k__Bacteria; p__Actinobacteria; c__Actinobacteria; o__Actinomycetales; f__Microbacteriaceae; g__; s__	0.794842
6c5b40f9f19c1f6c6f722fc4bfc3d620	k__Bacteria; p__Proteobacteria; c__Alphaproteobacteria; o__Rhizobiales; f__Methylobacteriaceae	0.999986
966c94ca42e81b2b215fd816307a1970	k__Bacteria; p__Proteobacteria; c__Alphaproteobacteria; o__Sphingomonadales; f__Sphingomonadaceae; g__Sphingomonas; s__mali	0.993311
1bf40b841a2c1e2ce404545947e74a2b	k__Bacteria; p__Proteobacteria; c__Betaproteobacteria; o__Burkholderiales; f__Oxalobacteraceae; g__Massilia; s__aurea	0.986594
4f1f0dc9c6fe71adbc5a5064c0eb7229	k__Bacteria; p__Proteobacteria; c__Deltaproteobacteria; o__Myxococcales; f__Cystobacterineae; g__; s__	0.93393
6c429379fccd2b9b4f5477aaac46c028	k__Bacteria; p__Proteobacteria; c__Betaproteobacteria; o__Burkholderiales; f__Oxalobacteraceae; g__Massilia	0.921132
af25cbda4beea3dfa32245558adaeda8	k__Bacteria; p__Proteobacteria; c__Alphaproteobacteria; o__Sphingomonadales; f__Sphingomonadaceae; g__Sphingomonas; s__mali	0.983681
f4f359380bb31715657ea9cf21f0da41	k__Bacteria; p__Proteobacteria; c__Gammaproteobacteria; o__Enterobacteriales; f__Enterobacteriaceae	0.99784
579ef18d15348aefc6b06724440dbfbd	k__Bacteria; p__Proteobacteria; c__Alphaproteobacteria; o__Rhizobiales; f__Methylobacteriaceae; g__Methylobacterium; s__adhaesivum	0.833463
4c62bdab3cb6c2562f58992df5a2b2ae	k__Bacteria; p__Actinobacteria; c__Actinobacteria; o__Actinomycetales; f__Kineosporiaceae; g__Kineococcus; s__	0.999975
cb0aea860db567717cfbeb0001f136f0	k__Bacteria; p__Proteobacteria; c__Alphaproteobacteria; o__Sphingomonadales; f__Sphingomonadaceae; g__Sphingomonas	0.990808
0548a9ad55d9e2e38e8e87d78d4111eb	k__Bacteria; p__Proteobacteria; c__Alphaproteobacteria; o__Sphingomonadales; f__Sphingomonadaceae; g__Sphingomonas; s__asaccharolytica	0.994604
d3011f054df7e9e83677076c5b18d5ee	k__Bacteria; p__Proteobacteria; c__Betaproteobacteria; o__Burkholderiales; f__Oxalobacteraceae; g__Massilia	0.717904
24955f4ed077538a464d814de1a169ab	k__Bacteria; p__[Thermi]; c__Deinococci; o__Deinococcales; f__Deinococcaceae; g__Deinococcus; s__	0.999888
d9bf23fff784b489cca3069b382f62e1	k__Bacteria; p__Proteobacteria; c__Alphaproteobacteria; o__Sphingomonadales; f__Sphingomonadaceae; g__Sphingomonas; s__asaccharolytica	0.993198
684ecfc01aa5de59e80b89ef084b5447	k__Bacteria; p__Proteobacteria; c__Alphaproteobacteria; o__Rhizobiales; f__Aurantimonadaceae; g__; s__	0.945209
f6ead7ec302441caae0a480346addf3f	k__Bacteria; p__Actinobacteria; c__Actinobacteria; o__Actinomycetales; f__Nocardiaceae; g__Rhodococcus; s__globerulus	0.913404
6a385e1b218d2d6c69859001b799a65f	k__Bacteria; p__Actinobacteria; c__Actinobacteria; o__Actinomycetales; f__Microbacteriaceae; g__Frigoribacterium; s__	0.795413
ff9cc6e501365ceab47a35f7639f5328	k__Bacteria; p__Proteobacteria; c__Alphaproteobacteria; o__Rhizobiales; f__Methylobacteriaceae; g__Methylobacterium	0.976246
5a8be4563f24ce88d5304f8bc4ec2650	k__Bacteria; p__Proteobacteria; c__Gammaproteobacteria; o__Pseudomonadales; f__Pseudomonadaceae; g__Pseudomonas	0.760081
856b8665b84ad309d7d32edd428fb865	k__Bacteria; p__Actinobacteria; c__Actinobacteria; o__Actinomycetales; f__Microbacteriaceae; g__Rathayibacter; s__caricis	0.999218
4edf0ede4629aea072501ccaba3d706e	k__Bacteria; p__Proteobacteria; c__Betaproteobacteria; o__Burkholderiales; f__Oxalobacteraceae; g__Massilia; s__aurea	0.744285
f74316be7980991cda81e394c7f2e647	k__Bacteria; p__[Thermi]; c__Deinococci; o__Deinococcales; f__Deinococcaceae; g__Deinococcus; s__	0.990652
513aebb58259f431ca237290ded74739	k__Bacteria; p__Proteobacteria; c__Alphaproteobacteria; o__Rhizobiales; f__Methylobacteriaceae; g__Methylobacterium; s__adhaesivum	0.838154
aca775969f54f1345e22dd4b5b116b73	k__Bacteria; p__Actinobacteria; c__Actinobacteria; o__Actinomycetales; f__Microbacteriaceae; g__; s__	0.776386
85679c2c3323ae52e7a5652003ffa3c3	k__Bacteria; p__Proteobacteria; c__Alphaproteobacteria; o__Rhizobiales; f__Methylobacteriaceae; g__Methylobacterium; s__komagatae	0.999938
98d2e8b94817121b2387e3c66f2fdfda	k__Bacteria; p__[Thermi]; c__Deinococci; o__Deinococcales; f__Deinococcaceae; g__Deinococcus; s__	0.991885
94dbfec2d388f4f11dfa1836aa0110eb	k__Bacteria; p__Actinobacteria; c__Actinobacteria; o__Actinomycetales; f__Microbacteriaceae; g__Frigoribacterium; s__	0.825775
5d0145381084f4d3bfb752a5d1653a66	k__Bacteria; p__Proteobacteria; c__Gammaproteobacteria; o__Pseudomonadales; f__Pseudomonadaceae; g__Pseudomonas	0.764823
14abf8fe1cb9dae3596fa4687a28be2e	k__Bacteria; p__Proteobacteria; c__Betaproteobacteria; o__Burkholderiales; f__Oxalobacteraceae; g__Massilia; s__aurea	0.983117
885fee94f10d0ba4e89fd783b05faafd	k__Bacteria; p__Proteobacteria; c__Alphaproteobacteria; o__Sphingomonadales; f__Sphingomonadaceae; g__Sphingomonas; s__mali	0.895744
c8277cb1f82b732cad116a731ae42ccb	k__Bacteria; p__Proteobacteria; c__Betaproteobacteria; o__Burkholderiales; f__Oxalobacteraceae; g__Massilia; s__aurea	0.985776
135b585b75ea0d747e4f68655210dc7d	k__Bacteria; p__Actinobacteria; c__Actinobacteria; o__Actinomycetales; f__Nocardiaceae; g__Rhodococcus; s__globerulus	0.884922
60799658d77faec3cb180553760c36eb	k__Bacteria; p__Proteobacteria; c__Alphaproteobacteria; o__Sphingomonadales; f__Sphingomonadaceae; g__Sphingomonas; s__mali	0.947276
1644f41db87e9a5b853dbc9628abfafc	k__Bacteria; p__Proteobacteria; c__Deltaproteobacteria; o__Myxococcales; f__Cystobacterineae; g__; s__	0.984183
14df0bc52da2e3b4a9b43ff551df7fe7	k__Bacteria; p__Proteobacteria; c__Alphaproteobacteria; o__Rhizobiales; f__Methylobacteriaceae; g__Methylobacterium; s__komagatae	0.999818
e4c826c503b15a15c9e7d0ae24e8d6b0	k__Bacteria; p__Proteobacteria; c__Alphaproteobacteria; o__Rhizobiales; f__Methylobacteriaceae; g__Methylobacterium; s__adhaesivum	0.999715
6a42ddaecb99c5f7a11219484fda0970	k__Bacteria; p__Proteobacteria; c__Alphaproteobacteria; o__Rhizobiales; f__Methylobacteriaceae; g__Magnetospirillum; s__magnetotacticum	0.837276
95013b366504d7519f977ad9878f86f7	k__Bacteria; p__Proteobacteria; c__Betaproteobacteria; o__Burkholderiales; f__Comamonadaceae	0.999734
a8905b0a80a9b1d4411f668b4da3cb26	k__Bacteria; p__Proteobacteria; c__Alphaproteobacteria; o__Sphingomonadales; f__Sphingomonadaceae; g__Sphingomonas; s__mali	0.711415
1bfe17858efd0ecec2d4908862044e01	k__Bacteria; p__Actinobacteria; c__Actinobacteria; o__Actinomycetales; f__Nocardiaceae; g__Rhodococcus; s__globerulus	0.890704
8a7486d6f5d17a1e7538f7a4ff0d89ef	k__Bacteria; p__Actinobacteria; c__Actinobacteria; o__Actinomycetales; f__Kineosporiaceae; g__Quadrisphaera; s__granulorum	0.978407
bb4f8d283eb602cb163ed9ea732abb93	k__Bacteria; p__Proteobacteria; c__Gammaproteobacteria; o__Pseudomonadales; f__Pseudomonadaceae; g__Pseudomonas	0.929453
cd61c395ee95116a42da7cdd8e86eeb1	k__Bacteria; p__Proteobacteria; c__Betaproteobacteria; o__Burkholderiales; f__Oxalobacteraceae; g__Massilia; s__aurea	0.988604
dacf80f6cbae835bf66a2f01524cc1c7	k__Bacteria; p__Proteobacteria; c__Alphaproteobacteria; o__Sphingomonadales; f__Sphingomonadaceae; g__Sphingomonas; s__mali	0.968775
78a22773683ec1ed30a1ab876e5f9f33	k__Bacteria; p__Proteobacteria; c__Betaproteobacteria; o__Burkholderiales; f__Oxalobacteraceae; g__Massilia; s__aurea	0.708058
5dd14453a6653366ee353f153d65b84d	k__Bacteria; p__Proteobacteria; c__Alphaproteobacteria; o__Sphingomonadales; f__Sphingomonadaceae; g__Sphingomonas; s__mali	0.982645
981ee852b0464f946acec56f84a3590c	k__Bacteria; p__Proteobacteria; c__Alphaproteobacteria; o__Sphingomonadales; f__Sphingomonadaceae; g__Sphingomonas; s__asaccharolytica	0.811028
ddb633d7a315b290250d99e1b3207d52	k__Bacteria; p__Proteobacteria; c__Alphaproteobacteria; o__Rhizobiales; f__Methylobacteriaceae; g__Methylobacterium; s__adhaesivum	0.99958
f7f07db094e56f5da4f4bf3e833bf54a	k__Bacteria; p__Proteobacteria; c__Gammaproteobacteria; o__Enterobacteriales; f__Enterobacteriaceae	0.99806
a4fc950ec136dcf0145028f61efd6eee	k__Bacteria; p__Proteobacteria; c__Deltaproteobacteria; o__Myxococcales; f__Cystobacterineae; g__; s__	0.991661
f07cfc26475ec9ce50898f673654736f	k__Bacteria; p__Proteobacteria; c__Alphaproteobacteria; o__Sphingomonadales; f__Sphingomonadaceae; g__Sphingomonas; s__asaccharolytica	0.97785
d753ab0a9493f36d1bd7d9c5dd8ff9f7	k__Bacteria; p__Proteobacteria; c__Deltaproteobacteria; o__Myxococcales; f__Cystobacterineae; g__; s__	0.953392
11bd27bc6420ac9ff5d9144c9115cf29	k__Bacteria; p__Actinobacteria; c__Actinobacteria; o__Actinomycetales; f__Nocardiaceae; g__Rhodococcus; s__globerulus	0.783285
01cbbfb136cd521dc506f6a04544a6d9	k__Bacteria; p__Proteobacteria; c__Alphaproteobacteria; o__Rhizobiales; f__Methylobacteriaceae; g__Methylobacterium; s__adhaesivum	0.866287
a77dd2b0f9a2904220dbe889a297fd7e	k__Bacteria; p__Proteobacteria; c__Betaproteobacteria; o__Burkholderiales; f__Comamonadaceae	0.999582
33f723d8be12853f11e5cbbbbc377d79	k__Bacteria; p__Actinobacteria; c__Actinobacteria; o__Actinomycetales; f__Kineosporiaceae; g__Kineococcus; s__	0.99997
1aa40e978a1a9640b1f92e2e4c4cf088	k__Bacteria; p__[Thermi]; c__Deinococci; o__Deinococcales; f__Deinococcaceae; g__Deinococcus; s__	0.999911
b69d0476c2fa7dd27e058191f669a0d2	k__Bacteria; p__Actinobacteria; c__Actinobacteria; o__Actinomycetales; f__Microbacteriaceae	0.995059
3bca232c1970f8c3207c212a70fd71db	k__Bacteria; p__Actinobacteria; c__Actinobacteria; o__Actinomycetales; f__Microbacteriaceae; g__Frigoribacterium; s__	0.777329
86975e4cfc9fff0f46369407a9fe7818	k__Bacteria; p__Proteobacteria; c__Gammaproteobacteria; o__Enterobacteriales; f__Enterobacteriaceae	0.997933
ba754f795ad76b00692e24544d983862	k__Bacteria; p__Proteobacteria; c__Alphaproteobacteria; o__Rhizobiales; f__Methylobacteriaceae; g__Methylobacterium; s__adhaesivum	0.998793
a523bbaddd956c6b461e847cd39d07b1	k__Bacteria; p__Proteobacteria; c__Alphaproteobacteria; o__Sphingomonadales; f__Sphingomonadaceae; g__Sphingomonas; s__mali	0.978244
0291175f23ce0d944d2b082c7dd587af	k__Bacteria; p__Proteobacteria; c__Betaproteobacteria; o__Burkholderiales; f__Comamonadaceae	0.999726
1be35c5e6d0702ede805f72a64159eb3	k__Bacteria; p__[Thermi]; c__Deinococci; o__Deinococcales; f__Deinococcaceae; g__Deinococcus; s__	0.993553
9a6cedb97bd8792e17a216a7a1cc8dca	k__Bacteria; p__Proteobacteria; c__Alphaproteobacteria; o__Rhizobiales; f__Aurantimonadaceae; g__; s__	0.744357
617833e37e124edd45122068924c2486	k__Bacteria; p__Actinobacteria; c__Actinobacteria; o__Actinomycetales; f__Geodermatophilaceae	0.999918
a8ccb57d6c46b429353f9fb1bea3ce88	k__Bacteria; p__Proteobacteria; c__Alphaproteobacteria; o__Rhizobiales; f__Methylobacteriaceae; g__Methylobacterium; s__adhaesivum	0.999631
bcfe4056625af82fbc3461f3a98596d1	k__Bacteria; p__Proteobacteria; c__Alphaproteobacteria; o__Rhizobiales; f__Methylobacteriaceae; g__Methylobacterium; s__adhaesivum	0.999453
e1a5fe4bf0127f23998be2e4214625b7	k__Bacteria; p__Actinobacteria; c__Actinobacteria; o__Actinomycetales; f__Microbacteriaceae; g__Curtobacterium; s__	0.996848
f4b819f0347d66b1610995b303692e87	k__Bacteria; p__Proteobacteria; c__Alphaproteobacteria; o__Sphingomonadales; f__Sphingomonadaceae; g__Sphingomonas	0.991111
94bc49ec8d14ee5d66e4a374e5e26bb0	k__Bacteria; p__Proteobacteria; c__Gammaproteobacteria; o__Enterobacteriales; f__Enterobacteriaceae; g__Pseudomonas; s__syringae	0.907314
1fb31f1083994f503de843b5291178ee	k__Bacteria; p__Actinobacteria; c__Actinobacteria; o__Actinomycetales; f__Microbacteriaceae; g__Frigoribacterium; s__	0.819171
d0c2975fef1a1471cf5beef6cfb59989	k__Bacteria; p__Proteobacteria; c__Alphaproteobacteria; o__Sphingomonadales; f__Sphingomonadaceae; g__Sphingomonas	0.99943
c7d9c34e0b9a04e22d8f556260ecd232	k__Bacteria; p__Proteobacteria; c__Alphaproteobacteria; o__Sphingomonadales; f__Sphingomonadaceae; g__Sphingomonas; s__mali	0.965391
7a6c348b4ae8ffa0d49969d0921056c8	k__Bacteria; p__Proteobacteria; c__Deltaproteobacteria; o__Myxococcales; f__Cystobacterineae; g__; s__	0.96636
db259ebe4461b1eba5b6812ae0156f3e	k__Bacteria; p__Proteobacteria; c__Deltaproteobacteria; o__Myxococcales; f__Cystobacterineae; g__; s__	0.95097
8055153bd10e502a02847bfdc7121bdf	k__Bacteria; p__Proteobacteria; c__Alphaproteobacteria; o__Sphingomonadales; f__Sphingomonadaceae; g__Sphingomonas; s__asaccharolytica	0.98466
2cf12e84c21be5a6955a17c1b9b3ce5e	k__Bacteria; p__Actinobacteria; c__Actinobacteria; o__Actinomycetales; f__Geodermatophilaceae	0.99992
49abfc6853e05e86d7f75d2fdec278c0	k__Bacteria; p__Proteobacteria; c__Gammaproteobacteria; o__Pseudomonadales; f__Pseudomonadaceae; g__Pseudomonas	0.921973
274253c3c16d8eb5e0878d46b3ccc485	k__Bacteria; p__Proteobacteria; c__Betaproteobacteria; o__Burkholderiales; f__Comamonadaceae	0.999674
1cc43234b388e57cf2e1682efe0dbcd8	k__Bacteria; p__Proteobacteria; c__Betaproteobacteria; o__Burkholderiales; f__Oxalobacteraceae; g__Massilia; s__niastensis	0.904918
7fdeb0453186c8f301237a0ee13e90c3	k__Bacteria; p__Proteobacteria; c__Gammaproteobacteria; o__Enterobacteriales; f__Enterobacteriaceae	1
f214b9f6f4137eb79ced538d32d7bfa2	k__Bacteria; p__Actinobacteria; c__Actinobacteria; o__Actinomycetales; f__Kineosporiaceae; g__Kineococcus; s__	0.999949
6b2a81fe65b3bd1aeeb7a4742d41a853	k__Bacteria; p__Proteobacteria; c__Alphaproteobacteria; o__Rhizobiales; f__Methylobacteriaceae; g__Methylobacterium; s__komagatae	0.999865
0b592414d7de7c473bb8638e2f0268cc	k__Bacteria; p__Actinobacteria; c__Actinobacteria; o__Actinomycetales; f__Geodermatophilaceae	0.99992
e774e50d731822b6ae71c229b68d294b	k__Bacteria; p__Proteobacteria; c__Alphaproteobacteria; o__Sphingomonadales; f__Sphingomonadaceae; g__Sphingomonas; s__mali	0.894838
4d1b8de62776851bc396d904f827a38d	k__Bacteria; p__Proteobacteria; c__Betaproteobacteria; o__Burkholderiales; f__Oxalobacteraceae; g__Massilia; s__aurea	0.753931
2b11441b418137874efe8b55bd051455	k__Bacteria; p__Proteobacteria; c__Alphaproteobacteria; o__Sphingomonadales; f__Sphingomonadaceae; g__Sphingomonas	0.954827
6768d113bba9a6eab27205a0e1529f6a	k__Bacteria; p__Proteobacteria; c__Alphaproteobacteria; o__Sphingomonadales; f__Sphingomonadaceae; g__Sphingomonas; s__mali	0.989822
fe4b2a33db06a6017c880f11105104bc	k__Bacteria; p__Firmicutes; c__Bacilli; o__Lactobacillales; f__Aerococcaceae; g__Aerococcus; s__	0.990878
8750056c8f78b48c04989287f680b72a	k__Bacteria; p__Actinobacteria; c__Actinobacteria; o__Actinomycetales; f__Microbacteriaceae; g__Curtobacterium; s__	0.999143
8eb8b3484d370c8763887254c4a0f849	k__Bacteria; p__Proteobacteria; c__Alphaproteobacteria; o__Sphingomonadales; f__Sphingomonadaceae; g__Sphingomonas; s__mali	0.721229
176eddddd6095b889589fa9798838da2	k__Bacteria; p__Actinobacteria; c__Actinobacteria; o__Actinomycetales; f__Microbacteriaceae; g__; s__	0.863721
6125376946157b242138160ca6f7be67	k__Bacteria; p__Proteobacteria; c__Alphaproteobacteria; o__Rhizobiales; f__Methylobacteriaceae; g__Methylobacterium; s__komagatae	0.999835
ad189f6f8304752c4ffb39ac4b6ac9f9	k__Bacteria; p__Proteobacteria; c__Alphaproteobacteria; o__Rhizobiales; f__Methylobacteriaceae; g__Methylobacterium; s__adhaesivum	0.999118
16f228288b1a9d6a56807cbbf6a5f1ba	k__Bacteria; p__Actinobacteria; c__Actinobacteria; o__Actinomycetales; f__Geodermatophilaceae	0.999937
5f38cec4bbd0bfe9ccf997a91af79f5a	k__Bacteria; p__Proteobacteria; c__Alphaproteobacteria; o__Sphingomonadales; f__Sphingomonadaceae; g__Sphingomonas; s__mali	0.972838
e5d3a772c325f771c1c37f2d40a2d351	k__Bacteria; p__Actinobacteria; c__Actinobacteria; o__Actinomycetales; f__Nocardiaceae; g__Rhodococcus; s__globerulus	0.848459
bdd654da31e53858cf821c8407986f5e	k__Bacteria; p__Proteobacteria; c__Betaproteobacteria; o__Burkholderiales; f__Comamonadaceae	0.999692
8beff07ffa68bac09c055501e541a922	k__Bacteria; p__Proteobacteria; c__Alphaproteobacteria; o__Rhizobiales	0.999953
2f3672026f3a59225fbda9d002a77c92	k__Bacteria; p__Actinobacteria; c__Actinobacteria; o__Actinomycetales; f__Geodermatophilaceae	0.999905
a465fd919f668c66dd776a183e4137a8	k__Bacteria; p__Actinobacteria; c__Actinobacteria; o__Actinomycetales; f__Kineosporiaceae; g__Kineococcus; s__	0.99994
e365646a17ea4ae7f5437f8c205c1d5e	k__Bacteria; p__Proteobacteria; c__Betaproteobacteria; o__Burkholderiales; f__Oxalobacteraceae; g__Massilia; s__aurea	0.747938
8cdd24e99913629f76246aeb23c2edc1	k__Bacteria; p__Proteobacteria; c__Gammaproteobacteria; o__Pseudomonadales; f__Pseudomonadaceae; g__Pseudomonas	0.832861
9408fbc85e8502e77080977e1b88a6b4	k__Bacteria; p__Proteobacteria; c__Alphaproteobacteria; o__Rhizobiales; f__Methylobacteriaceae; g__Methylobacterium; s__adhaesivum	0.998464
ac4eaeddb36618865ac566d0cb116eff	k__Bacteria; p__Proteobacteria; c__Alphaproteobacteria; o__Sphingomonadales; f__Sphingomonadaceae; g__Sphingomonas; s__mali	0.849622
57a694a3acd6814ac5dffd8a62412da8	k__Bacteria; p__Proteobacteria; c__Betaproteobacteria; o__Burkholderiales; f__Oxalobacteraceae; g__Massilia	0.910121
3527252c9cd7c5315165f619b243da33	k__Bacteria; p__Actinobacteria; c__Actinobacteria; o__Actinomycetales; f__Nocardiaceae; g__Rhodococcus; s__globerulus	0.840402
4cc4b87c78379caaffa8028eecd8cae3	k__Bacteria; p__Actinobacteria; c__Actinobacteria; o__Actinomycetales; f__Microbacteriaceae; g__Curtobacterium; s__	0.998508
51f3f837f234f6c5f28f418b342a8f06	k__Bacteria; p__Proteobacteria; c__Betaproteobacteria; o__Burkholderiales; f__Oxalobacteraceae; g__Massilia	0.939872
589a4464a263c66b4a06025ed1df7076	k__Bacteria; p__Actinobacteria; c__Actinobacteria; o__Actinomycetales; f__Nocardiaceae; g__Rhodococcus	0.999623
301b1c070e39bf9dd46e60a925d02b2e	k__Bacteria; p__Actinobacteria; c__Actinobacteria; o__Actinomycetales	0.999739
a6feffa0e26a7d622f23002457d3f9a5	k__Bacteria; p__Firmicutes; c__Bacilli; o__Bacillales; f__Bacillaceae; g__Marinococcus; s__	1
ad1e03b9f77766364380deaf624a463b	k__Bacteria; p__Actinobacteria; c__Actinobacteria; o__Actinomycetales; f__Microbacteriaceae; g__Curtobacterium; s__	0.998803
5fdf9d135292c8b5a560fc94dcdc148b	k__Bacteria; p__Actinobacteria; c__Actinobacteria; o__Actinomycetales; f__Kineosporiaceae; g__Kineococcus; s__	0.999944
1f83eef7363a55afdd7d152e30391a00	k__Bacteria; p__Proteobacteria; c__Alphaproteobacteria; o__Sphingomonadales; f__Sphingomonadaceae; g__Sphingomonas; s__asaccharolytica	0.856692
f564baf999078939a728ed61024e03c3	k__Bacteria; p__Proteobacteria; c__Alphaproteobacteria; o__Sphingomonadales; f__Sphingomonadaceae; g__Sphingomonas; s__asaccharolytica	0.962349
d72efa097de4798ce14aebc0b612e559	k__Bacteria; p__Proteobacteria; c__Alphaproteobacteria; o__Sphingomonadales; f__Sphingomonadaceae; g__Sphingomonas	0.999726
07a64cbd567b5facb5ccc00f1a568ebc	k__Bacteria; p__Actinobacteria; c__Actinobacteria; o__Actinomycetales; f__Microbacteriaceae; g__Curtobacterium; s__	0.998878
4c2b5fb884c0996d6f5b685b3c26d90a	k__Bacteria; p__Actinobacteria; c__Actinobacteria; o__Actinomycetales; f__Microbacteriaceae; g__; s__	0.755479
86f2832c0ca3b109c148b9add62c1d4c	k__Bacteria; p__Proteobacteria; c__Alphaproteobacteria; o__Rhizobiales; f__Methylobacteriaceae; g__Methylobacterium; s__mesophilicum	0.883895
38e6ffd493ab2994cc00a594faaf1473	k__Bacteria; p__[Thermi]; c__Deinococci; o__Deinococcales; f__Deinococcaceae; g__Deinococcus; s__	0.999915
bd30dc7ee24142e1876fa3323d596ce0	k__Bacteria; p__Actinobacteria; c__Actinobacteria; o__Actinomycetales; f__Nocardiaceae; g__Rhodococcus; s__globerulus	0.935335
89d06c9f2ca401549561b856ad52030c	k__Bacteria; p__Proteobacteria; c__Alphaproteobacteria; o__Sphingomonadales; f__Sphingomonadaceae; g__Sphingomonas; s__mali	0.808647
caef00b4ad4c81694c368dcb077786b8	k__Bacteria; p__Proteobacteria; c__Deltaproteobacteria; o__Myxococcales; f__Cystobacterineae; g__; s__	0.956346
38d99c938620a4fe80c55406f9ac6c17	k__Bacteria; p__Proteobacteria; c__Alphaproteobacteria; o__Sphingomonadales; f__Sphingomonadaceae; g__Sphingomonas; s__asaccharolytica	0.993834
9ee77bbf1df08f21d9686e0529265ac3	k__Bacteria; p__Proteobacteria; c__Alphaproteobacteria; o__Rhizobiales	0.999583
36e9e5f88fc35da9e5aa2539176522dc	k__Bacteria; p__Proteobacteria; c__Alphaproteobacteria; o__Sphingomonadales; f__Sphingomonadaceae; g__Sphingomonas; s__asaccharolytica	0.749492
0cc6af7503aa2c7652c2397543058325	k__Bacteria; p__Proteobacteria; c__Alphaproteobacteria; o__Rhizobiales; f__Methylobacteriaceae; g__Magnetospirillum; s__magnetotacticum	0.816215
5aa5f1fcb80a007805bc5ad01e0a905c	k__Bacteria; p__Proteobacteria; c__Gammaproteobacteria	1
d54d91b344ead6c36ce62163980ab00c	k__Bacteria; p__Proteobacteria; c__Alphaproteobacteria; o__Sphingomonadales; f__Sphingomonadaceae; g__Sphingomonas	0.998348
c079211b06329dadd5e0b957c994aa83	k__Bacteria; p__Proteobacteria; c__Gammaproteobacteria; o__Pseudomonadales; f__Pseudomonadaceae; g__Pseudomonas	0.936777
d0e7950ecc41c244e2c832e43faad5ce	k__Bacteria; p__Actinobacteria; c__Actinobacteria; o__Actinomycetales; f__Geodermatophilaceae	0.999907
3d34ee8bdfd0735175b39cc2953ccc17	k__Bacteria; p__Proteobacteria; c__Alphaproteobacteria; o__Rhizobiales; f__Methylobacteriaceae; g__Methylobacterium; s__adhaesivum	0.99978
ce995172afc32c2b4f7c7b52205a25af	k__Bacteria; p__Actinobacteria; c__Actinobacteria; o__Actinomycetales; f__Microbacteriaceae; g__Curtobacterium; s__	0.998738
1c6790c9ed88673f243e9bc6e61d2bd5	k__Bacteria; p__Actinobacteria; c__Actinobacteria; o__Actinomycetales; f__Pseudonocardiaceae; g__Pseudonocardia	0.990789
601c4984cdb58715764b0d0e27b4e8ad	k__Bacteria; p__Actinobacteria; c__Actinobacteria; o__Actinomycetales; f__Kineosporiaceae; g__Quadrisphaera; s__granulorum	0.999819
08a86945f36908c55d582578b152cb99	k__Bacteria; p__Proteobacteria; c__Alphaproteobacteria; o__Sphingomonadales; f__Sphingomonadaceae; g__Sphingomonas; s__asaccharolytica	0.902094
11d838eaff48f51c175988183a45be31	k__Bacteria; p__Proteobacteria; c__Betaproteobacteria; o__Burkholderiales; f__Oxalobacteraceae	0.9999
99f0a841f0d0a8aa1fe42449075f7674	k__Bacteria; p__Proteobacteria; c__Alphaproteobacteria; o__Sphingomonadales; f__Sphingomonadaceae; g__Sphingomonas	0.956211
e12a29e665ba7e290f5d266f16a21a3c	k__Bacteria; p__Actinobacteria; c__Actinobacteria; o__Actinomycetales; f__Microbacteriaceae; g__Rathayibacter; s__caricis	0.9995
e26a06698832b444cb8bd79ac77a01ce	k__Bacteria; p__Proteobacteria; c__Deltaproteobacteria; o__Myxococcales; f__Cystobacterineae; g__; s__	0.90312
bac98dcf53407e35f248767815fc5355	k__Bacteria; p__Proteobacteria; c__Deltaproteobacteria; o__Myxococcales; f__Cystobacterineae; g__; s__	0.908163
bcfa823ed6601b6bb215268c73697bde	k__Bacteria; p__Actinobacteria; c__Actinobacteria; o__Actinomycetales; f__Microbacteriaceae; g__Curtobacterium; s__	0.998881
d195af8dae7c49376d0155774e62ad56	k__Bacteria; p__Proteobacteria; c__Alphaproteobacteria; o__Rhizobiales; f__Methylobacteriaceae; g__Methylobacterium; s__adhaesivum	0.999589
1e89f0be49fd094709525263894fc49a	k__Bacteria; p__Proteobacteria; c__Betaproteobacteria; o__Burkholderiales; f__Oxalobacteraceae; g__Massilia; s__aurea	0.740057
b09114edc704b37c6e22ad8e7c7ec0c4	k__Bacteria; p__Actinobacteria; c__Actinobacteria; o__Actinomycetales	0.999652
7b72d0e8fce47b3accadf12c3796b3ed	k__Bacteria; p__Actinobacteria; c__Actinobacteria; o__Actinomycetales; f__Microbacteriaceae; g__Curtobacterium; s__	0.999106
acb18b605d08f121fe44fdc3005adfda	k__Bacteria; p__Actinobacteria; c__Actinobacteria; o__Actinomycetales; f__Kineosporiaceae; g__Kineococcus; s__	0.999962
e29c20a5b0ebc8fd712029de1241f67f	k__Bacteria; p__Proteobacteria; c__Betaproteobacteria; o__Burkholderiales; f__Oxalobacteraceae; g__Massilia; s__aurea	0.986102
d8969f963ba4759266870e603bc93d7b	k__Bacteria; p__Actinobacteria; c__Actinobacteria; o__Actinomycetales; f__Geodermatophilaceae	0.999927
b6cc155d63f457364132196b210ffeb0	k__Bacteria; p__Proteobacteria; c__Alphaproteobacteria; o__Rhizobiales; f__Methylobacteriaceae; g__Methylobacterium; s__mesophilicum	0.814063
f4fa79b8b250998907d2266b435c6d1b	k__Bacteria; p__Actinobacteria; c__Actinobacteria; o__Actinomycetales; f__Kineosporiaceae; g__Kineococcus; s__	0.999976
cb55f8847701760870dd4d7fbd05faa9	k__Bacteria; p__Proteobacteria; c__Gammaproteobacteria; o__Pseudomonadales; f__Pseudomonadaceae; g__Pseudomonas	0.930918
9350933754d9b6a4f1443ce7000edc18	k__Bacteria; p__[Thermi]; c__Deinococci; o__Deinococcales; f__Deinococcaceae; g__Deinococcus; s__	0.999936
0d988e83a380ee3973c9eb6882168746	k__Bacteria; p__Proteobacteria; c__Alphaproteobacteria; o__Rhizobiales; f__Methylobacteriaceae; g__Methylobacterium; s__komagatae	0.999948
95b3084456b3edf33f332adefd2d8a11	k__Bacteria; p__Proteobacteria; c__Betaproteobacteria; o__Burkholderiales; f__Comamonadaceae	0.999378
37b9b7dc21e76478c5e5af5c78fabea2	k__Bacteria; p__Proteobacteria; c__Alphaproteobacteria; o__Rhizobiales; f__Rhizobiaceae	0.808588
a9e3f27d6d5288a8fede1a8098faa3f8	k__Bacteria; p__Actinobacteria; c__Actinobacteria; o__Actinomycetales; f__Kineosporiaceae; g__Kineococcus; s__	0.999974
93c1a403cd95720f018ba4a650b318c3	k__Bacteria; p__Proteobacteria; c__Gammaproteobacteria	1
e21e010e6b3d602c40e928d0c4c2eebb	k__Bacteria; p__Actinobacteria; c__Actinobacteria; o__Actinomycetales; f__Microbacteriaceae; g__Curtobacterium; s__	0.998351
38acd2c8386ec340fd0c7dcea77f1b20	k__Bacteria; p__Proteobacteria; c__Alphaproteobacteria; o__Rhizobiales; f__Methylobacteriaceae; g__Methylobacterium; s__adhaesivum	0.999577
57d95250808f860e64130cd801d9c40f	k__Bacteria; p__Proteobacteria; c__Betaproteobacteria; o__Burkholderiales; f__Oxalobacteraceae; g__Massilia; s__niastensis	0.914695
2753abf2da7b8559cb6b6de0fc053713	k__Bacteria; p__Bacteroidetes; c__Flavobacteriia; o__Flavobacteriales; f__[Weeksellaceae]; g__Wautersiella; s__	0.999986
6426a1ef723a5833541273cbbb625c68	k__Bacteria; p__Proteobacteria; c__Alphaproteobacteria; o__Rhizobiales; f__Methylobacteriaceae; g__Methylobacterium; s__adhaesivum	0.999828
082b6a97255625416a45b492a5837655	k__Bacteria; p__Proteobacteria; c__Alphaproteobacteria; o__Rhizobiales; f__Methylobacteriaceae; g__Methylobacterium; s__mesophilicum	0.769136
5c0efc392c644ed8c813f8d8ee963889	k__Bacteria; p__Proteobacteria; c__Alphaproteobacteria; o__Rhizobiales; f__Aurantimonadaceae; g__Aurantimonas; s__ureilytica	0.999865
a7325344606da1225a77d50f01e50053	k__Bacteria; p__Proteobacteria; c__Alphaproteobacteria; o__Rhizobiales; f__Methylobacteriaceae; g__Methylobacterium; s__adhaesivum	0.999781
21e544db3a5c594f45d7599ff86c9115	k__Bacteria; p__Proteobacteria; c__Alphaproteobacteria; o__Sphingomonadales; f__Sphingomonadaceae; g__Sphingomonas; s__mali	0.96024
c083ffd0aad49a8a8fc7fd1a4d8d90d1	k__Bacteria; p__Proteobacteria; c__Betaproteobacteria; o__Burkholderiales; f__Oxalobacteraceae	0.999878
e9210356559b8278f553e27d6b60835a	k__Bacteria; p__Proteobacteria; c__Alphaproteobacteria; o__Rhizobiales; f__Methylobacteriaceae; g__Methylobacterium; s__adhaesivum	0.998896
430440cb5b477c5eb22ce9d4dc10bea4	k__Bacteria; p__Proteobacteria; c__Gammaproteobacteria; o__Pseudomonadales; f__Pseudomonadaceae; g__Pseudomonas	0.875809
29f842f2e5224418cb86ef1538853e9b	k__Bacteria; p__[Thermi]; c__Deinococci; o__Deinococcales; f__Deinococcaceae; g__Deinococcus; s__	0.999943
ee5173ff4246d1b4dbf4827e382e18cd	k__Bacteria; p__Proteobacteria; c__Betaproteobacteria; o__Burkholderiales; f__Oxalobacteraceae; g__Massilia	0.899402
afd56933365b334f2977e95caea5d669	k__Bacteria; p__Actinobacteria; c__Actinobacteria; o__Actinomycetales	0.99985
5798e45b441b9c85d118b189eaf4ac9a	k__Bacteria; p__Proteobacteria; c__Gammaproteobacteria; o__Enterobacteriales; f__Enterobacteriaceae	1
da5d925963bea02dfa03d09597e0de85	k__Bacteria; p__Proteobacteria; c__Deltaproteobacteria; o__Myxococcales; f__Cystobacterineae; g__; s__	0.983664
c88426f7d354e85a49458953ea679618	k__Bacteria; p__Proteobacteria; c__Betaproteobacteria; o__Burkholderiales; f__Comamonadaceae	0.998957
202055a92aaeef3feaff85704b3d651e	k__Bacteria; p__Proteobacteria; c__Alphaproteobacteria; o__Sphingomonadales; f__Sphingomonadaceae; g__Sphingomonas; s__mali	0.991238
1f1df9a8ad7e72bfb7ca5fc66445ccb1	k__Bacteria; p__Proteobacteria; c__Alphaproteobacteria; o__Sphingomonadales; f__Sphingomonadaceae; g__Sphingomonas; s__mali	0.898735
0ede269b7b5d455eca67c237025077f0	k__Bacteria; p__[Thermi]; c__Deinococci; o__Deinococcales; f__Deinococcaceae; g__Deinococcus; s__	0.999895
21760217028f6410639b39663e2e8c4e	k__Bacteria; p__Proteobacteria; c__Alphaproteobacteria; o__Sphingomonadales; f__Sphingomonadaceae; g__Sphingomonas; s__asaccharolytica	0.8401
4f6da392815ae48e6f1c1adb64bcac49	k__Bacteria; p__Proteobacteria; c__Alphaproteobacteria; o__Rhizobiales; f__Methylobacteriaceae; g__Methylobacterium; s__komagatae	0.999918
9fcdf2626623764fde26226f43dcb582	k__Bacteria; p__Firmicutes; c__Bacilli; o__Bacillales; f__Staphylococcaceae; g__Staphylococcus	0.93781
3d63e9fe4c8209827780516e105e33c6	k__Bacteria; p__Proteobacteria; c__Alphaproteobacteria; o__Sphingomonadales; f__Sphingomonadaceae; g__Sphingomonas; s__mali	0.983338
880df4a80693c9bc91dca8dd0a46204a	k__Bacteria; p__Proteobacteria; c__Alphaproteobacteria; o__Rhizobiales	0.999151
76d0f7e7dcc19b9dae68ea97ea511a09	k__Bacteria; p__Proteobacteria; c__Deltaproteobacteria; o__Myxococcales; f__Cystobacterineae; g__; s__	0.96374
069fa731d3ecc7cdc6b6e61bb1d244fe	k__Bacteria; p__Actinobacteria; c__Actinobacteria; o__Actinomycetales; f__Microbacteriaceae; g__Frigoribacterium; s__	0.907574
ad0937b13abd91373efd260f0a6398ea	k__Bacteria; p__Actinobacteria; c__Actinobacteria; o__Actinomycetales; f__Microbacteriaceae	0.990355
6e1d540891a0e659239d416e76eb9efa	k__Bacteria; p__Actinobacteria; c__Actinobacteria; o__Actinomycetales; f__Kineosporiaceae; g__Kineococcus; s__	0.999938
51c3e4830c76827c9ed2149c69004ff4	k__Bacteria; p__Actinobacteria; c__Actinobacteria; o__Actinomycetales; f__Microbacteriaceae; g__Frigoribacterium; s__	0.867835
8334a9873f10cd73355ac07156e9da01	k__Bacteria; p__Actinobacteria; c__Actinobacteria; o__Actinomycetales; f__Kineosporiaceae; g__Quadrisphaera; s__granulorum	0.999847
f8f2600d3465190b9f4737afbec1777f	k__Bacteria; p__Proteobacteria; c__Alphaproteobacteria; o__Rhizobiales; f__Methylobacteriaceae; g__Methylobacterium; s__adhaesivum	0.828368
7569d8fa2a8598be1d7ee333df01518b	k__Bacteria; p__Proteobacteria; c__Alphaproteobacteria; o__Rhizobiales; f__Methylobacteriaceae; g__Methylobacterium	0.930584
a5cb061efe2282b8f2362aa02d01ab62	k__Bacteria; p__Actinobacteria; c__Actinobacteria; o__Actinomycetales; f__Kineosporiaceae; g__Kineococcus; s__	0.999792
ecc7b60ac15ced1c5758375e6e19361d	k__Bacteria; p__Proteobacteria; c__Betaproteobacteria; o__Burkholderiales; f__Comamonadaceae	0.999961
babe136fedcb91e6db3033f41dcb523e	k__Bacteria; p__Actinobacteria; c__Actinobacteria; o__Actinomycetales; f__Corynebacteriaceae; g__Corynebacterium	0.889628
a2b21791d88369d23ca624068dcb5d52	k__Bacteria; p__[Thermi]; c__Deinococci; o__Deinococcales; f__Deinococcaceae; g__Deinococcus; s__	0.999855
ee51d8c3af1d17283e082f2860ef826f	k__Bacteria; p__Actinobacteria; c__Actinobacteria; o__Actinomycetales; f__Streptomycetaceae; g__Streptomyces	0.968083
b55fa52cd77b829be69ff5b4b534cfb0	k__Bacteria; p__Proteobacteria; c__Deltaproteobacteria; o__Myxococcales; f__Cystobacterineae; g__; s__	0.986095
1dddba50cca5ceabc9d5541ba6bcabdd	k__Bacteria; p__Proteobacteria; c__Alphaproteobacteria; o__Rhizobiales; f__Methylobacteriaceae; g__Methylobacterium; s__adhaesivum	0.999806
10f7fa3c28da23ac6d56d883029fc4ae	k__Bacteria; p__Proteobacteria; c__Alphaproteobacteria; o__Sphingomonadales; f__Sphingomonadaceae; g__Sphingomonas; s__asaccharolytica	0.99354
353477331bf5a167786df51f4fe656d3	k__Bacteria; p__Proteobacteria; c__Betaproteobacteria; o__Burkholderiales; f__Oxalobacteraceae; g__Massilia; s__aurea	0.967607
43437d938407ca6d83c636f8ce4f380b	k__Bacteria; p__Actinobacteria; c__Actinobacteria; o__Actinomycetales; f__Microbacteriaceae; g__Curtobacterium; s__	0.99862
94e6fb86cb425d6b7e84b81d39e78320	k__Bacteria; p__Proteobacteria; c__Alphaproteobacteria; o__Sphingomonadales; f__Sphingomonadaceae; g__Sphingomonas; s__mali	0.994544
f4acc46a23f10d5e0b74f6a7534d88c5	k__Bacteria; p__Proteobacteria; c__Betaproteobacteria; o__Burkholderiales; f__Oxalobacteraceae; g__Massilia; s__aurea	0.731857
83a5d814ddd985089842b93d07d4f46a	k__Bacteria; p__[Thermi]; c__Deinococci; o__Deinococcales; f__Deinococcaceae; g__Deinococcus; s__	0.999916
a508a1584438eddd8d20249d45e6fa5e	k__Bacteria; p__Proteobacteria; c__Alphaproteobacteria; o__Sphingomonadales; f__Sphingomonadaceae; g__Sphingomonas; s__mali	0.987684
a5c5359b5745728dec0aa0a083105c75	k__Bacteria; p__Actinobacteria; c__Actinobacteria; o__Actinomycetales; f__Kineosporiaceae; g__Kineococcus; s__	0.999967
d7633f3ee06e9acd29aa85de11648835	k__Bacteria; p__Proteobacteria; c__Deltaproteobacteria; o__Myxococcales; f__Cystobacterineae; g__; s__	0.989584
9ceb5a993b4c084860e42117652223e1	k__Bacteria; p__Actinobacteria; c__Actinobacteria; o__Actinomycetales	0.999754
cb5a4fb438d853035af41f540663eeeb	k__Bacteria; p__Proteobacteria; c__Alphaproteobacteria; o__Sphingomonadales; f__Sphingomonadaceae; g__Sphingomonas; s__mali	0.701787
3a1f29bc72e87a1d01a6d6428052855b	k__Bacteria; p__Proteobacteria; c__Alphaproteobacteria; o__Sphingomonadales; f__Sphingomonadaceae; g__Sphingomonas; s__mali	0.963346
92a9f20569470a323e475ce9b888bac8	k__Bacteria; p__Proteobacteria; c__Deltaproteobacteria; o__Myxococcales; f__Cystobacterineae; g__; s__	0.965915
fd638919b128d7a7accda00e952f370d	k__Bacteria; p__Proteobacteria; c__Gammaproteobacteria; o__Alteromonadales; f__[Chromatiaceae]; g__Rheinheimera; s__	0.796488
03e9f4d696a41cf9d85df12a7d85167e	k__Bacteria; p__[Thermi]; c__Deinococci; o__Deinococcales; f__Deinococcaceae; g__Deinococcus; s__	0.99996
4be3d74dbec176bff63595656dc6b314	k__Bacteria; p__Proteobacteria; c__Betaproteobacteria; o__Burkholderiales; f__Oxalobacteraceae	0.999707
38118cddeba391a633561dd756ab9519	k__Bacteria; p__Proteobacteria; c__Alphaproteobacteria; o__Sphingomonadales; f__Sphingomonadaceae; g__Sphingomonas; s__mali	0.81637
50705a7789160ac6b21eb318f19964f8	k__Bacteria; p__Actinobacteria; c__Actinobacteria; o__Actinomycetales; f__Nocardiaceae; g__Rhodococcus; s__globerulus	0.916283
2844686254b4811bc058f9faed144d0f	k__Bacteria; p__Proteobacteria; c__Betaproteobacteria; o__Burkholderiales; f__Oxalobacteraceae; g__Massilia; s__timonae	0.737463
be207a6df77b481e54cf8051aca3a3b7	k__Bacteria; p__Proteobacteria; c__Betaproteobacteria; o__Burkholderiales; f__Oxalobacteraceae	0.999612
72c7be6c4efb684308e2c74b18a54de4	k__Bacteria; p__[Thermi]; c__Deinococci; o__Deinococcales; f__Trueperaceae; g__Truepera; s__	0.999914
1b8449507eefcdcd1874552f1fab797b	k__Bacteria; p__Proteobacteria; c__Alphaproteobacteria; o__Rhizobiales; f__Methylobacteriaceae; g__Methylobacterium	0.981492
64c89d30fa14918ea0cc4aae45c1ec2a	k__Bacteria; p__Firmicutes; c__Bacilli; o__Bacillales; f__Planococcaceae; g__Lysinibacillus; s__	0.857455
43893f4951fcc4a74933fe6a2efa1b2e	k__Bacteria; p__Proteobacteria; c__Alphaproteobacteria; o__Rhizobiales; f__Methylobacteriaceae; g__Methylobacterium	0.971595
2d573a8a9be0d733b7eb3b5f7c44984b	k__Bacteria; p__Actinobacteria; c__Actinobacteria; o__Actinomycetales; f__Microbacteriaceae; g__Curtobacterium; s__	0.998929
fd42e65e45070ad5aca1df4709f3e93b	k__Bacteria; p__Firmicutes; c__Bacilli; o__Bacillales; f__Staphylococcaceae; g__Staphylococcus	0.900248
64b1dddf956f8455c7ad47e8eade6bf3	k__Bacteria; p__Actinobacteria; c__Actinobacteria; o__Actinomycetales; f__Microbacteriaceae; g__; s__	0.704632
0a4ef881b929e94d24a9a0f0b72fc474	k__Bacteria; p__[Thermi]; c__Deinococci; o__Deinococcales; f__Trueperaceae; g__Truepera; s__	0.999707
22b68237d042acc0aa22da74a6c255fc	k__Bacteria; p__[Thermi]; c__Deinococci; o__Deinococcales; f__Deinococcaceae; g__Deinococcus; s__	0.999904
ccc396253a65ab88127d52fba0f6e28f	k__Bacteria; p__Proteobacteria; c__Betaproteobacteria; o__Burkholderiales; f__Oxalobacteraceae; g__Massilia; s__niastensis	0.893305
48649e7b5c5a99436d7d379ff99149e3	k__Bacteria; p__Proteobacteria; c__Betaproteobacteria; o__Burkholderiales; f__Oxalobacteraceae	0.999919
faf0af289c8423aec0ad01fbd4e593a9	k__Bacteria; p__Proteobacteria; c__Betaproteobacteria; o__Burkholderiales; f__Oxalobacteraceae; g__Massilia	0.873333
84a73720c5004d6a42f9c627a296ce3c	k__Bacteria; p__[Thermi]; c__Deinococci; o__Deinococcales; f__Deinococcaceae; g__Deinococcus; s__	0.999702
408e09bdf5e91d0552f0d5fc45551026	k__Bacteria; p__Proteobacteria; c__Alphaproteobacteria; o__Sphingomonadales; f__Sphingomonadaceae; g__Sphingomonas; s__asaccharolytica	0.88885
684375d421ea14ac73746660e0d54fb4	k__Bacteria; p__Proteobacteria; c__Alphaproteobacteria; o__Rhizobiales; f__Methylobacteriaceae; g__Methylobacterium; s__mesophilicum	0.790931
672c11d4cf219c96fa01ccaf9a0d0f20	k__Bacteria; p__Proteobacteria; c__Gammaproteobacteria; o__Enterobacteriales; f__Enterobacteriaceae	1
54a3357fc6b1f95bef4c31d74cd9c4dd	k__Bacteria; p__Proteobacteria; c__Betaproteobacteria; o__Burkholderiales; f__Oxalobacteraceae; g__Massilia	0.716546
312380aff26215c512277f14c7d3002d	k__Bacteria; p__Proteobacteria; c__Alphaproteobacteria; o__Sphingomonadales; f__Sphingomonadaceae; g__Sphingomonas	0.98129
d980e1b17552ecfd329ed6f2d112560e	k__Bacteria; p__Proteobacteria; c__Alphaproteobacteria; o__Sphingomonadales; f__Sphingomonadaceae; g__Sphingomonas; s__mali	0.912044
99d208e78b91e4fa79040663fcb802ee	k__Bacteria; p__Proteobacteria; c__Gammaproteobacteria; o__Pseudomonadales; f__Pseudomonadaceae; g__Pseudomonas	0.892716
3cda0b5deee16e9b4d9387371d4c28e5	k__Bacteria; p__Proteobacteria; c__Deltaproteobacteria; o__Myxococcales; f__Cystobacterineae; g__; s__	0.9955
11c43d586c3fb3639cf1dab2727bc4e5	k__Bacteria; p__Actinobacteria; c__Actinobacteria; o__Actinomycetales; f__Kineosporiaceae; g__Quadrisphaera; s__granulorum	0.999781
0abac857f0f3b273461f083c9cb0e408	k__Bacteria; p__Proteobacteria; c__Alphaproteobacteria; o__Rhizobiales; f__Methylobacteriaceae; g__Methylobacterium; s__komagatae	0.999941
f643c04109abc7417357529fa2e33c7e	k__Bacteria; p__Proteobacteria; c__Alphaproteobacteria; o__Sphingomonadales; f__Sphingomonadaceae; g__Sphingomonas	0.989254
25927148214011756ca8b151f87cbc60	k__Bacteria; p__Proteobacteria; c__Alphaproteobacteria; o__Rhizobiales; f__Methylobacteriaceae; g__Methylobacterium; s__komagatae	0.999929
87ea071520dcc26f2cc698962d3ec788	k__Bacteria; p__Actinobacteria; c__Actinobacteria; o__Actinomycetales; f__Microbacteriaceae; g__Frigoribacterium; s__	0.955306
e1287a1284c0d79f81e9726c5c1a732c	k__Bacteria; p__Proteobacteria; c__Alphaproteobacteria; o__Sphingomonadales; f__Sphingomonadaceae; g__Sphingomonas; s__mali	0.98285
a0aee370aa1347f9d9440806792cb8d0	k__Bacteria; p__Proteobacteria; c__Deltaproteobacteria; o__Myxococcales; f__Cystobacterineae; g__; s__	0.913099
30a062494ee6c959fcbdb5162090c222	k__Bacteria; p__Proteobacteria; c__Betaproteobacteria; o__Burkholderiales; f__Oxalobacteraceae; g__Massilia	0.740927
48efe4cb5264427f2199d5d38b0986ba	k__Bacteria; p__Proteobacteria; c__Alphaproteobacteria; o__Sphingomonadales; f__Sphingomonadaceae; g__Sphingomonas; s__asaccharolytica	0.99289
343a3cc55144b1ae660e7c314d20066b	k__Bacteria; p__Actinobacteria; c__Actinobacteria; o__Actinomycetales; f__Microbacteriaceae	0.995476
ea345326638bdb9bf2b447bd743b6f1d	k__Bacteria; p__[Thermi]; c__Deinococci; o__Deinococcales; f__Deinococcaceae; g__Deinococcus; s__	0.999659
3908039f6a6dde2986943d9fb0664d30	k__Bacteria; p__Firmicutes; c__Bacilli; o__Bacillales; f__Planococcaceae; g__Lysinibacillus; s__	0.913828
b599e594dfb4e4cf621657271c3b1732	k__Bacteria; p__Proteobacteria; c__Alphaproteobacteria; o__Rhizobiales; f__Aurantimonadaceae; g__Aurantimonas; s__ureilytica	0.878992
372d5dc9670d11bd4500945f794129ff	k__Bacteria; p__Proteobacteria; c__Alphaproteobacteria; o__Rhizobiales; f__Methylobacteriaceae; g__Methylobacterium; s__komagatae	0.999932
c2432662e14af3a610845a09f3f885a4	k__Bacteria; p__Proteobacteria; c__Alphaproteobacteria; o__Sphingomonadales; f__Sphingomonadaceae; g__Sphingomonas	0.999314
1adab79926bc58216a03ebd9a860b3ce	k__Bacteria; p__Proteobacteria; c__Betaproteobacteria; o__Burkholderiales; f__Oxalobacteraceae; g__Massilia; s__aurea	0.725177
f7f7b48efa94d0cff82fd42f8d0a3f30	k__Bacteria; p__[Thermi]; c__Deinococci; o__Deinococcales; f__Deinococcaceae; g__Deinococcus; s__	0.999818
93f745f8688df77f0be60e5b499e09a6	k__Bacteria; p__Proteobacteria; c__Alphaproteobacteria; o__Sphingomonadales; f__Sphingomonadaceae; g__Sphingomonas; s__mali	0.990111
e0afb1dc559173f812c661a75c5b3d83	k__Bacteria; p__Actinobacteria; c__Actinobacteria; o__Actinomycetales; f__Microbacteriaceae; g__Frigoribacterium; s__	0.902348
d86b5abc753cbb0dc89c00f14f820f1f	k__Bacteria; p__Proteobacteria; c__Alphaproteobacteria; o__Rhizobiales; f__Methylobacteriaceae; g__Methylobacterium; s__mesophilicum	0.880037
7f6cbe5edac1a352c2b8697d1aa476a4	k__Bacteria; p__[Thermi]; c__Deinococci; o__Deinococcales; f__Deinococcaceae; g__Deinococcus; s__	0.999587
0d16c4426d6c74d1f09f643d5ae23731	k__Bacteria; p__Proteobacteria; c__Alphaproteobacteria; o__Sphingomonadales; f__Sphingomonadaceae; g__Sphingomonas; s__asaccharolytica	0.9954
6d7901d7db98f9592b7388491a4f7872	k__Bacteria; p__Proteobacteria; c__Alphaproteobacteria; o__Rhizobiales; f__Methylobacteriaceae; g__Methylobacterium; s__komagatae	0.99993
5fc5af95dfc65aa2ad04372753661378	k__Bacteria; p__Proteobacteria; c__Alphaproteobacteria; o__Sphingomonadales; f__Sphingomonadaceae; g__Sphingomonas; s__mali	0.90124
23a155b920d26aca630829e2c874d616	k__Bacteria; p__Proteobacteria; c__Betaproteobacteria; o__Burkholderiales; f__Oxalobacteraceae; g__Massilia	0.924023
dad2a10cb72f07702bdcacc1780ef9b3	k__Bacteria; p__Proteobacteria; c__Betaproteobacteria; o__Burkholderiales; f__Oxalobacteraceae; g__Massilia; s__aurea	0.985869
b483b286c976b7c10813a30a2d89d8c8	k__Bacteria; p__Proteobacteria; c__Alphaproteobacteria; o__Rhizobiales; f__Methylobacteriaceae; g__Methylobacterium; s__komagatae	0.99983
c8556c9211ad1360ff12b1402e962e65	k__Bacteria; p__Proteobacteria; c__Alphaproteobacteria; o__Sphingomonadales; f__Sphingomonadaceae; g__Sphingomonas; s__asaccharolytica	0.928101
483b38a5bd7087f76c166dc0e96a841c	k__Bacteria; p__Proteobacteria; c__Deltaproteobacteria; o__Myxococcales; f__Cystobacterineae; g__; s__	0.986176
53ea84497a388e1b4c6d95f7ff1fb13b	k__Bacteria; p__[Thermi]; c__Deinococci; o__Deinococcales; f__Deinococcaceae; g__Deinococcus; s__	0.999955
6654a36a3fe146a67e040e14b49d9857	k__Bacteria; p__Actinobacteria; c__Actinobacteria; o__Actinomycetales; f__Propionibacteriaceae; g__Propionibacterium; s__acnes	0.996764
691697fe436231c27c538a74330fd384	k__Bacteria; p__Proteobacteria; c__Alphaproteobacteria; o__Sphingomonadales; f__Sphingomonadaceae; g__Sphingomonas; s__mali	0.993948
a05382a8a9c83c5dc4daeeef433af519	k__Bacteria; p__Proteobacteria; c__Gammaproteobacteria; o__Enterobacteriales; f__Enterobacteriaceae	0.997983
568c3695496df073acfd0ecdcb8310dd	k__Bacteria; p__Proteobacteria; c__Betaproteobacteria; o__Burkholderiales; f__Oxalobacteraceae; g__Massilia	0.707621
d7e682ddc19bcb3110b06bea8d66ac8a	k__Bacteria; p__Proteobacteria; c__Alphaproteobacteria; o__Sphingomonadales; f__Sphingomonadaceae; g__Sphingomonas	0.982429
0cbdd2f904f8be42f3e7d36fe80b627c	k__Bacteria; p__Actinobacteria; c__Actinobacteria; o__Actinomycetales; f__Kineosporiaceae; g__Kineococcus; s__	0.99996
69c6e428b1d6c82357528d907650fecc	k__Bacteria; p__Proteobacteria; c__Alphaproteobacteria; o__Rhizobiales	0.998925
0b40e3ad52fd08948089bd6afeeda4ea	k__Bacteria; p__[Thermi]; c__Deinococci; o__Deinococcales; f__Deinococcaceae; g__Deinococcus; s__	0.999893
15df297a92fe0f55d2300e3c62621eff	k__Bacteria; p__Proteobacteria; c__Alphaproteobacteria; o__Sphingomonadales; f__Sphingomonadaceae; g__Sphingomonas	0.986767
0cf36b3c0cc3fcd9cf6102044b3d5400	k__Bacteria; p__Proteobacteria; c__Alphaproteobacteria; o__Sphingomonadales; f__Sphingomonadaceae; g__Sphingomonas; s__mali	0.971417
997d0eb2e8e6fe2ff0014baa602c98eb	k__Bacteria; p__Actinobacteria; c__Actinobacteria; o__Actinomycetales; f__Geodermatophilaceae	0.999928
5467f84a4a1d8824e28bb470c2a3a860	k__Bacteria; p__Proteobacteria; c__Deltaproteobacteria; o__Myxococcales; f__Cystobacterineae; g__; s__	0.972989
abcabcee28b0430f2ba5d6a5260b984a	k__Bacteria; p__Proteobacteria; c__Gammaproteobacteria; o__Enterobacteriales; f__Enterobacteriaceae	0.998
d9eb12ea01f20741518d4b41ece6fbcf	k__Bacteria; p__Proteobacteria; c__Betaproteobacteria; o__Burkholderiales; f__Oxalobacteraceae; g__Massilia; s__aurea	0.937744
6f8d7c9c961f52b3dc04def8f412c94d	k__Bacteria; p__Actinobacteria; c__Actinobacteria; o__Actinomycetales; f__Kineosporiaceae; g__; s__	0.958826
8ef325e767bf820917ff059be118e0df	k__Bacteria; p__Actinobacteria; c__Actinobacteria; o__Actinomycetales; f__Geodermatophilaceae	0.999893
981bcf6f8737c2ff28a0e0e9134f6511	k__Bacteria; p__Actinobacteria; c__Actinobacteria; o__Actinomycetales; f__Microbacteriaceae; g__Curtobacterium; s__	0.998146
1124e1193f5bcae2e4ede8fdbf35e999	k__Bacteria; p__[Thermi]; c__Deinococci; o__Deinococcales; f__Deinococcaceae; g__Deinococcus; s__	0.999894
3330be5f7c0ddf1340598a5c9f09c273	k__Bacteria; p__[Thermi]; c__Deinococci; o__Deinococcales; f__Deinococcaceae; g__Deinococcus; s__	0.999798
acf532cbe3631285bc2307d0a607fb39	k__Bacteria; p__Proteobacteria; c__Alphaproteobacteria; o__Rhizobiales; f__Methylobacteriaceae; g__Methylobacterium; s__adhaesivum	0.997932
f3832cd68b4946d62a07138b3d353643	k__Bacteria; p__Proteobacteria; c__Betaproteobacteria; o__Burkholderiales; f__Comamonadaceae	0.999825
d91c1ec0d2f2de8fc4ef59057468501b	k__Bacteria; p__Actinobacteria; c__Actinobacteria; o__Actinomycetales; f__Microbacteriaceae; g__Curtobacterium; s__	0.99883
baab3bc171bdf65985a46b75d20cd757	k__Bacteria; p__Proteobacteria; c__Alphaproteobacteria; o__Rhizobiales; f__Methylobacteriaceae; g__Methylobacterium; s__komagatae	0.999828
264c3164beb9c88794f065bd50dfd708	k__Bacteria; p__Proteobacteria; c__Betaproteobacteria; o__Burkholderiales; f__Oxalobacteraceae; g__Massilia	0.941836
61565d97ce74a2ef233a8ebb95d05fe8	k__Bacteria; p__Actinobacteria; c__Actinobacteria; o__Actinomycetales; f__Microbacteriaceae; g__Frigoribacterium; s__	0.857578
5b1b1d7041fe6441013685fe270d9e94	k__Bacteria; p__Actinobacteria; c__Actinobacteria; o__Actinomycetales; f__Microbacteriaceae; g__Curtobacterium; s__	0.998763
6344a20f719fcef41713ce79f532ed27	k__Bacteria; p__Proteobacteria; c__Betaproteobacteria; o__Burkholderiales; f__Oxalobacteraceae; g__Massilia; s__aurea	0.988468
53363897cd66158dc8a49a607f19666c	k__Bacteria; p__[Thermi]; c__Deinococci; o__Deinococcales; f__Deinococcaceae; g__Deinococcus; s__	0.999832
6b780aefc312103cde13cf3e1481a930	k__Bacteria; p__Proteobacteria; c__Betaproteobacteria; o__Burkholderiales; f__Oxalobacteraceae	0.999953
eb701ff00cd05d649a30cc005833ad95	k__Bacteria; p__[Thermi]; c__Deinococci; o__Deinococcales; f__Deinococcaceae; g__Deinococcus; s__	0.999911
b96351b0460860a1e1a8ef5d1da8b4fe	k__Bacteria; p__Proteobacteria; c__Deltaproteobacteria; o__Myxococcales; f__Cystobacterineae; g__; s__	0.994063
cb976b5bbbc529ae3f178381698ca500	k__Bacteria; p__Proteobacteria; c__Alphaproteobacteria; o__Sphingomonadales; f__Sphingomonadaceae; g__Sphingomonas; s__mali	0.952661
0d75c85e5ab747b0025a5d20328d44cb	k__Bacteria; p__Proteobacteria; c__Betaproteobacteria; o__Burkholderiales; f__Oxalobacteraceae; g__Massilia; s__brevitalea	0.717299
1fe50d241b58c7b2b6429793cb84e1ae	k__Bacteria; p__Proteobacteria; c__Alphaproteobacteria; o__Sphingomonadales; f__Sphingomonadaceae; g__Sphingomonas	0.999325
98e576fbc7e525ad7c41f2e058e54338	k__Bacteria; p__Proteobacteria; c__Alphaproteobacteria; o__Sphingomonadales; f__Sphingomonadaceae; g__Sphingomonas; s__mali	0.94468
374265dd0f9389299286ede3d9e6d5c3	k__Bacteria; p__Proteobacteria; c__Alphaproteobacteria; o__Rhizobiales; f__Methylobacteriaceae; g__Methylobacterium; s__adhaesivum	0.992644
18849d5e5344984dab419f2edcadd880	k__Bacteria; p__Actinobacteria; c__Actinobacteria; o__Actinomycetales; f__Corynebacteriaceae; g__Corynebacterium; s__	0.943655
f427ae92ee6435604d024802f22bf1a7	k__Bacteria; p__Proteobacteria; c__Alphaproteobacteria; o__Rhizobiales; f__Aurantimonadaceae; g__; s__	0.792346
c645681f72bbe831f0903fc5bc31c317	k__Bacteria; p__Actinobacteria; c__Actinobacteria; o__Actinomycetales; f__Streptomycetaceae; g__Streptomyces	0.959652
d62bbe2f2b089bb9cb64ecf377db6287	k__Bacteria; p__Proteobacteria; c__Betaproteobacteria; o__Burkholderiales; f__Oxalobacteraceae; g__Massilia	0.932806
e96ef09f25a5b0cb17cd8413c6fcfe57	k__Bacteria; p__Proteobacteria; c__Alphaproteobacteria; o__Sphingomonadales; f__Sphingomonadaceae; g__Sphingomonas; s__mali	0.83693
a9e124b0883342a0c69d75444d52ce11	k__Bacteria; p__Proteobacteria; c__Alphaproteobacteria; o__Sphingomonadales; f__Sphingomonadaceae; g__Sphingomonas; s__mali	0.989945
7024b5fd7d8d909e222997483e36c9e8	k__Bacteria; p__Proteobacteria; c__Betaproteobacteria; o__Burkholderiales; f__Oxalobacteraceae	0.998795
5914f59c13b06101f32455a8fbbcffbf	k__Bacteria; p__Proteobacteria; c__Betaproteobacteria; o__Burkholderiales; f__Oxalobacteraceae; g__Massilia	0.862938
df630eee0b1ea3f066646754abf44447	k__Bacteria; p__Proteobacteria; c__Alphaproteobacteria; o__Rhizobiales; f__Methylobacteriaceae; g__Methylobacterium; s__komagatae	0.999971
50593142e2c5a1dfeb8be4f54e419fec	k__Bacteria; p__Proteobacteria; c__Deltaproteobacteria; o__Myxococcales; f__Cystobacterineae; g__; s__	0.988139
32df90623883f00a939988a37bb20dc6	k__Bacteria; p__Proteobacteria; c__Alphaproteobacteria; o__Rhizobiales; f__Methylobacteriaceae; g__Methylobacterium; s__mesophilicum	0.859382
92189eaab03fc73ac1661011d1db7b0a	k__Bacteria; p__Proteobacteria; c__Alphaproteobacteria; o__Sphingomonadales; f__Sphingomonadaceae; g__Sphingomonas; s__mali	0.97856
5842154fd3b35de577c0baefc01491cd	k__Bacteria; p__Proteobacteria; c__Alphaproteobacteria; o__Rhizobiales; f__Methylobacteriaceae; g__Magnetospirillum; s__magnetotacticum	0.975095
0586eb8c13ba55d00ce26574141e67cd	k__Bacteria; p__Actinobacteria; c__Actinobacteria; o__Actinomycetales; f__Micrococcaceae; g__Microbispora; s__rosea	0.950612
4e63dcbf5629d9569e2b884d6f0a18cd	k__Bacteria; p__Proteobacteria; c__Betaproteobacteria; o__Burkholderiales; f__Oxalobacteraceae; g__Massilia; s__niastensis	0.894819
3662039b21e2d938d8edbb13b457fcbf	k__Bacteria; p__[Thermi]; c__Deinococci; o__Deinococcales; f__Deinococcaceae; g__Deinococcus; s__	0.99975
afe1dbda9efc98d2f34ad87506b603f8	k__Bacteria; p__Actinobacteria; c__Actinobacteria; o__Actinomycetales; f__Geodermatophilaceae	0.999903
943cb24443c8a52c876371e24abd3218	k__Bacteria; p__Proteobacteria; c__Alphaproteobacteria; o__Rhizobiales; f__Methylobacteriaceae; g__Methylobacterium; s__komagatae	0.999844
e479b9a62a86e46cc7a0f74a8328728f	k__Bacteria; p__Proteobacteria; c__Betaproteobacteria; o__Burkholderiales; f__Oxalobacteraceae; g__Massilia; s__brevitalea	0.705463
b7e1851c9895ff1a3b15a7837cb2e585	k__Bacteria; p__Actinobacteria; c__Actinobacteria; o__Actinomycetales; f__Microbacteriaceae; g__Curtobacterium; s__	0.997162
a4fd008ed719d61da658bb2d319681d7	k__Bacteria; p__Firmicutes; c__Bacilli; o__Bacillales; f__Planococcaceae; g__Lysinibacillus; s__	0.814567
cfe63b12e4cad5a2f3074794e9ece80b	k__Bacteria; p__Proteobacteria; c__Alphaproteobacteria; o__Rhizobiales; f__Methylobacteriaceae; g__Magnetospirillum; s__magnetotacticum	0.709608
d79771001a50fcbdb7f9d8157268d2ea	k__Bacteria; p__Actinobacteria; c__Actinobacteria; o__Actinomycetales; f__Microbacteriaceae; g__Rathayibacter; s__caricis	0.999394
797687685e1517c2d200a8e48b1ffe32	k__Bacteria; p__Actinobacteria; c__Actinobacteria; o__Actinomycetales; f__Microbacteriaceae; g__Frigoribacterium; s__	0.87774
59bece99b4357760d6a00502d1fac2fd	k__Bacteria; p__Proteobacteria; c__Alphaproteobacteria; o__Sphingomonadales; f__Sphingomonadaceae; g__Sphingomonas; s__mali	0.892844
b05847ff7ffbc27faeebb32b70e15262	k__Bacteria; p__Proteobacteria; c__Betaproteobacteria; o__Burkholderiales; f__Oxalobacteraceae; g__Massilia	0.900222
0dab050e22c845bb649bad1746a6b7b5	k__Bacteria; p__Proteobacteria; c__Alphaproteobacteria; o__Sphingomonadales; f__Sphingomonadaceae; g__Sphingomonas; s__mali	0.994243
596583bc780ef33e51f7e60d12ef3d61	k__Bacteria; p__Actinobacteria; c__Actinobacteria; o__Actinomycetales; f__Microbacteriaceae; g__; s__	0.894052
7fc2892a05d5db49f28bba8bb3e5f575	k__Bacteria; p__Firmicutes; c__Bacilli; o__Bacillales; f__Staphylococcaceae; g__Staphylococcus	0.968127
783bd82229c7e94cae41eb4dbfb026c6	k__Bacteria; p__Proteobacteria; c__Alphaproteobacteria; o__Sphingomonadales; f__Sphingomonadaceae; g__Sphingomonas	0.983616
142839f7d237628aeff4fab0709083d6	k__Bacteria; p__Firmicutes; c__Bacilli; o__Bacillales; f__Staphylococcaceae; g__Staphylococcus	0.902317
c11faed57b2ccdcc3f16b9a97023c4f2	k__Bacteria; p__Proteobacteria; c__Betaproteobacteria; o__Burkholderiales; f__Oxalobacteraceae; g__Massilia; s__niastensis	0.882278
e1e364490cde5f1e0e81c17eebe44e65	k__Bacteria; p__Actinobacteria; c__Actinobacteria; o__Actinomycetales; f__Kineosporiaceae; g__Kineococcus; s__	0.968986
319681581a077294a919bc77cd102069	k__Bacteria; p__Proteobacteria; c__Alphaproteobacteria; o__Rhizobiales; f__Methylobacteriaceae; g__Methylobacterium; s__mesophilicum	0.995855
dff0bb93ff9c79b1f5f2c211ef1a659e	k__Bacteria; p__Proteobacteria; c__Alphaproteobacteria; o__Rhizobiales	0.999285
2c5e59a0946d1b47ff64f6b105407f2a	k__Bacteria; p__Proteobacteria; c__Betaproteobacteria; o__Burkholderiales; f__Comamonadaceae	0.999608
6724905ef5a089be5b170c223cd2b0e9	k__Bacteria; p__Actinobacteria; c__Actinobacteria; o__Actinomycetales; f__Geodermatophilaceae	0.999932
b8a569d43b34c5cb3e33b5389df79a16	k__Bacteria; p__Proteobacteria; c__Alphaproteobacteria; o__Sphingomonadales; f__Sphingomonadaceae; g__Sphingomonas	0.998991
5dd33b3b52e4dfcab05d31195a1d02cf	k__Bacteria; p__Proteobacteria; c__Alphaproteobacteria; o__Rhizobiales; f__Methylobacteriaceae; g__Methylobacterium; s__adhaesivum	0.860553
21cb77641162466c75d95bebbd392c6f	k__Bacteria; p__Actinobacteria; c__Actinobacteria; o__Actinomycetales; f__Kineosporiaceae; g__Kineococcus; s__	0.999978
b5d73a5a4f16c7236f90777be20c1cdb	k__Bacteria; p__Proteobacteria; c__Gammaproteobacteria; o__Enterobacteriales; f__Enterobacteriaceae	0.999947
d2055f2a87a5c492501e65c5661c3304	k__Bacteria; p__Proteobacteria; c__Betaproteobacteria; o__Burkholderiales; f__Oxalobacteraceae; g__Massilia	0.957507
9d2cf1afe19beb4d2b78898bdfdf31f9	k__Bacteria; p__Proteobacteria; c__Deltaproteobacteria; o__Myxococcales; f__Cystobacterineae; g__; s__	0.995858
4417792fa4e87b02ccf8d4f0e20ca1e0	k__Bacteria; p__Actinobacteria; c__Actinobacteria; o__Actinomycetales; f__Microbacteriaceae; g__Curtobacterium; s__	0.998375
f8e5f21650967bc6778ddd8d3c911b04	k__Bacteria; p__Proteobacteria; c__Alphaproteobacteria; o__Sphingomonadales; f__Sphingomonadaceae; g__Sphingomonas; s__mali	0.98044
be55187b1fc0b2bbc35009de12270ff0	k__Bacteria; p__Proteobacteria; c__Alphaproteobacteria; o__Sphingomonadales; f__Sphingomonadaceae; g__Sphingomonas; s__asaccharolytica	0.996394
5f47f88a2d5c35313e68e473188c19de	k__Bacteria; p__Proteobacteria; c__Alphaproteobacteria; o__Sphingomonadales; f__Sphingomonadaceae; g__Sphingomonas; s__asaccharolytica	0.751382
4a33fae9239a2e6740a43462fa4bab80	k__Bacteria; p__Proteobacteria; c__Betaproteobacteria; o__Burkholderiales; f__Oxalobacteraceae; g__Massilia; s__aurea	0.957553
c112f5c96673387e14014b93259bc79e	k__Bacteria; p__Proteobacteria; c__Deltaproteobacteria; o__Myxococcales; f__Cystobacterineae; g__; s__	0.991838
b32f7e21906a3d118848186ded292cab	k__Bacteria; p__[Thermi]; c__Deinococci; o__Deinococcales; f__Deinococcaceae; g__Deinococcus; s__	0.999929
444c80eacbe9f82fe733b8801df29130	k__Bacteria; p__Actinobacteria; c__Actinobacteria; o__Actinomycetales; f__Microbacteriaceae	0.995374
9623d04852d5c0bdde8297fc5758a2e2	k__Bacteria; p__Proteobacteria; c__Alphaproteobacteria; o__Rhizobiales; f__Methylobacteriaceae; g__Methylobacterium	0.974594
126988c927fdc049ee28c737f600c80b	k__Bacteria; p__Proteobacteria; c__Betaproteobacteria; o__Burkholderiales; f__Oxalobacteraceae; g__Massilia; s__aurea	0.725325
8cab40aabb6e93a12772d12e92b05100	k__Bacteria; p__Proteobacteria; c__Alphaproteobacteria; o__Sphingomonadales; f__Sphingomonadaceae; g__Sphingomonas; s__mali	0.990113
d9644de959f56253c00c6dc83b0e036b	k__Bacteria; p__Actinobacteria; c__Actinobacteria; o__Actinomycetales	0.99977
c2e4c45a99f636f3f8902711834bfe8e	k__Bacteria; p__Proteobacteria; c__Alphaproteobacteria; o__Rhizobiales; f__Methylobacteriaceae; g__Magnetospirillum; s__magnetotacticum	0.831877
6d361f54b1c84993e7c750d6cdace8da	k__Bacteria; p__Proteobacteria; c__Deltaproteobacteria; o__Myxococcales; f__Cystobacterineae; g__; s__	0.83151
0f6c5633c7d67537ff3d4aeda9a43bdc	k__Bacteria; p__Proteobacteria; c__Alphaproteobacteria; o__Rhizobiales; f__Methylobacteriaceae; g__Magnetospirillum; s__magnetotacticum	0.975955
bb186e8287011137f0a771b75eab1df9	k__Bacteria; p__Proteobacteria; c__Deltaproteobacteria; o__Myxococcales; f__Cystobacterineae; g__; s__	0.961055
123cfac5b2d1236bf98f81038e4ae837	k__Bacteria; p__Actinobacteria; c__Actinobacteria; o__Actinomycetales; f__Streptomycetaceae; g__Streptomyces	0.962591
1908187189c0ebdee3057bb830a928b6	k__Bacteria; p__Proteobacteria; c__Gammaproteobacteria; o__Enterobacteriales; f__Enterobacteriaceae	1
7cc0b4e8ad3b2d25ba23e0098cd45b78	k__Bacteria; p__Proteobacteria; c__Alphaproteobacteria; o__Rhizobiales; f__Methylobacteriaceae; g__Methylobacterium; s__komagatae	0.999872
170eb1526a2bfe207fb43acb53addbf4	k__Bacteria; p__Proteobacteria; c__Alphaproteobacteria; o__Rhizobiales; f__Methylobacteriaceae; g__Methylobacterium; s__adhaesivum	0.991413
45f9b3d4fe2a5cb9aca80e490ffab187	k__Bacteria; p__Proteobacteria; c__Alphaproteobacteria; o__Rhizobiales; f__Methylobacteriaceae; g__Magnetospirillum; s__magnetotacticum	0.832438
33e656cc40bfa83a718746d283c25631	k__Bacteria; p__Proteobacteria; c__Alphaproteobacteria; o__Sphingomonadales; f__Sphingomonadaceae; g__Sphingomonas; s__mali	0.984484
c1a2890ef3492cfd6a6f06da2ce8fd0a	k__Bacteria; p__Actinobacteria; c__Actinobacteria; o__Actinomycetales; f__Microbacteriaceae; g__Frigoribacterium; s__	0.791256
88eab0617f926d9f73518ff78a54fcc5	k__Bacteria; p__Proteobacteria; c__Gammaproteobacteria; o__Enterobacteriales; f__Enterobacteriaceae	0.998022
caabaa4bbc49f340dca42819b39f68c5	k__Bacteria; p__Proteobacteria; c__Alphaproteobacteria; o__Rhizobiales; f__Methylobacteriaceae; g__Methylobacterium; s__adhaesivum	0.999381
13ac9064da63af2c1f46af17b0db35c2	k__Bacteria; p__Proteobacteria; c__Deltaproteobacteria; o__Myxococcales; f__Cystobacterineae; g__; s__	0.988302
c8b33f7af690c7b636713c33dea19f95	k__Bacteria; p__Proteobacteria; c__Alphaproteobacteria; o__Rhizobiales; f__Methylobacteriaceae; g__Methylobacterium; s__mesophilicum	0.914992
b60b99130a3c0c43ef8a2319dca2bc56	k__Bacteria; p__Actinobacteria; c__Actinobacteria; o__Actinomycetales; f__Kineosporiaceae; g__Kineococcus; s__	0.999974
ff3ef78c4f485e25992dc01d358ae4c3	k__Bacteria; p__Proteobacteria; c__Alphaproteobacteria; o__Sphingomonadales; f__Sphingomonadaceae; g__Sphingomonas	0.999811
306935ea88491e807c42a07c2a57d099	k__Bacteria; p__Proteobacteria; c__Betaproteobacteria; o__Burkholderiales; f__Oxalobacteraceae; g__Massilia; s__aurea	0.987283
0f5855d7813b3c8ab2614c1b11e4f8f3	k__Bacteria; p__Proteobacteria; c__Gammaproteobacteria; o__Pseudomonadales; f__Pseudomonadaceae; g__Pseudomonas	0.937319
4f07662ec619f44d78e427ae7734ea7d	k__Bacteria; p__Proteobacteria; c__Betaproteobacteria; o__Burkholderiales; f__Oxalobacteraceae	0.999398
3116cc05b546cfaa847d74ef31b104a1	k__Bacteria; p__Actinobacteria; c__Actinobacteria; o__Actinomycetales; f__Microbacteriaceae; g__Rathayibacter; s__caricis	0.999009
d37d950435905843ca376c20fa5eec78	k__Bacteria; p__[Thermi]; c__Deinococci; o__Deinococcales; f__Deinococcaceae; g__Deinococcus; s__	0.999835
4c015438f2eb3b953bbcc635c56984e8	k__Bacteria; p__Proteobacteria; c__Gammaproteobacteria; o__Pseudomonadales; f__Pseudomonadaceae; g__Pseudomonas	0.831836
6ebed6dbc72706031f25614dcb862b01	k__Bacteria; p__Firmicutes; c__Bacilli; o__Bacillales; f__Bacillaceae; g__Bacillus; s__firmus	0.923863
1c423ba2b0703be2856c126dbc8c09d5	k__Bacteria; p__Actinobacteria; c__Actinobacteria; o__Actinomycetales; f__Kineosporiaceae; g__Kineococcus; s__	0.999962
931cfdc24fcddc0f59b903c2e04c956d	k__Bacteria; p__Proteobacteria; c__Alphaproteobacteria; o__Rhizobiales; f__Aurantimonadaceae; g__; s__	0.933008
cb07d491406805a9f365d1a355499c7d	k__Bacteria; p__Proteobacteria; c__Alphaproteobacteria; o__Rhizobiales	0.999895
bca69793b61ec063711fcae9f1d10c65	k__Bacteria; p__Actinobacteria; c__Actinobacteria; o__Actinomycetales; f__Dietziaceae; g__Dietzia; s__	0.996758
adc567327944eafeae5e6e57a48ffecc	k__Bacteria; p__Actinobacteria; c__Actinobacteria; o__Actinomycetales; f__Microbacteriaceae; g__Curtobacterium; s__	0.997318
b180c4470e785ff3171fd9029619ffd4	k__Bacteria; p__[Thermi]; c__Deinococci; o__Deinococcales; f__Deinococcaceae; g__Deinococcus; s__	0.999975
da58d4d4770448c1a3cf1da9d3c3fb81	k__Bacteria; p__Proteobacteria; c__Betaproteobacteria; o__Burkholderiales; f__Oxalobacteraceae; g__Massilia; s__niastensis	0.914932
47ca9f6570c5f19357ea10785ea77641	k__Bacteria; p__Actinobacteria; c__Actinobacteria; o__Actinomycetales; f__Nocardioidaceae; g__Friedmanniella; s__	0.897276
a67a69fbb4e21e6b9af0bab0c18d07d8	k__Bacteria; p__Actinobacteria; c__Actinobacteria; o__Actinomycetales; f__Corynebacteriaceae; g__Corynebacterium; s__	0.883608
5b37be5b5c3b342bde567926744862bb	k__Bacteria; p__Proteobacteria; c__Alphaproteobacteria; o__Sphingomonadales; f__Sphingomonadaceae; g__Sphingomonas	0.9989
9b1b3c908c0fe5b231b3a59122cb13ac	k__Bacteria; p__Proteobacteria; c__Alphaproteobacteria; o__Rhizobiales; f__Methylobacteriaceae; g__Methylobacterium; s__mesophilicum	0.904648
1151051708a3c0e09da8681f4c29d289	k__Bacteria; p__Proteobacteria; c__Alphaproteobacteria; o__Rhizobiales; f__Methylobacteriaceae	0.999986
87fe2741be6bfa0086ca88afd1d4b6a3	k__Bacteria; p__[Thermi]; c__Deinococci; o__Deinococcales; f__Deinococcaceae; g__Deinococcus; s__	0.999869
58ea07898132fc0cb0db751d1905f388	k__Bacteria; p__Bacteroidetes; c__Flavobacteriia; o__Flavobacteriales; f__[Weeksellaceae]; g__Wautersiella; s__	0.999947
2fd8791b0dc7dbd59207a97ffa6c3a7f	k__Bacteria; p__Proteobacteria; c__Gammaproteobacteria; o__Pseudomonadales; f__Pseudomonadaceae	0.999632
a594b854e46c3d6a74eed9435bfe8940	k__Bacteria; p__Proteobacteria; c__Betaproteobacteria; o__Burkholderiales; f__Oxalobacteraceae; g__Massilia; s__aurea	0.989925
a782488609b4da8473f7ea4c3dec2337	k__Bacteria; p__[Thermi]; c__Deinococci; o__Deinococcales; f__Trueperaceae; g__Truepera; s__	0.999999
f02a3e34eb7fbb5cfce4f2df8704716e	k__Bacteria; p__Proteobacteria; c__Alphaproteobacteria; o__Sphingomonadales; f__Sphingomonadaceae; g__Sphingomonas; s__mali	0.964806
1dedb3435a94877cdf980eb7fffec436	k__Bacteria; p__Proteobacteria; c__Deltaproteobacteria; o__Myxococcales; f__Cystobacterineae; g__; s__	0.992227
ba0954f21e7e3301b8983464d75b57aa	k__Bacteria; p__Proteobacteria; c__Alphaproteobacteria; o__Rhizobiales; f__Methylobacteriaceae; g__Methylobacterium; s__adhaesivum	0.9886
3a8f96f2eadd7157c54d83d83357c8af	k__Bacteria; p__Proteobacteria; c__Alphaproteobacteria; o__Rhizobiales; f__Methylobacteriaceae; g__Methylobacterium; s__adhaesivum	0.99844
8c9fa86384a39b9001602248b33a1049	k__Bacteria; p__Proteobacteria; c__Betaproteobacteria; o__Burkholderiales; f__Oxalobacteraceae	0.99867
1202e89bb427c7541425600ee5dda9a7	k__Bacteria; p__Proteobacteria; c__Gammaproteobacteria; o__Enterobacteriales; f__Enterobacteriaceae; g__Pantoea	0.764753
1104f884c0d3bc368226174d84149198	k__Bacteria; p__Proteobacteria; c__Alphaproteobacteria; o__Rhizobiales; f__Methylobacteriaceae; g__Methylobacterium; s__komagatae	0.999965
ee35d5b0e6894d5d59175c08bb9b902b	k__Bacteria; p__Proteobacteria; c__Alphaproteobacteria; o__Sphingomonadales; f__Sphingomonadaceae; g__Sphingomonas; s__mali	0.88299
46c461030d95230a3460b7dfcdf177ce	k__Bacteria; p__Actinobacteria; c__Actinobacteria; o__Actinomycetales; f__Kineosporiaceae; g__; s__	0.7396
7b612637e9d2944c9f231e27615c82ba	k__Bacteria; p__Actinobacteria; c__Actinobacteria; o__Actinomycetales; f__Microbacteriaceae; g__Rathayibacter; s__caricis	0.993077
4e152d48a86a6744f47d8255d4e435de	k__Bacteria; p__Actinobacteria; c__Thermoleophilia; o__Solirubrobacterales; f__Conexibacteraceae; g__Conexibacter; s__	0.82942
50e93c46e8a0d2c4a12c844538212701	k__Bacteria; p__Proteobacteria; c__Betaproteobacteria; o__Burkholderiales; f__Oxalobacteraceae; g__Massilia	0.739058
5151fd8b9e78f412c2671cdefd2906d0	k__Bacteria; p__Proteobacteria; c__Gammaproteobacteria; o__Enterobacteriales; f__Enterobacteriaceae	1
9fac281c3fcf83e85b665a6fa72e7104	k__Bacteria; p__Proteobacteria; c__Betaproteobacteria; o__Burkholderiales; f__Oxalobacteraceae; g__Massilia	0.78591
56f840166272fc8d31f7a787f42deeab	k__Bacteria; p__Proteobacteria; c__Alphaproteobacteria; o__Sphingomonadales; f__Sphingomonadaceae; g__Sphingomonas	0.999426
020880eba6f62bfdfa027f6e46018d6d	k__Bacteria; p__Proteobacteria; c__Alphaproteobacteria; o__Rhodospirillales; f__Acetobacteraceae; g__Belnapia; s__moabensis	0.941387
cf5fcc5f56356de9b1fc65f67826de8d	k__Bacteria; p__Proteobacteria; c__Alphaproteobacteria; o__Rhizobiales; f__Methylobacteriaceae; g__Methylobacterium; s__mesophilicum	0.717028
7c3b359a7ca44d205f35f4eefc24b4d9	k__Bacteria; p__Proteobacteria; c__Betaproteobacteria; o__Burkholderiales; f__Oxalobacteraceae; g__Massilia	0.861892
3efd3a2b05733060ee2bbf80b8497bf6	k__Bacteria; p__Actinobacteria; c__Actinobacteria; o__Actinomycetales; f__Microbacteriaceae; g__Rathayibacter; s__caricis	0.999204
0f00545070b6d7832516091241ec3ae7	k__Bacteria; p__Actinobacteria; c__Actinobacteria; o__Actinomycetales; f__Geodermatophilaceae	0.999916
f9b36ede64b3cfd5a0485dfec54ab9d2	k__Bacteria; p__Proteobacteria; c__Betaproteobacteria; o__Burkholderiales; f__Oxalobacteraceae; g__Massilia; s__timonae	0.868657
340b4efb94ebf2cac707a201dc75212d	k__Bacteria; p__Proteobacteria; c__Alphaproteobacteria; o__Sphingomonadales; f__Sphingomonadaceae; g__Sphingomonas; s__mali	0.913937
662ee16a52fe4be17a984c712e67a5a3	k__Bacteria; p__Proteobacteria; c__Alphaproteobacteria; o__Rhizobiales; f__Methylobacteriaceae; g__Magnetospirillum; s__magnetotacticum	0.976907
96c8d8965ecc423ff46b26221600ae57	k__Bacteria; p__Proteobacteria; c__Deltaproteobacteria; o__Myxococcales; f__Cystobacterineae; g__; s__	0.924336
4e5b41fde7fd782b26ca61c6e00607cc	k__Bacteria; p__Proteobacteria; c__Alphaproteobacteria; o__Sphingomonadales; f__Sphingomonadaceae; g__Sphingomonas; s__mali	0.886428
d17616ec7ffee37330dea8b8d4a07c76	k__Bacteria; p__Proteobacteria; c__Alphaproteobacteria; o__Sphingomonadales; f__Sphingomonadaceae; g__Sphingomonas; s__mali	0.990187
27f94eed54720432f2bd22640e656fbb	k__Bacteria; p__Actinobacteria; c__Actinobacteria; o__Actinomycetales; f__Microbacteriaceae; g__; s__	0.702401
5d40d6bf876e847f4fb3fdd4a8cd925f	k__Bacteria; p__Proteobacteria; c__Alphaproteobacteria; o__Rhizobiales; f__Rhizobiaceae	0.703839
c39fa8845af40c5b2d830e7cad85cb47	k__Bacteria; p__Actinobacteria; c__Actinobacteria; o__Actinomycetales; f__Microbacteriaceae; g__; s__	0.730926
dc76aa4b2049ea7cc6ad3a2aab208ecd	k__Bacteria; p__Actinobacteria; c__Actinobacteria; o__Actinomycetales; f__Streptomycetaceae; g__Streptomyces	0.962097
321097c4405c6dc5278010073a93399e	k__Bacteria; p__Proteobacteria; c__Alphaproteobacteria; o__Rhizobiales; f__Methylobacteriaceae; g__Magnetospirillum; s__magnetotacticum	0.837683
ea705053f0ae7fb83a1bef62f93e0b15	k__Bacteria; p__Proteobacteria; c__Alphaproteobacteria; o__Rhizobiales; f__Methylobacteriaceae; g__Magnetospirillum; s__magnetotacticum	0.949825
021d516d3607dfb730c79ef1d356e50e	k__Bacteria; p__Proteobacteria; c__Deltaproteobacteria; o__Myxococcales; f__Cystobacterineae; g__; s__	0.982054
cca52ccd207be260bb7fb816748f1056	k__Bacteria; p__Actinobacteria; c__Actinobacteria; o__Actinomycetales; f__Microbacteriaceae; g__Frigoribacterium; s__	0.862247
dddf990df99147e22c06ba5fff589858	k__Bacteria; p__Proteobacteria; c__Alphaproteobacteria; o__Sphingomonadales; f__Sphingomonadaceae; g__Sphingomonas; s__mali	0.954973
3c9791f3eccfa22914d488242d1a2cae	k__Bacteria; p__Actinobacteria; c__Actinobacteria; o__Actinomycetales; f__Geodermatophilaceae	0.999902
0286e515e2e650fe5ff18c8ca46fafcd	k__Bacteria; p__Actinobacteria; c__Actinobacteria; o__Actinomycetales; f__Microbacteriaceae; g__Frigoribacterium; s__	0.773803
61699c41573e435a0a3d9f69f0c99b42	k__Bacteria; p__Proteobacteria; c__Gammaproteobacteria	1
b592b0fc94a01eeb4addca31bfc51433	k__Bacteria; p__Proteobacteria; c__Alphaproteobacteria; o__Rhizobiales; f__Methylobacteriaceae; g__Methylobacterium; s__komagatae	0.999881
e059ad1b7a4431093d5ec36736665a73	k__Bacteria; p__Proteobacteria; c__Alphaproteobacteria; o__Rhizobiales; f__Methylobacteriaceae; g__Methylobacterium; s__komagatae	0.999963
7a61b6fe956fcc9c5beb7fb0be97f31a	k__Bacteria; p__Proteobacteria; c__Alphaproteobacteria; o__Sphingomonadales; f__Sphingomonadaceae; g__Sphingomonas; s__mali	0.995916
123cabe1d37a2218e61a66ed8b0ddb07	k__Bacteria; p__[Thermi]; c__Deinococci; o__Deinococcales; f__Deinococcaceae; g__Deinococcus; s__	0.999989
ae568c98a76cc1b0127656cb05f04d4d	k__Bacteria; p__Proteobacteria; c__Alphaproteobacteria; o__Rhizobiales	0.999927
2eab3fe2af6da9d0b13dddd64e932d5b	k__Bacteria; p__Proteobacteria; c__Deltaproteobacteria; o__Myxococcales; f__Cystobacterineae; g__; s__	0.962873
512aa7b44cf8b9ac043eb24a9c519508	k__Bacteria; p__Actinobacteria; c__Actinobacteria; o__Actinomycetales; f__Corynebacteriaceae; g__Corynebacterium; s__	0.926351
975effb8f1b6ec5bacb6a8e401531237	k__Bacteria; p__Proteobacteria; c__Gammaproteobacteria; o__Pseudomonadales; f__Pseudomonadaceae; g__Pseudomonas	0.946076
af7e31eb2560b892f20753ac9a4df68b	k__Bacteria; p__Proteobacteria; c__Betaproteobacteria; o__Burkholderiales; f__Oxalobacteraceae; g__Massilia	0.735379
86a7dd6f4da18e288c2cdde1c19625fd	k__Bacteria; p__Proteobacteria; c__Deltaproteobacteria; o__Myxococcales; f__Cystobacterineae; g__; s__	0.989044
4d363961b43a258c47918233449469cb	k__Bacteria; p__Proteobacteria; c__Alphaproteobacteria; o__Sphingomonadales; f__Sphingomonadaceae; g__Sphingomonas	0.9998
3b2bba23174291680afa260d139b1d93	k__Bacteria; p__Proteobacteria; c__Alphaproteobacteria; o__Rhizobiales; f__Methylobacteriaceae; g__Methylobacterium; s__mesophilicum	0.794856
15e0d9d2d3b8b2962078e7b0671efe91	k__Bacteria; p__Actinobacteria; c__Actinobacteria; o__Actinomycetales; f__Microbacteriaceae; g__Frigoribacterium; s__	0.891989
ebcedca82f788824113a0fff0c317517	k__Bacteria; p__Proteobacteria; c__Gammaproteobacteria; o__Pseudomonadales; f__Pseudomonadaceae; g__Pseudomonas	0.770744
1dcabe33ef947d341a17b30d02e4b724	k__Bacteria; p__Proteobacteria; c__Alphaproteobacteria; o__Sphingomonadales; f__Sphingomonadaceae; g__Sphingomonas; s__mali	0.812289
962811a106d60e0c18daba3af3a1660e	k__Bacteria; p__Proteobacteria; c__Alphaproteobacteria; o__Rhizobiales; f__Rhizobiaceae	0.80043
9e8d60c353d3d1b3e4962726640a408b	k__Bacteria; p__Proteobacteria; c__Alphaproteobacteria; o__Rhizobiales; f__Methylobacteriaceae; g__Magnetospirillum; s__magnetotacticum	0.715206
e7fd0343785dbeed225b3c962ac31b27	k__Bacteria; p__Proteobacteria; c__Gammaproteobacteria; o__Enterobacteriales; f__Enterobacteriaceae	1
6d9df458073c99517d88d8de0785201e	k__Bacteria; p__Proteobacteria; c__Gammaproteobacteria; o__Enterobacteriales; f__Enterobacteriaceae	1
8558371b14aea3a5364f8264f1da423d	k__Bacteria; p__Proteobacteria; c__Alphaproteobacteria; o__Rhizobiales; f__Methylobacteriaceae; g__Magnetospirillum; s__magnetotacticum	0.831655
70583cf336a4c39ae2d6f2aa1b66c70c	k__Bacteria; p__Actinobacteria; c__Actinobacteria; o__Actinomycetales; f__Microbacteriaceae	0.982003
875669bf861e247b7d278ce572ee79ad	k__Bacteria; p__Proteobacteria; c__Deltaproteobacteria; o__Myxococcales; f__Cystobacterineae; g__; s__	0.752597
b0da0543b50e52ad8bf56e4254631749	k__Bacteria; p__Actinobacteria; c__Actinobacteria; o__Actinomycetales; f__Kineosporiaceae; g__Kineococcus; s__	0.999974
29506e0209eb8f7fa83b717221870998	k__Bacteria; p__Actinobacteria; c__Actinobacteria; o__Actinomycetales; f__Microbacteriaceae; g__Frigoribacterium; s__	0.871943
196e608ea6554bd7cfe5bd8ff753dafb	k__Bacteria; p__Proteobacteria; c__Alphaproteobacteria; o__Sphingomonadales; f__Sphingomonadaceae; g__Sphingomonas; s__mali	0.922394
38cb63bcf4053f7e29588ac7931b3621	k__Bacteria; p__Proteobacteria; c__Alphaproteobacteria; o__Rhizobiales	0.99996
855c03272f54a63d2a1162a86dc199f9	k__Bacteria; p__[Thermi]; c__Deinococci; o__Deinococcales; f__Deinococcaceae; g__Deinococcus; s__	0.999823
edb55348253f4ceba0baeee0e1260be8	k__Bacteria; p__Proteobacteria; c__Alphaproteobacteria; o__Sphingomonadales; f__Sphingomonadaceae; g__Sphingomonas; s__mali	0.916688
b37b475ad4bdff27527984ec5b7ac07c	k__Bacteria; p__Actinobacteria; c__Actinobacteria; o__Actinomycetales; f__Microbacteriaceae	0.98726
82aacd069da3b3eeafbdaf1cd244a18a	k__Bacteria; p__Proteobacteria; c__Alphaproteobacteria; o__Sphingomonadales; f__Sphingomonadaceae; g__Sphingomonas; s__mali	0.994257
88c775783a5c88c7141eb0877d42cc18	k__Bacteria; p__Actinobacteria; c__Actinobacteria; o__Actinomycetales; f__Kineosporiaceae; g__Kineococcus; s__	0.999944
34415e7eba769c554db7a48c05e573f4	k__Bacteria; p__Proteobacteria; c__Gammaproteobacteria; o__Pseudomonadales; f__Pseudomonadaceae	0.997545
ab50385ec2283dd2430b9f663e9c8814	k__Bacteria; p__Proteobacteria; c__Betaproteobacteria; o__Burkholderiales; f__Comamonadaceae	0.999488
ccdfc2d329f3b3030ceb4318f4976e7e	k__Bacteria; p__[Thermi]; c__Deinococci; o__Deinococcales; f__Deinococcaceae; g__Deinococcus; s__	0.999898
504a3fb2d9f5a99ceb22396b7dd597ab	k__Bacteria; p__Proteobacteria; c__Alphaproteobacteria; o__Rhizobiales; f__Methylobacteriaceae; g__Magnetospirillum; s__magnetotacticum	0.834424
c5d8a71c137e4e466bc450bfa7b5ad49	k__Bacteria; p__Actinobacteria; c__Actinobacteria; o__Actinomycetales; f__Microbacteriaceae; g__Rathayibacter; s__caricis	0.992418
514f34bcfd2bb827dd975a636b39a987	k__Bacteria; p__Proteobacteria; c__Alphaproteobacteria; o__Sphingomonadales; f__Sphingomonadaceae; g__Sphingomonas	0.965055
bc8d974fad3e9a165c088cab5030c426	k__Bacteria; p__Proteobacteria; c__Alphaproteobacteria; o__Rhizobiales	0.999206
fc1f8b26c0b1f51a0ac563af2c63c2bb	k__Bacteria; p__Actinobacteria; c__Actinobacteria; o__Actinomycetales; f__Geodermatophilaceae	0.999719
d0825c75822307e0f1c8ded354639769	k__Bacteria; p__Firmicutes; c__Bacilli; o__Bacillales; f__Staphylococcaceae; g__Staphylococcus	0.870873
f17210e5d92400a779b3124c608b9f9b	k__Bacteria; p__Proteobacteria; c__Alphaproteobacteria; o__Sphingomonadales; f__Sphingomonadaceae; g__Sphingomonas; s__mali	0.927997
c27ff49ec90845972b1f4758155dd3d0	k__Bacteria; p__Proteobacteria; c__Deltaproteobacteria; o__Myxococcales; f__Cystobacterineae; g__; s__	0.94521
693002e03cde95e61b8c3ba92370576a	k__Bacteria; p__Proteobacteria; c__Deltaproteobacteria; o__Myxococcales; f__Cystobacterineae; g__; s__	0.989532
e34bed612528e493d9ddf22b32f62731	k__Bacteria; p__Proteobacteria; c__Alphaproteobacteria; o__Sphingomonadales; f__Sphingomonadaceae; g__Sphingomonas; s__asaccharolytica	0.994527
2f68fc50b751363ac9b4b914025a6b96	k__Bacteria; p__Actinobacteria; c__Actinobacteria; o__Actinomycetales	0.999761
806cf9afc9dbcbd61bd35ad550c8b66b	k__Bacteria; p__Proteobacteria; c__Alphaproteobacteria; o__Rhizobiales	0.999709
bb8ac777c2f7fd417f315a11cf2d8cbc	k__Bacteria; p__Proteobacteria; c__Alphaproteobacteria; o__Rhizobiales; f__Methylobacteriaceae; g__Methylobacterium; s__komagatae	0.999818
dda621b02df8c767e69c50b8fe4fc6a9	k__Bacteria; p__Proteobacteria; c__Betaproteobacteria; o__Burkholderiales; f__Comamonadaceae	0.998958
65cf19171facf0dc9393519255de15eb	k__Bacteria; p__Actinobacteria; c__Actinobacteria; o__Actinomycetales; f__Microbacteriaceae; g__Frigoribacterium; s__	0.909832
a9b1d662ff382d95dfc23c220a3f2ed0	k__Bacteria; p__Proteobacteria; c__Betaproteobacteria; o__Burkholderiales; f__Comamonadaceae	0.999738
072bb9b86a2cf6ee7aeda86497b7f8eb	k__Bacteria; p__Proteobacteria; c__Deltaproteobacteria; o__Myxococcales; f__Cystobacterineae; g__; s__	0.817553
a9983d5518b5ba21ebdbf7e6a9a85d65	k__Bacteria; p__Proteobacteria; c__Alphaproteobacteria; o__Rhizobiales; f__Methylobacteriaceae; g__Magnetospirillum; s__magnetotacticum	0.977437
3ceb7eb4b2796d51ea6a1864bcf8f5f1	k__Bacteria; p__[Thermi]; c__Deinococci; o__Deinococcales; f__Deinococcaceae; g__Deinococcus; s__	0.988627
15768c265f9dba8fc4f21d74662fc730	k__Bacteria; p__Proteobacteria; c__Alphaproteobacteria; o__Rhizobiales; f__Methylobacteriaceae; g__Methylobacterium; s__komagatae	0.999954
8b1dda16085bd7dba90340f51e407bfd	k__Bacteria; p__Proteobacteria; c__Deltaproteobacteria; o__Myxococcales; f__Cystobacterineae; g__; s__	0.967909
e8e7ca00fe635f31b84f51e0dc0e61d3	k__Bacteria; p__Proteobacteria; c__Gammaproteobacteria	1
97fd482e30f6fd6650e385e9fdb654fd	k__Bacteria; p__Proteobacteria; c__Gammaproteobacteria; o__Pseudomonadales; f__Pseudomonadaceae; g__Pseudomonas	0.722712
f2d4d866e4ceafe29263ce451270f53d	k__Bacteria; p__Proteobacteria; c__Betaproteobacteria; o__Burkholderiales; f__Oxalobacteraceae; g__Massilia	0.861069
50004e479702d5edd0ec923e6d17d073	k__Bacteria; p__Proteobacteria; c__Gammaproteobacteria; o__Pseudomonadales; f__Pseudomonadaceae; g__Pseudomonas	0.884141
d10905611c76d11be631eaa74284b23a	k__Bacteria; p__Proteobacteria; c__Alphaproteobacteria; o__Sphingomonadales; f__Sphingomonadaceae; g__Sphingomonas; s__mali	0.932407
f84fff64193f6113c62479132eb2902f	k__Bacteria; p__[Thermi]; c__Deinococci; o__Deinococcales; f__Deinococcaceae; g__Deinococcus; s__	0.99984
7535195ed63cef0b4b08a66195024d8f	k__Bacteria; p__Proteobacteria; c__Deltaproteobacteria; o__Myxococcales; f__Cystobacterineae; g__; s__	0.943595
c13ab288d9ce2b525637e90aaca6cac5	k__Bacteria; p__Firmicutes; c__Clostridia; o__Clostridiales; f__Peptostreptococcaceae; g__; s__	0.730979
cb4a96a26c8dd0bc16bf42b2181bb450	k__Bacteria; p__[Thermi]; c__Deinococci; o__Deinococcales; f__Deinococcaceae; g__Deinococcus; s__	0.999897
e5635163349eea93d8b218c535daa986	k__Bacteria; p__Actinobacteria; c__Actinobacteria; o__Actinomycetales	0.999842
7dd288556c85b1836ff07e757388b4e4	k__Bacteria; p__Proteobacteria; c__Alphaproteobacteria; o__Sphingomonadales; f__Sphingomonadaceae; g__Sphingomonas; s__mali	0.935961
f92f8568ffd9aced304637e55bf08fe3	k__Bacteria; p__Actinobacteria; c__Actinobacteria; o__Actinomycetales; f__Microbacteriaceae; g__; s__	0.748341
3cb1c9b14506b276c7786c800ce647d4	k__Bacteria; p__Actinobacteria; c__Actinobacteria; o__Actinomycetales; f__Microbacteriaceae; g__Rathayibacter; s__caricis	0.989446
9e9b8de44948e0261bdda1e84ce748f3	k__Bacteria; p__Actinobacteria; c__Actinobacteria; o__Actinomycetales; f__Microbacteriaceae; g__Frigoribacterium; s__	0.82163
6fdeba7f13c8557c95cb55f8dc5d7361	k__Bacteria; p__Proteobacteria; c__Gammaproteobacteria; o__Enterobacteriales; f__Enterobacteriaceae	1
3eb0cb3f4e3095475ef80e59c9ac8482	k__Bacteria; p__Proteobacteria; c__Alphaproteobacteria; o__Rhizobiales; f__Methylobacteriaceae; g__Methylobacterium; s__mesophilicum	0.833111
9c73408063818973b9269fef54797bfd	k__Bacteria; p__Proteobacteria; c__Alphaproteobacteria; o__Sphingomonadales; f__Sphingomonadaceae; g__Sphingomonas; s__echinoides	0.740889
74bc1a541c2f36443d68a9e92acc0274	k__Bacteria; p__Proteobacteria; c__Alphaproteobacteria; o__Sphingomonadales; f__Sphingomonadaceae; g__Sphingomonas; s__mali	0.994842
bcae6bfc1d536c77d0f5cb16455d3d04	k__Bacteria; p__Actinobacteria; c__Actinobacteria; o__Actinomycetales; f__Microbacteriaceae; g__; s__	0.802518
fa2251a941d23e598994f2cd805b32e1	k__Bacteria; p__Proteobacteria; c__Alphaproteobacteria; o__Rhizobiales; f__Methylobacteriaceae; g__Methylobacterium; s__	0.702567
9245f72b662849c54ba0a15f9638de40	k__Bacteria; p__Proteobacteria; c__Gammaproteobacteria; o__Enterobacteriales; f__Enterobacteriaceae	0.997909
93b19a6ee416fcaacefb143a2b3dd3c0	k__Bacteria; p__Proteobacteria; c__Alphaproteobacteria; o__Rhizobiales; f__Methylobacteriaceae; g__Methylobacterium; s__adhaesivum	0.998957
594a6fdc5d003516ff55e52f106b83b8	k__Bacteria; p__Proteobacteria; c__Deltaproteobacteria; o__Myxococcales; f__Cystobacterineae; g__; s__	0.995372
e3b773b02d1e64c96e417bb6b66ec5a6	k__Bacteria; p__Proteobacteria; c__Alphaproteobacteria; o__Sphingomonadales; f__Sphingomonadaceae; g__Sphingomonas; s__mali	0.994123
064a6707eb4dfc88b55d44470fd971a9	k__Bacteria; p__Actinobacteria; c__Actinobacteria; o__Actinomycetales; f__Nocardiaceae; g__Rhodococcus; s__globerulus	0.790334
19c20e99a0d8fe74f911d1654b48f3ca	k__Bacteria; p__Actinobacteria; c__Actinobacteria; o__Actinomycetales; f__Microbacteriaceae; g__; s__	0.746067
2ec38af0613f16fa3c206a363e5c2c8b	k__Bacteria; p__Actinobacteria; c__Actinobacteria; o__Actinomycetales; f__Microbacteriaceae; g__Curtobacterium; s__	0.998844
a7059af8344aebc0b90c4b57a5f677b0	k__Bacteria; p__Proteobacteria; c__Betaproteobacteria; o__Burkholderiales; f__Oxalobacteraceae	0.998624
579ce80f44cfd75a370571a2b31edd04	k__Bacteria; p__Actinobacteria; c__Actinobacteria; o__Actinomycetales; f__Microbacteriaceae; g__Rathayibacter; s__caricis	0.999495
0bdea24f8e50df4250f6a8cc56a36085	k__Bacteria; p__Proteobacteria; c__Alphaproteobacteria; o__Rhizobiales; f__Methylobacteriaceae; g__Methylobacterium	0.891519
a2e3b474ea3322dc18917ea9a3246302	k__Bacteria; p__Proteobacteria; c__Betaproteobacteria; o__Burkholderiales; f__Oxalobacteraceae; g__Massilia	0.703205
6a52f4356f7ccd5d04fd5a7d7c6734d3	k__Bacteria; p__Proteobacteria; c__Alphaproteobacteria; o__Rhizobiales; f__Methylobacteriaceae	0.999989
6c6db0b5fb010a0ef3be54d96eb06bb4	k__Bacteria; p__Actinobacteria; c__Actinobacteria; o__Actinomycetales; f__Streptomycetaceae; g__Amycolatopsis; s__coloradensis	0.956656
b7b863ca17ffa74f511999c96b7d5576	k__Bacteria; p__Proteobacteria; c__Alphaproteobacteria; o__Rhizobiales; f__Aurantimonadaceae; g__; s__	0.975305
4ca0799f4e2e494d862ef45c6f7d0758	k__Bacteria; p__Proteobacteria; c__Betaproteobacteria; o__Burkholderiales; f__Oxalobacteraceae; g__Massilia; s__aurea	0.742373
12f8876236098f12e956c489e2b1dcf5	k__Bacteria; p__Proteobacteria; c__Betaproteobacteria; o__Burkholderiales; f__Comamonadaceae	0.999506
d377d2e0c68bc9a24e3aa185c489dc41	k__Bacteria; p__Proteobacteria; c__Gammaproteobacteria	1
5863fd7d9adc0fc29255a7cec02abe58	k__Bacteria; p__Proteobacteria; c__Alphaproteobacteria; o__Sphingomonadales; f__Sphingomonadaceae; g__Sphingomonas; s__mali	0.989436
7b7162bac9a2ddf72f382af031fda10f	k__Bacteria; p__Proteobacteria; c__Alphaproteobacteria; o__Rhizobiales; f__Methylobacteriaceae; g__Methylobacterium; s__	0.938903
2ba940e44398cc809639fd467ee01c86	k__Bacteria; p__Actinobacteria; c__Actinobacteria; o__Actinomycetales; f__Intrasporangiaceae; g__Ornithinimicrobium; s__pekingense	0.974005
c8bde402e226db9e64bb76498a650c37	k__Bacteria; p__Actinobacteria; c__Actinobacteria; o__Actinomycetales; f__Geodermatophilaceae	0.999927
db4cdeedc9ceef205f1d23f50f4af41f	k__Bacteria; p__Proteobacteria; c__Alphaproteobacteria; o__Rhizobiales; f__Methylobacteriaceae; g__Methylobacterium; s__komagatae	0.999892
dcb7c2513a2536b954264a110b68a348	k__Bacteria; p__Proteobacteria; c__Gammaproteobacteria; o__Pseudomonadales; f__Pseudomonadaceae	0.999735
a207a6aa8248073a30aa171fa79e45c3	k__Bacteria; p__Proteobacteria; c__Alphaproteobacteria; o__Rhizobiales; f__Methylobacteriaceae; g__Methylobacterium; s__komagatae	0.999954
a05c0fd59981131db96b0869581f12ea	k__Bacteria; p__Firmicutes; c__Bacilli; o__Bacillales; f__Bacillaceae; g__Bacillus; s__firmus	0.867326
bf13a293953e6f9493746253f60791eb	k__Bacteria; p__Proteobacteria; c__Alphaproteobacteria; o__Rhizobiales; f__Aurantimonadaceae; g__; s__	0.95698
97a303e7b93103069631bf6a1f7d9690	k__Bacteria; p__[Thermi]; c__Deinococci; o__Deinococcales; f__Deinococcaceae; g__Deinococcus; s__	0.993604
daec86e82b2a8b7be3688856b71632c4	k__Bacteria; p__[Thermi]; c__Deinococci; o__Deinococcales; f__Deinococcaceae; g__Deinococcus; s__	0.98992
d079d16a484406dc5deda5fee4b83c2a	k__Bacteria; p__Proteobacteria; c__Gammaproteobacteria; o__Pseudomonadales; f__Pseudomonadaceae; g__Pseudomonas	0.825583
afabc15fda99208dcfc6d718015783ce	k__Bacteria; p__Actinobacteria; c__Actinobacteria; o__Actinomycetales; f__Microbacteriaceae; g__; s__	0.8823
ff354f5fbb03ada6680db3189f402f2e	k__Bacteria; p__[Thermi]; c__Deinococci; o__Deinococcales; f__Deinococcaceae; g__Deinococcus; s__	0.999906
6f3150c9bc047ded54eb36e66ed1cf63	k__Bacteria; p__Proteobacteria; c__Gammaproteobacteria; o__Alteromonadales; f__Alteromonadaceae; g__Cellvibrio; s__	0.970911
62a828e7765b1ad9ed96c1f9a902f9c7	k__Bacteria; p__Firmicutes; c__Bacilli; o__Bacillales; f__Bacillaceae; g__Bacillus	0.956505
3adc2581a59a702105ec765902bf0296	k__Bacteria; p__Proteobacteria; c__Alphaproteobacteria; o__Rhizobiales; f__Aurantimonadaceae; g__; s__	0.931969
46b554657e0f15f6ee965a6d58819b94	k__Bacteria; p__Proteobacteria; c__Deltaproteobacteria; o__Myxococcales; f__Cystobacterineae; g__; s__	0.998293
551d7ae5caf7c23ce090732b9cb0cc3a	k__Bacteria; p__Proteobacteria; c__Gammaproteobacteria	1
5c6f02db463d233c14bf4ce339edde46	k__Bacteria; p__Proteobacteria; c__Alphaproteobacteria; o__Rhizobiales; f__Methylobacteriaceae; g__Methylobacterium; s__mesophilicum	0.993939
8dc78d1babf7f22d9d177b122534cecc	k__Bacteria; p__Proteobacteria; c__Betaproteobacteria; o__Burkholderiales; f__Oxalobacteraceae; g__Massilia; s__aurea	0.739259
647ec0ea1856a167ae6f97c8919caa8b	k__Bacteria; p__Proteobacteria; c__Deltaproteobacteria; o__Myxococcales; f__Cystobacterineae; g__; s__	0.983758
8abe905e1f739abf381c10ee9888fac0	k__Bacteria; p__Proteobacteria; c__Betaproteobacteria; o__Burkholderiales; f__Comamonadaceae	0.999682
13ef4f745480624d3265a228d3b636ef	k__Bacteria; p__Proteobacteria; c__Alphaproteobacteria; o__Rhizobiales; f__Methylobacteriaceae; g__Magnetospirillum; s__magnetotacticum	0.834224
0413bf36ba22621ee82e1dfc5dab82ee	k__Bacteria; p__Actinobacteria; c__Actinobacteria; o__Actinomycetales; f__Kineosporiaceae; g__; s__	0.782882
873be9aac041e783285f7159b0a4b627	k__Bacteria; p__Actinobacteria; c__Actinobacteria; o__Actinomycetales	1
a5f2e34145d3a20f9d8be731e655dd6d	k__Bacteria; p__Actinobacteria; c__Actinobacteria; o__Actinomycetales; f__Streptomycetaceae; g__Streptomyces	0.965062
83571b786c23b9cf6b4e02a28191d374	k__Bacteria; p__[Thermi]; c__Deinococci; o__Deinococcales; f__Deinococcaceae; g__Deinococcus; s__	0.999948
70a393e6d2dfc4ab26bfbbce676373a7	k__Bacteria; p__Proteobacteria; c__Gammaproteobacteria; o__Enterobacteriales; f__Enterobacteriaceae	0.998382
b440685b32bcdf68c8de5259590729d8	k__Bacteria; p__Proteobacteria; c__Betaproteobacteria; o__Burkholderiales; f__Comamonadaceae	0.99967
b9363dfb25e9a79cb0c440e29375985b	k__Bacteria; p__Actinobacteria; c__Actinobacteria; o__Actinomycetales; f__Kineosporiaceae; g__Kineococcus; s__	0.999949
518b53ddef3c0e3eac7f8a32e470e2ff	k__Bacteria; p__Actinobacteria; c__Actinobacteria; o__Actinomycetales; f__Microbacteriaceae; g__Curtobacterium; s__	0.997267
c0a2753ce5b8b1e492b055ebfa65542c	k__Bacteria; p__Proteobacteria; c__Gammaproteobacteria; o__Pseudomonadales; f__Pseudomonadaceae	0.706687
fe9118d2e28709c6a29cef77fd382526	k__Bacteria; p__Proteobacteria; c__Gammaproteobacteria	1
e9fb1a355789ebd9ae8e17cfd93a2817	k__Bacteria; p__Actinobacteria; c__Actinobacteria; o__Actinomycetales; f__Microbacteriaceae; g__Rathayibacter; s__caricis	0.999317
0554aa45b12f34f4f08dc578d8f0b050	k__Bacteria; p__Proteobacteria; c__Alphaproteobacteria; o__Sphingomonadales; f__Sphingomonadaceae; g__Sphingomonas; s__asaccharolytica	0.875146
5381802cf600b36c17ef8c89cebb8bcd	k__Bacteria; p__Proteobacteria; c__Alphaproteobacteria; o__Sphingomonadales; f__Sphingomonadaceae; g__Sphingomonas	0.980788
38331a00f12f37a83b9e226a5de16b5d	k__Bacteria; p__Proteobacteria; c__Alphaproteobacteria; o__Sphingomonadales; f__Sphingomonadaceae; g__Sphingomonas	0.999881
3a4a74f1de02e5836761edc22a3afc46	k__Bacteria; p__Actinobacteria; c__Actinobacteria; o__Actinomycetales; f__Microbacteriaceae; g__Frigoribacterium; s__	0.751002
9d56ee3064b16ba1894ae608184332a1	k__Bacteria; p__Proteobacteria; c__Deltaproteobacteria; o__Myxococcales; f__Cystobacterineae; g__; s__	0.97702
909e70b33417825bc3eca0006239b2d5	k__Bacteria; p__Proteobacteria; c__Alphaproteobacteria; o__Sphingomonadales; f__Sphingomonadaceae; g__Sphingomonas; s__mali	0.89767
dddcbe92e792c28c84c02fcffdc53d45	k__Bacteria; p__Proteobacteria; c__Alphaproteobacteria; o__Sphingomonadales; f__Sphingomonadaceae; g__Sphingomonas; s__mali	0.830592
a1da5cc0931b5851432366a02512afee	k__Bacteria; p__Proteobacteria; c__Gammaproteobacteria; o__Enterobacteriales; f__Enterobacteriaceae; g__Erwinia; s__oleae	0.83594
b5657d1a3920ce04685f6d57d14ec8d4	k__Bacteria; p__Proteobacteria; c__Alphaproteobacteria; o__Rhizobiales; f__Methylobacteriaceae; g__Methylobacterium; s__mesophilicum	0.993682
675ae88d38e4fae736fba119f81ee16f	k__Bacteria; p__Proteobacteria; c__Betaproteobacteria; o__Burkholderiales; f__Oxalobacteraceae; g__Massilia; s__niastensis	0.899547
6e0a8e83dc68747a68345a699b1bad03	k__Bacteria; p__[Thermi]; c__Deinococci; o__Deinococcales; f__Deinococcaceae; g__Deinococcus; s__	0.999896
57b7661752b3a7822fd6664de6099941	k__Bacteria; p__Actinobacteria; c__Actinobacteria; o__Actinomycetales; f__Corynebacteriaceae; g__Corynebacterium; s__	0.927192
7330a8b49d405e5f4db9324aa3d23120	k__Bacteria; p__Proteobacteria; c__Betaproteobacteria; o__Burkholderiales; f__Burkholderiaceae; g__Burkholderia	0.956145
f250683daaccb03cb88ffaa982260cf1	k__Bacteria; p__Proteobacteria; c__Alphaproteobacteria; o__Rhizobiales; f__Methylobacteriaceae; g__Methylobacterium	0.910991
be36780991eef76774b712dfd63d52b5	k__Bacteria; p__Proteobacteria; c__Alphaproteobacteria; o__Rhizobiales; f__Aurantimonadaceae; g__; s__	0.961215
0a0a981b475a3b7f67ffec91d79b6c69	k__Bacteria; p__Actinobacteria; c__Acidimicrobiia; o__Acidimicrobiales; f__Microthrixaceae; g__; s__	0.999998
988f57f27c9c239860968653d014e174	k__Bacteria; p__Proteobacteria; c__Betaproteobacteria; o__Burkholderiales; f__Oxalobacteraceae; g__Massilia	0.714655
0d5fc34147d74d38a1cf5e75f6ff8918	k__Bacteria; p__[Thermi]; c__Deinococci; o__Deinococcales; f__Deinococcaceae; g__Deinococcus; s__	0.999921
bb855d9fbb0185a47277dff05ea1585a	k__Bacteria; p__Proteobacteria; c__Betaproteobacteria; o__Burkholderiales; f__Oxalobacteraceae; g__Massilia	0.813587
0ebb4bd63d394dcbca59a0c40b6f37fa	k__Bacteria; p__Proteobacteria; c__Deltaproteobacteria; o__Myxococcales; f__Cystobacterineae; g__; s__	0.984735
30a4532022fed091aba9affbda08ecb7	k__Bacteria; p__Proteobacteria; c__Gammaproteobacteria; o__Enterobacteriales; f__Enterobacteriaceae	0.99815
e807c387b9e8c0d75485c2a9c48da134	k__Bacteria; p__Actinobacteria; c__Actinobacteria; o__Actinomycetales; f__Microbacteriaceae; g__Curtobacterium; s__	0.997086
cecadc90063d34dd319b710ef87542c8	k__Bacteria; p__Actinobacteria; c__Actinobacteria; o__Actinomycetales; f__Nocardioidaceae; g__Nocardioides	0.999819
fad0ae9535d9e4784aa354db1db903e3	k__Bacteria; p__Proteobacteria; c__Deltaproteobacteria; o__Myxococcales; f__Cystobacterineae; g__; s__	0.987507
b60fcf7d0e6ee19b80ae8af162704150	k__Bacteria; p__Proteobacteria; c__Betaproteobacteria; o__Burkholderiales; f__Comamonadaceae; g__Variovorax; s__	0.93738
031aeef7214b1f9668434abfe955acb3	k__Bacteria; p__Proteobacteria; c__Gammaproteobacteria; o__Pseudomonadales; f__Pseudomonadaceae; g__Pseudomonas	0.911751
0d52e7c040a228e412193cef52124e33	k__Bacteria; p__Firmicutes; c__Bacilli; o__Bacillales; f__Staphylococcaceae; g__Staphylococcus	0.86448
898f5e52bf7718949380fa2813695a1a	k__Bacteria; p__Proteobacteria; c__Gammaproteobacteria; o__Pseudomonadales; f__Pseudomonadaceae; g__Pseudomonas	0.774584
1df9faf70f0b658a4544c988fc92af84	k__Bacteria; p__Proteobacteria; c__Gammaproteobacteria; o__Pseudomonadales; f__Pseudomonadaceae; g__Pseudomonas	0.780075
809edd5432c87f4c31cff1494d9006f8	k__Bacteria; p__Proteobacteria; c__Deltaproteobacteria; o__Myxococcales; f__Cystobacterineae; g__; s__	0.767138
9f5ede22081c30dc48ccdf3fcf9c30ad	k__Bacteria; p__Proteobacteria; c__Alphaproteobacteria; o__Sphingomonadales; f__Sphingomonadaceae; g__Sphingomonas; s__mali	0.98315
268cddb7ceec0d74c593015b92792c91	k__Bacteria; p__Actinobacteria; c__Actinobacteria; o__Actinomycetales; f__Kineosporiaceae; g__Kineococcus; s__	0.999947
82610ee3d6b40e7c9c37ee8b3cfb41ed	k__Bacteria; p__Proteobacteria; c__Alphaproteobacteria; o__Sphingomonadales; f__Sphingomonadaceae; g__Sphingomonas; s__mali	0.981292
882565d9aeab76138dbce8de28d2c096	k__Bacteria; p__Proteobacteria; c__Alphaproteobacteria; o__Rhizobiales; f__Aurantimonadaceae; g__; s__	0.968515
d04461c482031c05790f6d8b42dcbc77	k__Bacteria; p__Proteobacteria; c__Alphaproteobacteria; o__Sphingomonadales; f__Sphingomonadaceae; g__Sphingomonas; s__mali	0.709302
36a80d4edd3503eb12bbf81ef3de8e32	k__Bacteria; p__Proteobacteria; c__Alphaproteobacteria; o__Sphingomonadales; f__Sphingomonadaceae; g__Sphingomonas; s__mali	0.938964
9b56a5bdf39f8e3d9d653bda063444ea	k__Bacteria; p__Proteobacteria; c__Alphaproteobacteria; o__Sphingomonadales; f__Sphingomonadaceae; g__Sphingomonas; s__asaccharolytica	0.992559
1b6b42c6f3f4ff62e8b7d29553a53e88	k__Bacteria; p__Actinobacteria; c__Actinobacteria; o__Actinomycetales; f__Microbacteriaceae; g__Curtobacterium; s__	0.999186
dc79fcdc2a56a99691811f6426a02f37	k__Bacteria; p__Proteobacteria; c__Betaproteobacteria; o__Burkholderiales; f__Oxalobacteraceae	0.999855
c12ce886a6d5f00754737e28d8b848b3	k__Bacteria; p__Proteobacteria; c__Alphaproteobacteria; o__Rhizobiales; f__Methylobacteriaceae; g__Methylobacterium; s__mesophilicum	0.995042
18597d585bf4580fce7a17a202de47a7	k__Bacteria; p__Proteobacteria; c__Alphaproteobacteria; o__Sphingomonadales; f__Sphingomonadaceae; g__Sphingomonas; s__mali	0.840381
afc173708baaff73cad972dda113f41d	k__Bacteria; p__Proteobacteria; c__Alphaproteobacteria; o__Rhizobiales; f__Methylobacteriaceae; g__Methylobacterium	0.999868
8eefbfa04a601453c2bdbcd7acb7b738	k__Bacteria; p__Proteobacteria; c__Betaproteobacteria; o__Burkholderiales; f__Oxalobacteraceae; g__Massilia; s__aurea	0.955278
214c3c57ee76c6c07dc076da0114e03d	k__Bacteria; p__Proteobacteria; c__Deltaproteobacteria; o__Myxococcales; f__Cystobacterineae; g__; s__	0.970273
fc0bdff6c57e8a7e07ab3e8449212c10	k__Bacteria; p__Proteobacteria; c__Alphaproteobacteria; o__Rhizobiales; f__Methylobacteriaceae; g__Methylobacterium; s__adhaesivum	0.975542
b565368607a85477b6e70c411274ab2e	k__Bacteria; p__Actinobacteria; c__Actinobacteria; o__Actinomycetales; f__Kineosporiaceae; g__; s__	0.837497
87b456246d2288f0d44ce95d33f8a642	k__Bacteria; p__Actinobacteria; c__Actinobacteria; o__Actinomycetales; f__Microbacteriaceae; g__Frigoribacterium; s__	0.87466
bae19e6a63da81f73afb178931cfe8bd	k__Bacteria; p__Proteobacteria; c__Betaproteobacteria; o__Burkholderiales; f__Oxalobacteraceae; g__Massilia	0.880448
df3a7fd276ebb5891105eb6e34dbd046	k__Bacteria; p__Proteobacteria; c__Deltaproteobacteria; o__Myxococcales; f__Cystobacterineae; g__; s__	0.933681
1f57b69d3a32c4a6be50d7bbd6d58f83	k__Bacteria; p__Proteobacteria; c__Alphaproteobacteria; o__Rhizobiales; f__Methylobacteriaceae; g__Methylobacterium	0.945614
a6bc082225159ea042d1c0ca76fc2f54	k__Bacteria; p__Proteobacteria; c__Gammaproteobacteria; o__Pseudomonadales; f__Pseudomonadaceae; g__Pseudomonas	0.920301
b9bd248437830fbaf07ca44ab27a3205	k__Bacteria; p__Actinobacteria; c__Actinobacteria; o__Actinomycetales; f__Microbacteriaceae; g__Curtobacterium; s__	0.998431
70213c38a7d9566992684376c5f6cea7	k__Bacteria; p__Proteobacteria; c__Alphaproteobacteria; o__Sphingomonadales; f__Sphingomonadaceae; g__Sphingomonas; s__asaccharolytica	0.994406
35a9b4c1d3e0b323ac42579e158c096b	k__Bacteria; p__Proteobacteria; c__Alphaproteobacteria; o__Rhizobiales; f__Methylobacteriaceae; g__Methylobacterium	0.940168
26d0007157feeb51f17c5bd82ce65812	k__Bacteria; p__Proteobacteria; c__Alphaproteobacteria; o__Sphingomonadales; f__Sphingomonadaceae; g__Sphingomonas; s__mali	0.989868
31e1b089c626454a449827b1506aef9c	k__Bacteria; p__Proteobacteria; c__Betaproteobacteria; o__Burkholderiales; f__Oxalobacteraceae	0.999949
d1ef4b96c1209215831c8a24023d0d2a	k__Bacteria; p__Proteobacteria; c__Betaproteobacteria; o__Burkholderiales; f__Oxalobacteraceae; g__Massilia	0.953204
ba1addf275403b62d26f813f85be8d3a	k__Bacteria; p__Proteobacteria; c__Alphaproteobacteria; o__Sphingomonadales; f__Sphingomonadaceae; g__Sphingomonas	0.989318
5261516d8a3564eda1b4e0972619f15f	k__Bacteria; p__Proteobacteria; c__Gammaproteobacteria; o__Enterobacteriales; f__Enterobacteriaceae; g__Tatumella	0.708746
ed5d80f4cf14a65b34266353a5595040	k__Bacteria; p__Proteobacteria; c__Alphaproteobacteria; o__Sphingomonadales; f__Sphingomonadaceae; g__Sphingomonas; s__mali	0.87513
d7d88fff3e68c5c4a2b85a61405b669e	k__Bacteria; p__Firmicutes; c__Bacilli; o__Bacillales; f__Planococcaceae; g__Lysinibacillus; s__	0.83246
2abb574b6b9253859b06ed9d629005bf	k__Bacteria; p__Proteobacteria; c__Gammaproteobacteria	1
a03cf02ff4d8a9d938d27c95d8a34c39	k__Bacteria; p__Firmicutes; c__Bacilli; o__Bacillales; f__Staphylococcaceae; g__Staphylococcus; s__lugdunensis	0.948917
d81294eeba5c41435a4c1c89e018648e	k__Bacteria; p__Proteobacteria; c__Betaproteobacteria; o__Burkholderiales; f__Oxalobacteraceae; g__Massilia	0.820827
275efb8b36cd5263f0822042a60f5f52	k__Bacteria; p__Proteobacteria; c__Gammaproteobacteria; o__Enterobacteriales; f__Enterobacteriaceae	1
f959af7b20e1e6326b32f46503028751	k__Bacteria; p__[Thermi]; c__Deinococci; o__Deinococcales; f__Deinococcaceae; g__Deinococcus; s__	0.999911
affccb6548aac03f605a5256b1644db4	k__Bacteria; p__Proteobacteria; c__Betaproteobacteria; o__Burkholderiales; f__Oxalobacteraceae	0.999226
71df2de86b2688fdd0636562d06d94b5	k__Bacteria; p__Proteobacteria; c__Alphaproteobacteria; o__Sphingomonadales; f__Sphingomonadaceae; g__Sphingomonas; s__mali	0.982463
7881d973a4a1af1dabad4cf2f24dfa63	k__Bacteria; p__[Thermi]; c__Deinococci; o__Deinococcales; f__Deinococcaceae; g__Deinococcus; s__	0.999849
c1d0c827ee4fb823f266a19bbbc69586	k__Bacteria; p__Actinobacteria; c__Actinobacteria; o__Actinomycetales; f__Geodermatophilaceae	0.999838
f160106b357dfba2c100a60b44cf1e06	k__Bacteria; p__Proteobacteria; c__Alphaproteobacteria; o__Sphingomonadales; f__Sphingomonadaceae; g__Sphingomonas	0.958541
ee48a9eae1ac16da8fa9d2c81eea8e60	k__Bacteria; p__Proteobacteria; c__Alphaproteobacteria; o__Sphingomonadales; f__Sphingomonadaceae; g__Sphingomonas; s__mali	0.96194
3ded482558cbacb34e03133f7beec081	k__Bacteria; p__Proteobacteria; c__Alphaproteobacteria; o__Rhizobiales; f__Methylobacteriaceae; g__Magnetospirillum; s__magnetotacticum	0.976654
9c539a464eebc1ca7431b1f0c6cd2e6c	k__Bacteria; p__Proteobacteria; c__Alphaproteobacteria; o__Rhizobiales	0.999953
ee3f09e0bd377b1a30315caad8b14c3e	k__Bacteria; p__Proteobacteria; c__Alphaproteobacteria; o__Sphingomonadales; f__Sphingomonadaceae; g__Sphingomonas; s__mali	0.940941
aea2981783c387fa7ff1d0adda9ed65b	k__Bacteria; p__Proteobacteria; c__Deltaproteobacteria; o__Myxococcales; f__Cystobacterineae; g__; s__	0.938323
91406e5475846199d7efebb2cd673cea	k__Bacteria; p__Proteobacteria; c__Betaproteobacteria; o__Burkholderiales; f__Oxalobacteraceae; g__Massilia; s__aurea	0.737511
fc70964b67cb55a158f47ea08918c02a	k__Bacteria; p__Proteobacteria; c__Gammaproteobacteria; o__Enterobacteriales; f__Enterobacteriaceae	1
7931f1a00ced7e3a70f13b57a4d7afac	k__Bacteria; p__[Thermi]; c__Deinococci; o__Deinococcales; f__Deinococcaceae; g__Deinococcus; s__	0.99983
a82e7f8fbd537a103ebb239c07922c3a	k__Bacteria; p__Proteobacteria; c__Alphaproteobacteria; o__Rhizobiales; f__Methylobacteriaceae; g__Methylobacterium	0.971021
f5c02524f19e4d3506142222b5d590ca	k__Bacteria; p__Proteobacteria; c__Alphaproteobacteria; o__Sphingomonadales; f__Sphingomonadaceae; g__Sphingomonas	0.999735
02c1fe1fceba31f299161a10093f6185	k__Bacteria; p__Proteobacteria; c__Gammaproteobacteria; o__Xanthomonadales; f__Xanthomonadaceae; g__Stenotrophomonas	0.98305
9e6a0de2039bf72d981a13505893b034	k__Bacteria; p__Proteobacteria; c__Alphaproteobacteria; o__Rhizobiales; f__Methylobacteriaceae; g__Methylobacterium; s__adhaesivum	0.999624
3f9b3b011c318f51e4fc1a5ab92195a0	k__Bacteria; p__Proteobacteria; c__Alphaproteobacteria; o__Rhizobiales; f__Aurantimonadaceae; g__; s__	0.780716
e3618197826146ccf5015b2f87d13e9e	k__Bacteria; p__Firmicutes; c__Bacilli; o__Bacillales; f__Paenibacillaceae; g__Paenibacillus; s__	0.973778
998ce61c7a237ce27deb36672fd699e5	k__Bacteria; p__Proteobacteria; c__Alphaproteobacteria; o__Sphingomonadales; f__Sphingomonadaceae; g__Sphingomonas; s__mali	0.81976
7a339b9b9d4a2b3cd58b17a142045a5d	k__Bacteria; p__Proteobacteria; c__Betaproteobacteria; o__Burkholderiales; f__Oxalobacteraceae; g__Massilia	0.81942
619de53756aeed3c636fc23b0c5cffd7	k__Bacteria; p__Proteobacteria; c__Betaproteobacteria; o__Burkholderiales; f__Oxalobacteraceae; g__Massilia	0.918569
1f733f82c8bd6a4a20c7e826f386b6b0	k__Bacteria; p__Proteobacteria; c__Alphaproteobacteria; o__Sphingomonadales; f__Sphingomonadaceae; g__Sphingomonas; s__mali	0.909736
b513570379ba88e0f524e93f435a4e07	k__Bacteria; p__Actinobacteria; c__Actinobacteria; o__Actinomycetales; f__Geodermatophilaceae	0.999864
5db6b653111db70dfa638ba183298cf5	k__Bacteria; p__Proteobacteria; c__Alphaproteobacteria; o__Rhizobiales; f__Methylobacteriaceae; g__Methylobacterium; s__komagatae	0.999733
1eff7d9de1143f2e6bc7e2ea6b5182c6	k__Bacteria; p__Proteobacteria; c__Gammaproteobacteria	1
37658e0c17ff90b2cdf2c6205e3856c8	k__Bacteria; p__Proteobacteria; c__Alphaproteobacteria; o__Rhizobiales; f__Methylobacteriaceae; g__Methylobacterium	0.999365
e9358b04590f5c875c00f26c3da49724	k__Bacteria; p__Proteobacteria; c__Alphaproteobacteria; o__Rhizobiales; f__Methylobacteriaceae; g__Methylobacterium; s__	0.964556
abd1565d68e793d15c0d3a3ee4a4554b	k__Bacteria; p__Firmicutes; c__Bacilli; o__Bacillales; f__Staphylococcaceae; g__Staphylococcus; s__lugdunensis	0.882571
404a71e315bbdd21855680c0ab570307	k__Bacteria; p__Proteobacteria; c__Deltaproteobacteria; o__Myxococcales; f__Cystobacterineae; g__; s__	0.966984
68acdf901d5079844c217ead7c9070ab	k__Bacteria; p__Actinobacteria; c__Actinobacteria; o__Actinomycetales; f__Corynebacteriaceae; g__Corynebacterium; s__	0.845665
a85534fc5013f5be3ccc8919eb4686c1	k__Bacteria; p__Proteobacteria; c__Gammaproteobacteria; o__Pseudomonadales; f__Pseudomonadaceae; g__Pseudomonas	0.767393
84a475764b4b7f7925a0c6b3c402e238	k__Bacteria; p__Proteobacteria; c__Deltaproteobacteria; o__Myxococcales; f__Cystobacterineae; g__; s__	0.961965
7fe4f07332d22b8d7d1c5614ab076ee8	k__Bacteria; p__Chloroflexi; c__TK10; o__AKYG885; f__Dolo_23; g__; s__	0.999817
b8483eb51ac47d12102f161e57154c11	k__Bacteria; p__Proteobacteria; c__Alphaproteobacteria; o__Rhodospirillales; f__Rhodospirillaceae; g__Azospirillum; s__	0.999881
e92b4469fcc67c09bce5fc84b94146d0	k__Bacteria; p__Proteobacteria; c__Alphaproteobacteria; o__Rhodospirillales; f__Rhodospirillaceae; g__Azospirillum; s__brasilense	0.998271
b94016ac1e51d6515dc8b73fac51cb91	k__Bacteria; p__Proteobacteria; c__Betaproteobacteria; o__Burkholderiales; f__Comamonadaceae	0.999262
297b08cabf64e8eb4c30bbe4d47ac0c8	k__Bacteria; p__Proteobacteria; c__Deltaproteobacteria; o__Myxococcales; f__Cystobacterineae; g__; s__	0.978392
0864f4c8be8d16a41e168710bd660082	k__Bacteria; p__[Thermi]; c__Deinococci; o__Deinococcales; f__Deinococcaceae; g__Deinococcus; s__	0.993005
21b3a388a7e2cd9e3a10fc025116eb68	k__Bacteria; p__Proteobacteria; c__Alphaproteobacteria; o__Rhizobiales; f__Methylobacteriaceae; g__Methylobacterium; s__mesophilicum	0.998841
6a98d04630b735e4b95d501da5647cf5	k__Bacteria; p__Proteobacteria; c__Gammaproteobacteria; o__Enterobacteriales; f__Enterobacteriaceae; g__Erwinia; s__oleae	0.859684
78afe7d9b80a76326cc5dc3abd95163f	k__Bacteria; p__Proteobacteria; c__Alphaproteobacteria; o__Rhizobiales; f__Methylobacteriaceae; g__Methylobacterium; s__adhaesivum	0.999783
e6ccc122dc6ea5c5a7e12f8d562d29c5	k__Bacteria; p__Proteobacteria; c__Betaproteobacteria; o__Burkholderiales; f__Burkholderiaceae; g__Burkholderia	0.953053
fc9e7edb60f479b8b06218ec5cb03525	k__Bacteria; p__Proteobacteria; c__Betaproteobacteria; o__Burkholderiales; f__Comamonadaceae	0.999477
3b72da64090329304ff9c85422c31302	k__Bacteria; p__Proteobacteria; c__Betaproteobacteria; o__Burkholderiales; f__Comamonadaceae	0.999108
84b967959f2380f912ec204b7476eddf	k__Bacteria; p__Proteobacteria; c__Alphaproteobacteria; o__Sphingomonadales; f__Sphingomonadaceae; g__Sphingomonas	0.997618
7cf407a3a8fff771c73a6b6b624a47b9	k__Bacteria; p__Proteobacteria; c__Alphaproteobacteria; o__Rhizobiales; f__Methylobacteriaceae; g__Methylobacterium; s__mesophilicum	0.828869
7415ba5b022ebd2f878cdfe441c54235	k__Bacteria; p__Proteobacteria; c__Deltaproteobacteria; o__Myxococcales; f__Cystobacterineae; g__; s__	0.993239
2840805257fdd77d72e712e320ab82eb	k__Bacteria; p__Proteobacteria; c__Deltaproteobacteria; o__Myxococcales; f__Cystobacterineae; g__; s__	0.901016
c16280fdac22c34fbe195ad6ac66b3a4	k__Bacteria; p__Proteobacteria; c__Gammaproteobacteria; o__Enterobacteriales; f__Enterobacteriaceae	0.892441
3caaef8229d34203b211fa689796ceff	k__Bacteria; p__Proteobacteria; c__Alphaproteobacteria; o__Sphingomonadales; f__Sphingomonadaceae; g__Sphingomonas; s__mali	0.993278
006c414429f6e09d918cef89330b718b	k__Bacteria; p__Proteobacteria; c__Deltaproteobacteria; o__Myxococcales; f__Cystobacterineae; g__; s__	0.991406
4c4c79f3430ac0ca593f49f798dd3227	k__Bacteria; p__Firmicutes; c__Bacilli; o__Bacillales; f__[Exiguobacteraceae]	0.999995
df11802219bfd4c445e8db756e86039c	k__Bacteria; p__Proteobacteria; c__Deltaproteobacteria; o__Myxococcales; f__Cystobacterineae; g__; s__	0.988258
6c03f76f44ffa28a547f6444f48466c4	k__Bacteria; p__Proteobacteria; c__Deltaproteobacteria; o__Myxococcales; f__Cystobacterineae; g__; s__	0.991142
f1d5bc72190b93f971989e4e7abe42b5	k__Bacteria; p__Actinobacteria; c__Actinobacteria; o__Actinomycetales; f__Kineosporiaceae; g__Kineococcus; s__	0.999972
c6325e8190bcbb363d2f3768a29f5821	k__Bacteria; p__Proteobacteria; c__Alphaproteobacteria; o__Rhizobiales	0.999061
105d52090870fcf3fbe3f2bdd8480410	k__Bacteria; p__Actinobacteria; c__Actinobacteria; o__Actinomycetales	0.999855
a34a9787cc9ba734e388fc0506fe1f32	k__Bacteria; p__[Thermi]; c__Deinococci; o__Deinococcales; f__Deinococcaceae; g__Deinococcus; s__	0.99988
cc957d978a06c550be02f2d8392a570a	k__Bacteria; p__Proteobacteria; c__Betaproteobacteria; o__Burkholderiales; f__Oxalobacteraceae; g__Massilia	0.955666
397c89bd0439b5b03a7c10d7c714ed30	k__Bacteria; p__Proteobacteria; c__Alphaproteobacteria; o__Rhizobiales; f__Methylobacteriaceae; g__Magnetospirillum; s__magnetotacticum	0.790012
14950a5022a2d8d6cd60a922a350a05e	k__Bacteria; p__Proteobacteria; c__Alphaproteobacteria; o__Rhizobiales; f__Aurantimonadaceae; g__; s__	0.980104
760a337a87ab4c347e89785d32aa83c0	k__Bacteria; p__Proteobacteria; c__Betaproteobacteria; o__Burkholderiales; f__Oxalobacteraceae	0.998776
9b1a2fad819e3a41a404f217f006f6e7	k__Bacteria; p__Proteobacteria; c__Alphaproteobacteria; o__Rhizobiales; f__Aurantimonadaceae; g__Aurantimonas; s__ureilytica	0.999717
dffbc9f5327b8d7933b25995c6e74639	k__Bacteria; p__Actinobacteria; c__Actinobacteria; o__Actinomycetales; f__Microbacteriaceae; g__Curtobacterium; s__	0.997794
16fbe3f594f61c2f01a22410f8452c74	k__Bacteria; p__Proteobacteria; c__Alphaproteobacteria; o__Sphingomonadales; f__Sphingomonadaceae; g__Sphingomonas	0.992009
a12f4796f1a161b20c5410a526c95c7c	k__Bacteria; p__Proteobacteria; c__Deltaproteobacteria; o__Myxococcales; f__Cystobacterineae; g__; s__	0.991197
a41f9eb59af34af28fc6818211991c78	k__Bacteria; p__Proteobacteria; c__Alphaproteobacteria; o__Rhizobiales	0.99947
5c4f43848d6f7336f6f2970683aec064	k__Bacteria; p__Proteobacteria; c__Alphaproteobacteria; o__Rhizobiales; f__Methylobacteriaceae; g__Methylobacterium; s__adhaesivum	0.996002
30ae00a03ca61d78034d1eed1c37f16c	k__Bacteria; p__Proteobacteria; c__Alphaproteobacteria; o__Sphingomonadales; f__Sphingomonadaceae; g__Sphingomonas; s__mali	0.980288
c971c3d56f2267cd7b327fa923251903	k__Bacteria; p__Proteobacteria; c__Alphaproteobacteria; o__Sphingomonadales; f__Sphingomonadaceae; g__Sphingomonas; s__asaccharolytica	0.90891
ffe7c8452bd1bdff72034152770d9d9e	k__Bacteria; p__Proteobacteria; c__Betaproteobacteria; o__Burkholderiales; f__Oxalobacteraceae; g__Massilia	0.793403
433e161d572f68ecd7ac1054424eec76	k__Bacteria; p__Actinobacteria; c__Actinobacteria; o__Actinomycetales; f__Streptomycetaceae; g__Streptomyces	0.956528
f7f7756f9e5d8dee07baa0c18b9d6b4f	k__Bacteria; p__Proteobacteria; c__Betaproteobacteria; o__Burkholderiales; f__Oxalobacteraceae; g__Massilia	0.908777
041f085a7cb390e0cc4345fc9334d9ad	k__Bacteria; p__Firmicutes; c__Bacilli; o__Bacillales; f__Planococcaceae; g__Planococcus	0.986588
2146a3d2d7fd9577cfb203aa26cdc75c	k__Bacteria; p__Actinobacteria; c__Actinobacteria; o__Actinomycetales; f__Kineosporiaceae; g__Kineococcus; s__	0.999971
984df3b883d0fd9db78f796fd8bc03e6	k__Bacteria; p__Actinobacteria; c__Actinobacteria; o__Actinomycetales; f__Microbacteriaceae	0.988848
2f79356f24f9d61dd2d8b691aea7c5fd	k__Bacteria; p__Firmicutes; c__Bacilli; o__Bacillales; f__[Exiguobacteraceae]; g__; s__	0.722629
13277132693bd234938fba0e9c3f3e91	k__Bacteria; p__Proteobacteria; c__Deltaproteobacteria; o__Myxococcales; f__Cystobacterineae; g__; s__	0.924344
e117e5aab821d3e9e62f5855f01f821b	k__Bacteria; p__Proteobacteria; c__Alphaproteobacteria; o__Sphingomonadales; f__Sphingomonadaceae; g__Sphingomonas; s__asaccharolytica	0.882028
d898f41fae5ce97b0a6f32d8f1adbcd2	k__Bacteria; p__Firmicutes; c__Bacilli; o__Lactobacillales; f__Aerococcaceae; g__Aerococcus; s__	0.984934
201f6fb54dfa5be9151a23cdd4b1beea	k__Bacteria; p__Proteobacteria; c__Betaproteobacteria; o__Burkholderiales; f__Oxalobacteraceae; g__Massilia; s__aurea	0.98988
96f09dfe46e83397caa5fa815e30a57e	k__Bacteria; p__Proteobacteria; c__Alphaproteobacteria; o__Rhizobiales	0.99911
876f357b4075ae5b5652e06d81d40a8c	k__Bacteria; p__Actinobacteria; c__Actinobacteria; o__Actinomycetales; f__Streptomycetaceae; g__Amycolatopsis; s__coloradensis	0.961137
2b187cd6370c640c34b6beea6dce619e	k__Bacteria; p__[Thermi]; c__Deinococci; o__Deinococcales; f__Deinococcaceae; g__Deinococcus; s__	0.999943
ea44aa1aeb5ce7038b858ec425865273	k__Bacteria; p__Actinobacteria; c__Actinobacteria; o__Actinomycetales; f__Microbacteriaceae; g__Frigoribacterium; s__	0.794089
f2888fd1704dbcce8689cb4c5e724d66	k__Bacteria; p__Proteobacteria; c__Alphaproteobacteria; o__Rhodospirillales; f__Rhodospirillaceae; g__Azospirillum; s__	0.992404
c5379be44b8065923231c9b6594a2f1a	k__Bacteria; p__Proteobacteria; c__Deltaproteobacteria; o__Myxococcales; f__Cystobacterineae; g__; s__	0.988366
34a2e3881bfdbde17ccd750cfb745fa4	k__Bacteria; p__Proteobacteria; c__Alphaproteobacteria; o__Rhizobiales; f__Methylobacteriaceae; g__Methylobacterium; s__adhaesivum	0.835409
7f1027d14a98f0a32db0b8927494d889	k__Bacteria; p__Proteobacteria; c__Betaproteobacteria; o__Burkholderiales; f__Oxalobacteraceae; g__Massilia; s__aurea	0.740895
2dd0a2f1e3f7a6bf66c2569d628c50a9	k__Bacteria; p__Proteobacteria; c__Alphaproteobacteria; o__Sphingomonadales; f__Sphingomonadaceae; g__Sphingomonas; s__mali	0.99644
8117f84d5b4f3afd1f8a1bf39acaf7ff	k__Bacteria; p__Proteobacteria; c__Betaproteobacteria; o__Burkholderiales; f__Oxalobacteraceae; g__Massilia; s__aurea	0.749438
8050184fd82a30f1124866e3559954f2	k__Bacteria; p__Proteobacteria; c__Betaproteobacteria; o__Burkholderiales; f__Comamonadaceae	0.999649
d86c00292884506ff4ce4d3481986f2f	k__Bacteria; p__Actinobacteria; c__Actinobacteria; o__Actinomycetales; f__Geodermatophilaceae	0.999906
8ea6d928eed519f2a9c187bad7599f74	k__Bacteria; p__Proteobacteria; c__Betaproteobacteria; o__Burkholderiales; f__Oxalobacteraceae; g__Massilia	0.759889
2597af228dcd0bca18f97bf1550251d9	k__Bacteria; p__Proteobacteria; c__Betaproteobacteria; o__Burkholderiales; f__Comamonadaceae	0.999391
a48a6ccb32cbbde1e8cf897e868d8d9e	k__Bacteria; p__Proteobacteria; c__Gammaproteobacteria; o__Enterobacteriales; f__Enterobacteriaceae	0.899848
6ff8db72365e9aedb2b87f7c94d84311	k__Bacteria; p__Firmicutes; c__Bacilli; o__Bacillales; f__Staphylococcaceae; g__Staphylococcus; s__epidermidis	0.700565
f7c2057ae47ca49a3c63c99c0d4735b2	k__Bacteria	1
c39d8234258811359f5aac0e04bb2f0a	k__Bacteria; p__Proteobacteria; c__Betaproteobacteria; o__Burkholderiales; f__Oxalobacteraceae; g__Massilia	0.808113
d5f0ae461e616c0c625adac8837f8936	k__Bacteria; p__Proteobacteria; c__Gammaproteobacteria; o__Enterobacteriales; f__Enterobacteriaceae	0.986887
1d36b1924851f298ecba5a0880ffc126	k__Bacteria; p__Proteobacteria; c__Betaproteobacteria; o__Burkholderiales; f__Comamonadaceae	0.999528
fb632bcec8a59b18939d5336217efcb4	k__Bacteria; p__Proteobacteria; c__Alphaproteobacteria; o__Sphingomonadales; f__Sphingomonadaceae; g__Sphingomonas	0.999396
1f0f6d8f02f29a67e2e05bed7f95abcc	k__Bacteria; p__Proteobacteria; c__Betaproteobacteria; o__Burkholderiales; f__Comamonadaceae	0.999452
6003134b931b76652f4344e3c7b10507	k__Bacteria; p__Proteobacteria; c__Alphaproteobacteria; o__Sphingomonadales; f__Sphingomonadaceae; g__Sphingomonas	0.992235
ade98f59a6ff1fd4c73eb082554edb24	k__Bacteria; p__Proteobacteria; c__Alphaproteobacteria; o__Rhizobiales; f__Methylobacteriaceae	0.999993
35a35ce774783506ddab2fdd4bd450ab	k__Bacteria; p__Firmicutes; c__Bacilli; o__Bacillales; f__Staphylococcaceae; g__Staphylococcus; s__epidermidis	0.746432
e158a8659e5f70ef47f720d1fa5da063	k__Bacteria; p__Proteobacteria; c__Betaproteobacteria; o__Burkholderiales; f__Comamonadaceae	0.99975
b259f05f4f3bb63595d1e4c460e4d801	k__Bacteria; p__Proteobacteria; c__Gammaproteobacteria	1
181661baa008da372d695128de8ed579	k__Bacteria; p__Proteobacteria; c__Alphaproteobacteria; o__Sphingomonadales; f__Sphingomonadaceae; g__Sphingomonas; s__mali	0.895734
80def469cfea785f2429fd2993043ac5	k__Bacteria; p__Proteobacteria; c__Gammaproteobacteria; o__Pseudomonadales; f__Pseudomonadaceae; g__Pseudomonas	0.843251
b2b1ac67b28e276a700728bd6f14c707	k__Bacteria; p__[Thermi]; c__Deinococci; o__Deinococcales; f__Deinococcaceae; g__Deinococcus; s__	0.989636
26073311972030b95fbdcf7f25aadf68	k__Bacteria; p__Proteobacteria; c__Deltaproteobacteria; o__Myxococcales; f__Cystobacterineae; g__; s__	0.985296
1bdd817f749dd3250ca83e05dce01590	k__Bacteria; p__Proteobacteria; c__Alphaproteobacteria; o__Sphingomonadales; f__Sphingomonadaceae; g__Sphingomonas	0.995482
82c2c81fd4d6af4be22d726017ed72b6	k__Bacteria; p__Proteobacteria; c__Betaproteobacteria; o__Burkholderiales; f__Comamonadaceae	0.998851
09fef4569c4caf2e0dc1cdc5908c40b3	k__Bacteria; p__Actinobacteria; c__Actinobacteria; o__Actinomycetales; f__Nocardiaceae; g__Nocardia; s__	0.923574
e31845bc0e9563d0c7f4c27e709d3b34	k__Bacteria; p__Proteobacteria; c__Alphaproteobacteria; o__Rhodospirillales; f__Rhodospirillaceae; g__Azospirillum; s__	0.999887
192bdf449914c7aa66e42b8360100c7e	k__Bacteria; p__Proteobacteria; c__Deltaproteobacteria; o__Myxococcales; f__Cystobacterineae; g__; s__	0.945816
08c28381592e6aaa45a76f602e3062d2	k__Bacteria; p__Actinobacteria; c__Actinobacteria; o__Actinomycetales; f__Microbacteriaceae; g__Curtobacterium; s__	0.998634
23d3bc956693f91daddb356cb9b077a1	k__Bacteria; p__Proteobacteria; c__Alphaproteobacteria; o__Rhizobiales; f__Methylobacteriaceae; g__Methylobacterium; s__adhaesivum	0.851647
9d63b1cbb1c4fcb9bc445cf3f012a684	k__Bacteria; p__Proteobacteria; c__Betaproteobacteria; o__Burkholderiales; f__Oxalobacteraceae; g__Massilia	0.726287
ca94e79b0d75f5374b9ca884a5e93b2b	k__Bacteria; p__Proteobacteria; c__Gammaproteobacteria; o__Pseudomonadales; f__Pseudomonadaceae; g__Pseudomonas	0.879488
c5af1d9362b8cbcb59fbce4f1a9e3261	k__Bacteria; p__Actinobacteria; c__Actinobacteria; o__Actinomycetales; f__Microbacteriaceae; g__Frigoribacterium; s__	0.929493
884006c89c02b6bf8b75a60159b6a96f	k__Bacteria; p__Firmicutes; c__Bacilli; o__Bacillales; f__Planococcaceae; g__Lysinibacillus; s__	0.803421
f1609949e9d2bdea3f99b8b20f2d0a44	k__Bacteria; p__Proteobacteria; c__Betaproteobacteria; o__Burkholderiales; f__Oxalobacteraceae	0.999851
22fbf94af022dcd2391bdea00445d967	k__Bacteria; p__[Thermi]; c__Deinococci; o__Deinococcales; f__Deinococcaceae; g__Deinococcus; s__	0.999926
d1ae05df595255b1250299962cb57708	k__Bacteria; p__Proteobacteria; c__Betaproteobacteria; o__Burkholderiales; f__Oxalobacteraceae; g__Massilia	0.70184
e1c3f8775879d4fd0dc788d948eb673c	k__Bacteria; p__Proteobacteria; c__Gammaproteobacteria; o__Enterobacteriales; f__Enterobacteriaceae	0.998297
61210acb0334d4dc3156141782f747dd	k__Bacteria; p__Proteobacteria; c__Betaproteobacteria; o__Burkholderiales; f__Oxalobacteraceae; g__Massilia; s__niastensis	0.895898
b7533fa71271fb18b1d4b49c4c1a1eb8	k__Bacteria; p__Proteobacteria; c__Alphaproteobacteria; o__Rhizobiales; f__Methylobacteriaceae; g__Methylobacterium; s__komagatae	0.999842
6268d0f452df282e75e2b2b711ab9114	k__Bacteria; p__Actinobacteria; c__Actinobacteria; o__Actinomycetales; f__Microbacteriaceae; g__Frigoribacterium; s__	0.808626
9751981b8daafc8af3340c818d7c6a00	k__Bacteria; p__Actinobacteria; c__Actinobacteria; o__Actinomycetales; f__Microbacteriaceae; g__Rathayibacter; s__caricis	0.999431
e50eb97e4dfdcac4ad34afa05f86eec8	k__Bacteria; p__Proteobacteria; c__Gammaproteobacteria; o__Pseudomonadales; f__Pseudomonadaceae	0.999519
159dfd04d1d7b270bc42d594c912e385	k__Bacteria; p__Proteobacteria; c__Alphaproteobacteria; o__Rhizobiales; f__Methylobacteriaceae; g__Methylobacterium; s__adhaesivum	0.987295
4782cd280b77f0a878b60110040ed090	k__Bacteria; p__Proteobacteria; c__Alphaproteobacteria; o__Rhizobiales; f__Methylobacteriaceae; g__Methylobacterium; s__adhaesivum	0.995102
2baa9402d1881652efe842823c07b924	k__Bacteria; p__Proteobacteria; c__Betaproteobacteria; o__Burkholderiales; f__Oxalobacteraceae	0.999866
dc6789a4530bd984d8913735034e64bc	k__Bacteria; p__Proteobacteria; c__Alphaproteobacteria; o__Sphingomonadales; f__Sphingomonadaceae; g__Sphingomonas; s__asaccharolytica	0.993076
0a69cf519cd5bcb1f2e0372336b18071	k__Bacteria; p__Proteobacteria; c__Betaproteobacteria; o__Burkholderiales; f__Oxalobacteraceae; g__Massilia; s__aurea	0.986874
68e2297514c19b6f848f86a8a1cdd05f	k__Bacteria; p__Firmicutes; c__Bacilli; o__Lactobacillales; f__Aerococcaceae; g__Aerococcus; s__	0.995068
2df46f3fadf7daef2ecb7a5cd7d9f273	k__Bacteria; p__Proteobacteria; c__Alphaproteobacteria; o__Rhizobiales; f__Methylobacteriaceae; g__Methylobacterium; s__adhaesivum	0.846761
ac0cfbcab4c4db21329db7a95b3be77e	k__Bacteria; p__Proteobacteria; c__Deltaproteobacteria; o__Myxococcales; f__Cystobacterineae; g__; s__	0.975043
e221261347a6ecf06c0ed35895290878	k__Bacteria; p__Proteobacteria; c__Alphaproteobacteria; o__Sphingomonadales; f__Sphingomonadaceae; g__Sphingomonas	0.992978
5e5bee70781ca184b72a2989ce8d8d9a	k__Bacteria; p__Proteobacteria; c__Alphaproteobacteria; o__Sphingomonadales; f__Sphingomonadaceae; g__Sphingomonas; s__mali	0.990349
62a92a843e24dc6468a744a8e7aca768	k__Bacteria; p__Proteobacteria; c__Alphaproteobacteria; o__Sphingomonadales; f__Sphingomonadaceae; g__Sphingomonas	0.969646
c019c5299244be9d5fbc9e0e699f9865	k__Bacteria; p__Proteobacteria; c__Alphaproteobacteria; o__Sphingomonadales; f__Sphingomonadaceae; g__Sphingomonas	0.999817
911c1cf4e811142dc28172fa13dc2af5	k__Bacteria; p__Proteobacteria; c__Alphaproteobacteria; o__Rhizobiales; f__Methylobacteriaceae; g__Methylobacterium; s__adhaesivum	0.990606
6ded5cd7002dd1a648cd6eea989b2947	k__Bacteria; p__Proteobacteria; c__Alphaproteobacteria; o__Rhizobiales; f__Methylobacteriaceae; g__Methylobacterium; s__adhaesivum	0.999634
f4185231402a88c3f48926f3752ab8d4	k__Bacteria; p__Proteobacteria; c__Alphaproteobacteria; o__Sphingomonadales; f__Sphingomonadaceae; g__Sphingomonas	0.997552
7db52fb03ab8bf9e469451019e7b93c6	k__Bacteria; p__Proteobacteria; c__Alphaproteobacteria; o__Sphingomonadales; f__Sphingomonadaceae; g__Sphingomonas	0.999629
cb23ecae5a1f975edbb2fabf43a98ac3	k__Bacteria; p__Proteobacteria; c__Betaproteobacteria; o__Burkholderiales; f__Oxalobacteraceae	0.999926
9b043e3e7c56f009abf4af11c45fbd5d	k__Bacteria; p__[Thermi]; c__Deinococci; o__Deinococcales; f__Deinococcaceae; g__Deinococcus; s__	0.996249
492e71787b49bf41b3bfc0b453f3ddd7	k__Bacteria; p__Proteobacteria; c__Alphaproteobacteria; o__Sphingomonadales; f__Sphingomonadaceae; g__Sphingomonas	0.996166
51680f9fd7dcc5de91c8d10a68b0d0e5	k__Bacteria; p__Proteobacteria; c__Betaproteobacteria; o__Burkholderiales; f__Oxalobacteraceae	0.997292
dc3e4915a3b457b8a60177c55db61e3f	k__Bacteria; p__Proteobacteria; c__Alphaproteobacteria; o__Sphingomonadales; f__Sphingomonadaceae; g__Sphingomonas	0.999159
f04e61af3f69bbd7d72aec4d34a629da	k__Bacteria; p__Proteobacteria; c__Alphaproteobacteria; o__Rhizobiales; f__Methylobacteriaceae; g__Methylobacterium; s__komagatae	0.99995
88ed08bc56024afc176d2c8b118c3788	k__Bacteria; p__Proteobacteria; c__Alphaproteobacteria; o__Rhizobiales; f__Methylobacteriaceae; g__Methylobacterium; s__adhaesivum	0.903562
6e96092748753fdf89c5644f19a8c8c3	k__Bacteria; p__Actinobacteria; c__Actinobacteria; o__Actinomycetales; f__Microbacteriaceae; g__Frigoribacterium; s__	0.777768
29f4d6f371601f02ec15768c3fde3960	k__Bacteria; p__Actinobacteria; c__Actinobacteria; o__Actinomycetales; f__Sporichthyaceae; g__; s__	0.999999
ee76c1564c3966aace9938b2016003a5	k__Bacteria; p__Actinobacteria; c__Actinobacteria; o__Actinomycetales; f__Microbacteriaceae; g__Rathayibacter; s__caricis	0.999128
0e22666c84af7378e0791cc362416807	k__Bacteria; p__Actinobacteria; c__Actinobacteria; o__Actinomycetales; f__Microbacteriaceae	0.983631
c48b896099d6aa92805a09b192316a54	k__Bacteria; p__Actinobacteria; c__Actinobacteria; o__Actinomycetales; f__Microbacteriaceae; g__Frigoribacterium; s__	0.883257
5fcdef08406c562e5f9a7e28c5821d5a	k__Bacteria; p__Actinobacteria; c__Actinobacteria; o__Actinomycetales; f__Dietziaceae; g__Dietzia; s__	0.994194
2ca8cf343d48c44685840fe890100c9e	k__Bacteria; p__Proteobacteria; c__Betaproteobacteria; o__Burkholderiales; f__Oxalobacteraceae; g__Massilia	0.90891
da39af937d61a1e312bb698abf3c375c	k__Bacteria; p__Proteobacteria; c__Betaproteobacteria; o__Burkholderiales; f__Comamonadaceae	0.999266
bd2fe01c8f17b59f78b7479998a9e76a	k__Bacteria; p__Proteobacteria; c__Betaproteobacteria; o__Burkholderiales; f__Oxalobacteraceae; g__Massilia; s__aurea	0.960771
754fc1fdf01b80cd8707ed5605b4725a	k__Bacteria; p__Proteobacteria; c__Alphaproteobacteria; o__Rhodospirillales; f__Rhodospirillaceae; g__Azospirillum; s__	0.993736
525ee346b84ca082f95c8a7afcc8eb82	k__Bacteria; p__[Thermi]; c__Deinococci; o__Deinococcales; f__Deinococcaceae; g__Deinococcus	0.999939
1158434030157b0f8922a9651cee2b1c	k__Bacteria; p__Actinobacteria; c__Actinobacteria; o__Actinomycetales; f__Microbacteriaceae	0.988664
a9cbf5f6ed1f06c32a136a7e3f7bfb48	k__Bacteria; p__Proteobacteria; c__Betaproteobacteria; o__Burkholderiales; f__Oxalobacteraceae	0.997845
d70f4cd5457435b84516a0831d4638fd	k__Bacteria; p__Actinobacteria; c__Actinobacteria; o__Actinomycetales; f__Microbacteriaceae; g__Rathayibacter; s__caricis	0.999214
5208052a4cbe5004e7e44d1758f9dbeb	k__Bacteria; p__Actinobacteria; c__Actinobacteria; o__Actinomycetales; f__Geodermatophilaceae	0.999865
7a9d5fe83266c07892bcc5d03bc12bd8	k__Bacteria; p__Proteobacteria; c__Alphaproteobacteria; o__Rhodospirillales; f__Acetobacteraceae; g__Roseomonas	0.991993
bcd807e9ae797322aa7788fa26d2cd28	k__Bacteria; p__Proteobacteria; c__Betaproteobacteria; o__Burkholderiales; f__Oxalobacteraceae; g__Massilia; s__niastensis	0.892789
adae162076ef5123688de2cbbb9fc89c	k__Bacteria; p__Proteobacteria; c__Betaproteobacteria; o__Burkholderiales; f__Oxalobacteraceae; g__Massilia; s__aurea	0.727668
d53cc5a0dcc257c98c960b66e2a89430	k__Bacteria; p__Actinobacteria; c__Actinobacteria; o__Actinomycetales; f__Geodermatophilaceae; g__Modestobacter; s__	0.791319
24690deb55dfe8458a7c030e55d85d5a	k__Bacteria; p__Actinobacteria; c__Actinobacteria; o__Actinomycetales; f__Geodermatophilaceae	0.999928
46328c43e51aa504a97176dd4070c555	k__Bacteria; p__Proteobacteria; c__Gammaproteobacteria; o__Enterobacteriales; f__Enterobacteriaceae	0.899591
eca13f0ba83941bb317725d25546fb89	k__Bacteria; p__Proteobacteria; c__Alphaproteobacteria; o__Sphingomonadales; f__Sphingomonadaceae; g__Sphingomonas; s__mali	0.855133
155c764f76f7f9ca6b5969d3617c9056	k__Bacteria; p__Proteobacteria; c__Alphaproteobacteria; o__Rhizobiales; f__Methylobacteriaceae; g__Methylobacterium; s__mesophilicum	0.997535
3e0f0577052ffd313f8516a75abc22ef	k__Bacteria; p__Proteobacteria; c__Alphaproteobacteria; o__Sphingomonadales; f__Sphingomonadaceae; g__Sphingomonas; s__mali	0.987002
195c009919dbb3cbd191ee3f1c3aaef4	k__Bacteria; p__Proteobacteria; c__Gammaproteobacteria; o__Pseudomonadales; f__Pseudomonadaceae; g__Pseudomonas	0.716415
546f911c72903f034af07fa52ee27fae	k__Bacteria; p__Proteobacteria; c__Betaproteobacteria; o__Burkholderiales; f__Oxalobacteraceae	0.999691
13ab5074bec9c2664c8ea06f029b0458	k__Bacteria; p__Actinobacteria; c__Actinobacteria; o__Actinomycetales; f__Microbacteriaceae; g__Curtobacterium; s__	0.997202
0fed0dd075d6852fe28d119dd62f7cd8	k__Bacteria; p__Proteobacteria; c__Deltaproteobacteria; o__Myxococcales; f__Cystobacterineae; g__; s__	0.979591
00396f48c37fb16f2c5b17ff4af37917	k__Bacteria; p__Actinobacteria; c__Actinobacteria; o__Actinomycetales; f__Pseudonocardiaceae; g__Pseudonocardia	0.985328
caa3137d1623fca785e7130196b648a1	k__Bacteria; p__Bacteroidetes; c__Flavobacteriia; o__Flavobacteriales; f__[Weeksellaceae]	0.999999
452c9ca9fc39d1f7231d824a7801d90b	k__Bacteria; p__Proteobacteria; c__Alphaproteobacteria; o__Sphingomonadales; f__Sphingomonadaceae; g__Sphingomonas; s__asaccharolytica	0.989133
b63e41912de8019f71007297a64aa1f5	k__Bacteria; p__Proteobacteria; c__Alphaproteobacteria; o__Rhizobiales; f__Aurantimonadaceae; g__; s__	0.953476
6aec9e980e4bb5dbb09f4b418c24329a	k__Bacteria; p__Proteobacteria; c__Alphaproteobacteria; o__Sphingomonadales; f__Sphingomonadaceae; g__Sphingomonas; s__mali	0.863111
d299dd7c25756ac451754fe8dfba1b60	k__Bacteria; p__Actinobacteria; c__Actinobacteria; o__Actinomycetales; f__Kineosporiaceae; g__Kineococcus; s__	0.999955
ce1ec1f8d5f71cea8fb5a8eb3264fe40	k__Bacteria; p__Proteobacteria; c__Alphaproteobacteria; o__Rhizobiales; f__Methylobacteriaceae; g__Methylobacterium; s__hispanicum	0.876075
104f7e88a8e563cdfd309cfa0760f19b	k__Bacteria; p__Proteobacteria; c__Alphaproteobacteria; o__Rhizobiales; f__Methylobacteriaceae	0.999991
6761b2f14826cc627ee093c98bce4e06	k__Bacteria; p__Proteobacteria; c__Alphaproteobacteria; o__Caulobacterales; f__Caulobacteraceae	0.999982
30c6832d11356c337373d27f94f773fa	k__Bacteria; p__Proteobacteria; c__Deltaproteobacteria; o__Myxococcales; f__Cystobacterineae; g__; s__	0.873813
6f26f869429a1e274e4439cc3b823580	k__Bacteria; p__Proteobacteria; c__Gammaproteobacteria	1
2143fa2d41940e2c38f7d725a79eaaf0	k__Bacteria; p__Firmicutes; c__Bacilli; o__Bacillales; f__Bacillaceae; g__Bacillus	0.976921
64ed68293ccff6dc3d172869f0df7f4d	k__Bacteria; p__Proteobacteria; c__Deltaproteobacteria; o__Myxococcales; f__Cystobacterineae; g__; s__	0.979314
d0e841edc589bf81693eb738f21562de	k__Bacteria; p__Proteobacteria; c__Deltaproteobacteria; o__Myxococcales; f__Cystobacterineae; g__; s__	0.963072
d4369ba0c5eb2436b1180f906a43e2a6	k__Bacteria; p__Actinobacteria; c__Actinobacteria; o__Actinomycetales; f__Dietziaceae; g__Dietzia; s__	0.995135
c46b8884685ba239bd8e2b10480e21c3	k__Bacteria; p__[Thermi]; c__Deinococci; o__Deinococcales; f__Trueperaceae; g__Truepera; s__	0.999931
11038e517232efa1c5352338ecf07609	k__Bacteria; p__Actinobacteria; c__Actinobacteria; o__Actinomycetales; f__Geodermatophilaceae; g__Actinotelluria; s__brasiliensis	0.719852
2080fc49df7e0d3481b65a77def7c171	k__Bacteria; p__Proteobacteria; c__Alphaproteobacteria; o__Rhizobiales; f__Methylobacteriaceae; g__Methylobacterium	0.97373
3ceb439ef03a00f22383a7ea11f87a2e	k__Bacteria; p__Proteobacteria; c__Alphaproteobacteria; o__Sphingomonadales; f__Sphingomonadaceae; g__Sphingomonas; s__echinoides	0.725542
5af7903420fbb94fa27030dbbb392780	k__Bacteria; p__Bacteroidetes; c__Flavobacteriia; o__Flavobacteriales; f__[Weeksellaceae]	0.999998
915e0723a5e061b319b2e42de2bbbc44	k__Bacteria; p__Proteobacteria; c__Betaproteobacteria; o__Burkholderiales; f__Oxalobacteraceae; g__Massilia; s__aurea	0.986163
ea69aca86e97ad1e8de247d0ee50f97f	k__Bacteria; p__Proteobacteria; c__Gammaproteobacteria; o__Pseudomonadales; f__Pseudomonadaceae	0.999574
35a7b6ff696d9d883291caeec6d203ac	k__Bacteria; p__Proteobacteria; c__Alphaproteobacteria; o__Rhizobiales; f__Methylobacteriaceae	0.999987
b62451296940e831b3c5b2890ee2ad9f	k__Bacteria; p__Proteobacteria; c__Gammaproteobacteria; o__Pseudomonadales; f__Pseudomonadaceae; g__Pseudomonas	0.924395
c3499e772c82a76c4411a6a704a219f1	k__Bacteria; p__Proteobacteria; c__Deltaproteobacteria; o__Myxococcales; f__Cystobacterineae; g__; s__	0.998162
eacd43bbde382854bc3754c6a69a50b2	k__Bacteria; p__Bacteroidetes; c__Flavobacteriia; o__Flavobacteriales; f__[Weeksellaceae]; g__Wautersiella; s__	0.99987
2e265b9890fd7bc1a4bd757705a335ae	k__Bacteria; p__Proteobacteria; c__Alphaproteobacteria; o__Sphingomonadales; f__Sphingomonadaceae; g__Sphingomonas; s__mali	0.916769
0fc7dbc579839208d0840fbbefbb4669	k__Bacteria; p__Proteobacteria; c__Betaproteobacteria; o__Burkholderiales; f__Oxalobacteraceae; g__Massilia	0.828556
87a94b90c0a1b0fd2199b5d9329314e6	k__Bacteria; p__Proteobacteria; c__Gammaproteobacteria; o__Enterobacteriales; f__Enterobacteriaceae; g__Erwinia; s__oleae	0.844893
a650832d14273da5aa97163d65325b98	k__Bacteria; p__Actinobacteria; c__Actinobacteria; o__Actinomycetales; f__Microbacteriaceae; g__Frigoribacterium; s__	0.808748
0b75150ef81a02f4bf1442027b8d326f	k__Bacteria; p__Proteobacteria; c__Alphaproteobacteria; o__Sphingomonadales; f__Sphingomonadaceae; g__Sphingomonas; s__mali	0.994358
2990018a916c5d68e6dc15dd822eb59c	k__Bacteria; p__Proteobacteria; c__Alphaproteobacteria; o__Rhizobiales; f__Methylobacteriaceae; g__Methylobacterium; s__adhaesivum	0.992989
aa352b9f57d32c19100771142a3418d4	k__Bacteria; p__Proteobacteria; c__Alphaproteobacteria; o__Sphingomonadales; f__Sphingomonadaceae; g__Sphingomonas; s__mali	0.896824
b9192f6389267abbc764168a1b9d41f3	k__Bacteria; p__Actinobacteria; c__Actinobacteria; o__Actinomycetales; f__Microbacteriaceae	0.989942
5cd5cd62cbd896cfa0599ed848aebd16	k__Bacteria; p__Actinobacteria; c__Actinobacteria; o__Actinomycetales; f__Microbacteriaceae; g__Frigoribacterium; s__	0.849834
0fe4760d62a17b83d9e43bfe9e4358ff	k__Bacteria; p__Actinobacteria; c__Actinobacteria; o__Actinomycetales; f__Microbacteriaceae; g__; s__	0.725742
d2720b071b1e4b0808d3b0a81c945be1	k__Bacteria; p__Actinobacteria; c__Actinobacteria; o__Actinomycetales; f__Nocardioidaceae; g__Friedmanniella; s__	0.878352
aef5e31a2dadd20607d1a4b09417c9e5	k__Bacteria; p__Proteobacteria; c__Alphaproteobacteria; o__Sphingomonadales; f__Sphingomonadaceae; g__Sphingomonas; s__mali	0.996058
b600b8db8c58b4f094ec5afec0895cd1	k__Bacteria; p__Proteobacteria; c__Deltaproteobacteria; o__Myxococcales; f__Cystobacterineae; g__; s__	0.925569
cd8734fac06449dd184807f0c5912bdc	k__Bacteria; p__Actinobacteria; c__Actinobacteria; o__Actinomycetales; f__Microbacteriaceae	0.990468
771c26c66b0b5e7dd6700e80d368a245	k__Bacteria; p__Proteobacteria; c__Alphaproteobacteria; o__Sphingomonadales; f__Sphingomonadaceae; g__Sphingomonas; s__	0.857484
d525adb420cf7eeb5e2c25713f742208	k__Bacteria; p__Proteobacteria; c__Alphaproteobacteria; o__Sphingomonadales; f__Sphingomonadaceae; g__Sphingomonas	0.999949
9cf107428ebb165b7ea54fac3b746d1c	k__Bacteria; p__Proteobacteria; c__Alphaproteobacteria; o__Sphingomonadales; f__Sphingomonadaceae; g__Sphingomonas	0.996762
efe1cd37877e2d3839c888bf09b55553	k__Bacteria; p__Actinobacteria; c__Actinobacteria; o__Actinomycetales; f__Microbacteriaceae; g__Microbacterium; s__chocolatum	0.986962
148e72dc48e1a8ae4f1e22dae6fea820	k__Bacteria; p__Actinobacteria; c__Actinobacteria; o__Actinomycetales; f__Microbacteriaceae; g__Microbacterium; s__chocolatum	0.949135
65b25ee1fc20641e0877569a744ab8a4	k__Bacteria; p__Proteobacteria; c__Betaproteobacteria; o__Burkholderiales; f__Oxalobacteraceae; g__Massilia	0.819383
f800e01352f080272f5dac54914c9429	k__Bacteria; p__Proteobacteria; c__Alphaproteobacteria; o__Sphingomonadales; f__Sphingomonadaceae; g__Sphingomonas; s__mali	0.924067
937e6cec084ee32c3774d919c0fc789a	k__Bacteria; p__Proteobacteria; c__Gammaproteobacteria; o__Enterobacteriales; f__Enterobacteriaceae	0.999999
3254c8c291eadd0dc1559753237554e9	k__Bacteria; p__Proteobacteria; c__Alphaproteobacteria; o__Sphingomonadales; f__Sphingomonadaceae; g__Sphingomonas; s__echinoides	0.777207
2d2b069488b37738676172f933c4fa18	k__Bacteria; p__Proteobacteria; c__Alphaproteobacteria; o__Sphingomonadales; f__Sphingomonadaceae; g__Sphingomonas	0.991696
123118112a82cb929ab8d5b53a8a7d43	k__Bacteria; p__[Thermi]; c__Deinococci; o__Deinococcales; f__Deinococcaceae; g__Deinococcus; s__	0.988498
c8f2553026720c9f2a03701b377f40af	k__Bacteria; p__Proteobacteria; c__Alphaproteobacteria; o__Sphingomonadales; f__Sphingomonadaceae	0.991006
ba38aaa0c95a1e7d718b8b83eb90a46f	k__Bacteria; p__Actinobacteria; c__Actinobacteria; o__Actinomycetales; f__Microbacteriaceae; g__Curtobacterium; s__	0.996067
5d494ed31e227216b69135bb279478e1	k__Bacteria; p__Proteobacteria; c__Alphaproteobacteria; o__Sphingomonadales; f__Sphingomonadaceae; g__Sphingomonas	0.978191
08264a8d246c6813fbecc5588cc6c40a	k__Bacteria; p__Actinobacteria; c__Actinobacteria; o__Actinomycetales; f__Geodermatophilaceae; g__Geodermatophilus	0.705294
d2964ca94435d4d20d430c8f6a2b383d	k__Bacteria; p__Proteobacteria; c__Alphaproteobacteria; o__Sphingomonadales; f__Sphingomonadaceae; g__Sphingomonas	0.986223
8c0ede3c4b0a10b753d22e44ff998776	k__Bacteria; p__Proteobacteria; c__Deltaproteobacteria; o__Myxococcales; f__Cystobacterineae; g__; s__	0.910847
fcd3a2dcf1cc96e3a9384384e6f75332	k__Bacteria; p__Proteobacteria; c__Alphaproteobacteria; o__Sphingomonadales; f__Sphingomonadaceae; g__Sphingomonas; s__	0.71521
f7af09d4741c28fc2c8f7d63b6fbd77e	k__Bacteria; p__[Thermi]; c__Deinococci; o__Deinococcales; f__Trueperaceae; g__Truepera; s__	0.999979
e9c7c440d111bc17afc3b725e719936f	k__Bacteria; p__[Thermi]; c__Deinococci; o__Deinococcales; f__Deinococcaceae; g__Deinococcus; s__	0.989777
c961ac1847c374b0b73bb9e2762ea76f	k__Bacteria; p__Actinobacteria; c__Actinobacteria; o__Actinomycetales; f__Microbacteriaceae; g__Frigoribacterium; s__	0.74432
b870b1d80ddf7f13efc501444d94baef	k__Bacteria; p__[Thermi]; c__Deinococci; o__Deinococcales; f__Deinococcaceae; g__Deinococcus; s__	0.999572
aa6ff16648ea0e669831dc4b202eaa45	k__Bacteria; p__Proteobacteria; c__Betaproteobacteria; o__Burkholderiales; f__Comamonadaceae	0.999395
e4a125aa666b2fd1ca3ed4deb7b450ea	k__Bacteria; p__Proteobacteria; c__Alphaproteobacteria; o__Sphingomonadales; f__Sphingomonadaceae; g__Sphingomonas; s__mali	0.983285
0400488f3abfcd49a1736ef8f2fd2e9b	k__Bacteria; p__Proteobacteria; c__Alphaproteobacteria; o__Sphingomonadales; f__Sphingomonadaceae; g__Sphingomonas; s__asaccharolytica	0.802836
aaac348c5d6586cc5d895d6ba198c8d0	k__Bacteria; p__Proteobacteria; c__Gammaproteobacteria; o__Enterobacteriales; f__Enterobacteriaceae; g__Erwinia; s__oleae	0.860354
eafa50ae6dc0ee4c3059833984a753b0	k__Bacteria; p__Proteobacteria; c__Alphaproteobacteria; o__Rhizobiales; f__Aurantimonadaceae; g__Aurantimonas; s__ureilytica	0.804365
4115361efa6a0e0c56a5e29fcdcffc64	k__Bacteria; p__Proteobacteria; c__Gammaproteobacteria	1
24b51c0decfee390374db778c5331c4b	k__Bacteria; p__Proteobacteria; c__Alphaproteobacteria; o__Rhizobiales	0.999489
a20cd16420b4f07f1c7ac87df37dc364	k__Bacteria; p__Proteobacteria; c__Alphaproteobacteria; o__Sphingomonadales; f__Sphingomonadaceae; g__Sphingomonas; s__asaccharolytica	0.901049
514e991a8a3e875cae094c733c82a1ac	k__Bacteria; p__Proteobacteria; c__Betaproteobacteria; o__Burkholderiales; f__Comamonadaceae	0.999165
0fa2901197c3235021171ba47d3e9188	k__Bacteria; p__Proteobacteria; c__Alphaproteobacteria; o__Sphingomonadales; f__Sphingomonadaceae; g__Sphingomonas	0.967987
7c56f4116a2e944f9041c2c1c36d266c	k__Bacteria; p__Actinobacteria; c__Actinobacteria; o__Actinomycetales; f__Microbacteriaceae; g__Clavibacter; s__michiganensis	0.881429
5d57f593c5137b76533fce7414b25260	k__Bacteria; p__Proteobacteria; c__Alphaproteobacteria; o__Sphingomonadales; f__Sphingomonadaceae; g__Sphingomonas	0.999776
c93ff41a7b75c6f4d3a65c4b4cc45cd1	k__Bacteria; p__Proteobacteria; c__Betaproteobacteria; o__Burkholderiales; f__Oxalobacteraceae; g__Massilia	0.89185
9a9899f797f6549b03a9ed875b4fdf5c	k__Bacteria; p__Proteobacteria; c__Deltaproteobacteria; o__Myxococcales; f__Cystobacterineae; g__; s__	0.975624
2513bca543ab5354ac22e4e0215c2acb	k__Bacteria; p__Proteobacteria; c__Deltaproteobacteria; o__Myxococcales; f__Cystobacterineae; g__; s__	0.959352
1cbe7adabed9e44f70ba2eb83a501e51	k__Bacteria; p__Actinobacteria; c__Actinobacteria; o__Actinomycetales; f__Microbacteriaceae; g__Rathayibacter; s__caricis	0.999275
c451b0f4f7fd927740c8e58b1d7997ae	k__Bacteria; p__Proteobacteria; c__Deltaproteobacteria; o__Myxococcales; f__Cystobacterineae; g__; s__	0.933125
c1d3cc1a4bb0d052f1f9da7628054bcc	k__Bacteria; p__Proteobacteria; c__Alphaproteobacteria; o__Sphingomonadales; f__Sphingomonadaceae; g__Sphingomonas; s__mali	0.899271
78ee5f06fe3fe8b26f4c6591f57969c6	k__Bacteria; p__Proteobacteria; c__Gammaproteobacteria; o__Alteromonadales; f__[Chromatiaceae]; g__Rheinheimera; s__	0.939975
333770067725d2ab663a7cc9d4a83245	k__Bacteria; p__Proteobacteria; c__Gammaproteobacteria; o__Enterobacteriales; f__Enterobacteriaceae	0.86397
013a37d7c4f478e01426a45d05027c83	k__Bacteria; p__Proteobacteria; c__Betaproteobacteria; o__Burkholderiales; f__Comamonadaceae	0.999063
9e84c577d946ce0aaced520217a9f39e	k__Bacteria; p__Proteobacteria; c__Alphaproteobacteria; o__Sphingomonadales; f__Sphingomonadaceae; g__Sphingomonas	0.999809
e1bc3946751488a80cd4db7da55befa5	k__Bacteria; p__Proteobacteria; c__Gammaproteobacteria; o__Enterobacteriales; f__Enterobacteriaceae	0.999978
b1d38a373eeda6e02d2d9be26f6040fc	k__Bacteria; p__Proteobacteria; c__Alphaproteobacteria; o__Sphingomonadales; f__Sphingomonadaceae; g__Sphingomonas; s__mali	0.894746
25d037055c777ad2a69d5c8fa631013b	k__Bacteria; p__Actinobacteria; c__Actinobacteria; o__Actinomycetales	1
8949a076c57a0784a3500f6369cdc3c8	k__Bacteria; p__Proteobacteria; c__Alphaproteobacteria; o__Rhizobiales; f__Methylobacteriaceae; g__Methylobacterium; s__adhaesivum	0.999291
7967e3e7334a528a3fb4eb40eea3c993	k__Bacteria; p__Proteobacteria; c__Betaproteobacteria; o__Burkholderiales; f__Oxalobacteraceae; g__Massilia; s__brevitalea	0.864696
a7575cc7adccdd855b683eb30f69163b	k__Bacteria; p__Proteobacteria; c__Betaproteobacteria; o__Burkholderiales; f__Oxalobacteraceae	0.999741
93783462b9f7f15a26f9476a3b8dd20c	k__Bacteria; p__Proteobacteria; c__Gammaproteobacteria	1
9d25f3f16c092e50ce71ddbaa4a50555	k__Bacteria; p__Actinobacteria; c__Actinobacteria; o__Actinomycetales; f__Corynebacteriaceae; g__Corynebacterium; s__	0.880497
ccb1747bc2ce73bf05592efa73692647	k__Bacteria; p__Bacteroidetes; c__Sphingobacteriia; o__Sphingobacteriales; f__Sphingobacteriaceae; g__Sphingobacterium; s__multivorum	0.990454
3f2dc21b37bae7413244d7835464750b	k__Bacteria; p__Actinobacteria; c__Actinobacteria; o__Actinomycetales; f__Streptomycetaceae; g__Streptomyces	0.972757
893c44e18cf3ce2a4769d22427da90d6	k__Bacteria; p__Actinobacteria; c__Actinobacteria; o__Actinomycetales; f__Microbacteriaceae; g__Frigoribacterium; s__	0.749954
97ae807bf80212fde7e372e0f97c170c	k__Bacteria; p__Proteobacteria; c__Gammaproteobacteria; o__Enterobacteriales; f__Enterobacteriaceae	0.999998
715362b92d0a5c57b4c232ee6bb14d40	k__Bacteria; p__Proteobacteria; c__Alphaproteobacteria; o__Sphingomonadales; f__Sphingomonadaceae; g__Sphingomonas	0.996701
7d31e572580a178008442863381a4622	k__Bacteria; p__Proteobacteria; c__Alphaproteobacteria; o__Rhizobiales; f__Methylobacteriaceae; g__Methylobacterium; s__adhaesivum	0.987471
d66c04b0df12a6dd844f3a56cdb32b77	k__Bacteria; p__Proteobacteria; c__Alphaproteobacteria; o__Sphingomonadales; f__Sphingomonadaceae; g__Sphingomonas; s__asaccharolytica	0.996272
5251ea6c83b29c5f461b79818e96bb1f	k__Bacteria; p__Proteobacteria; c__Alphaproteobacteria; o__Rhizobiales	0.999317
172457bf493469036219698bf183ff76	k__Bacteria; p__Proteobacteria; c__Alphaproteobacteria; o__Sphingomonadales; f__Sphingomonadaceae; g__Sphingomonas	0.994843
6e22008bd9821d461363c494984009de	k__Bacteria; p__Actinobacteria; c__Actinobacteria; o__Actinomycetales; f__Nocardiaceae; g__Nocardia; s__	0.760994
0eaca8e3db8c0c57c9072e3e056cc65b	k__Bacteria; p__Proteobacteria; c__Alphaproteobacteria; o__Sphingomonadales; f__Sphingomonadaceae; g__Sphingomonas; s__mali	0.990059
d3bb6196ced5b72e776d69201c29cd66	k__Bacteria; p__Proteobacteria; c__Alphaproteobacteria; o__Rhizobiales; f__Methylobacteriaceae; g__Methylobacterium; s__adhaesivum	0.999809
a427446668fb0bc6ddae42a6ff9b0a41	k__Bacteria; p__Actinobacteria; c__Actinobacteria; o__Actinomycetales; f__Kineosporiaceae; g__Kineococcus; s__	0.999865
dfd256ee71416150bf356c677ab33069	k__Bacteria; p__Proteobacteria; c__Betaproteobacteria; o__Burkholderiales; f__Comamonadaceae	0.9995
44d11ac89a6d61ed0992af641d8137d7	k__Bacteria; p__Proteobacteria; c__Betaproteobacteria; o__Burkholderiales; f__Oxalobacteraceae; g__Massilia	0.868255
dbece97364f13196e1f842ef5015dd37	k__Bacteria; p__Proteobacteria; c__Alphaproteobacteria; o__Sphingomonadales; f__Sphingomonadaceae; g__Sphingomonas; s__mali	0.985609
e93d5151046c92973d3af77942e137bb	k__Bacteria; p__Actinobacteria; c__Actinobacteria; o__Actinomycetales; f__Corynebacteriaceae; g__Corynebacterium; s__	0.899605
c2852b0befd226b62387d87d911436c5	k__Bacteria; p__Actinobacteria; c__Actinobacteria; o__Actinomycetales; f__Corynebacteriaceae; g__Corynebacterium; s__	0.918174
25b59e316e42a570c0e5d309c2bbe33b	k__Bacteria; p__Proteobacteria; c__Betaproteobacteria; o__Burkholderiales; f__Oxalobacteraceae; g__Massilia	0.904129
392e1e6612088877262bb2e33ca37a13	k__Bacteria; p__Proteobacteria; c__Alphaproteobacteria; o__Rhizobiales; f__Methylobacteriaceae; g__Magnetospirillum; s__magnetotacticum	0.97179
157121a6bcc141a1baffe4c9639b7ebf	k__Bacteria; p__Actinobacteria; c__Actinobacteria; o__Actinomycetales; f__Geodermatophilaceae; g__Blastococcus	0.944025
6d9db9f7e4c44ab1673acff7f569053a	k__Bacteria; p__Firmicutes; c__Bacilli; o__Bacillales; f__Staphylococcaceae; g__Jeotgalicoccus; s__	0.99915
bbef9332a3fe8bdf27e34011e00c137a	k__Bacteria; p__Actinobacteria; c__Rubrobacteria; o__Rubrobacterales; f__Rubrobacteraceae; g__Rubrobacter; s__	1
b89d6d755e1620e1466007b7878ab9b9	k__Bacteria; p__Proteobacteria; c__Betaproteobacteria; o__Burkholderiales; f__Oxalobacteraceae; g__Massilia	0.903132
c02a283e4f61e6da49985f8bf4904d4e	k__Bacteria; p__Proteobacteria; c__Alphaproteobacteria; o__Sphingomonadales; f__Sphingomonadaceae; g__Sphingomonas	0.949096
a9495a956e33e9516830e976638f6640	k__Bacteria; p__Proteobacteria; c__Alphaproteobacteria; o__Rhizobiales; f__Methylobacteriaceae; g__Methylobacterium; s__adhaesivum	0.999716
3f0391c843850cd2b004d93f0d614d8a	k__Bacteria; p__Proteobacteria; c__Betaproteobacteria; o__Burkholderiales; f__Oxalobacteraceae; g__Massilia; s__aurea	0.948666
205d267fb429d9fc1720caa7f83ecab8	k__Bacteria; p__Proteobacteria; c__Alphaproteobacteria; o__Rhizobiales; f__Methylobacteriaceae; g__Methylobacterium; s__mesophilicum	0.849486
7fc1dc7dac231e5f0b78c7c99c21dc14	k__Bacteria; p__[Thermi]; c__Deinococci; o__Deinococcales; f__Deinococcaceae; g__Deinococcus; s__	0.990727
86d9a36004b92414ff20eb71cfa0a89e	k__Bacteria; p__Proteobacteria; c__Alphaproteobacteria; o__Sphingomonadales; f__Sphingomonadaceae; g__Sphingomonas; s__mali	0.910605
e090a8e1962a2672117536822da7ef9c	k__Bacteria; p__Actinobacteria; c__Actinobacteria; o__Actinomycetales; f__Nocardiaceae; g__Rhodococcus; s__globerulus	0.911376
286274d9ace6f2f951e3e40be195a830	k__Bacteria; p__Proteobacteria; c__Alphaproteobacteria; o__Sphingomonadales; f__Sphingomonadaceae; g__Sphingomonas	0.99978
c8484ef18af8226f730aada67e0776c2	k__Bacteria; p__Proteobacteria; c__Betaproteobacteria; o__Burkholderiales; f__Comamonadaceae	0.999676
6c9f2b7b4cbe758f0d1e4a617ec0100d	k__Bacteria; p__Proteobacteria; c__Alphaproteobacteria; o__Rhizobiales; f__Methylobacteriaceae	0.99996
ae337f8e73d227c097ae49b6803121f2	k__Bacteria; p__Proteobacteria; c__Betaproteobacteria; o__Burkholderiales; f__Oxalobacteraceae	0.999337
2ebf0a86e9717c336d0e72f5bba1f72a	k__Bacteria; p__Proteobacteria; c__Alphaproteobacteria; o__Sphingomonadales; f__Sphingomonadaceae; g__Sphingomonas; s__mali	0.938379
5a38206a94a5fdae009f1a4b849502a2	k__Bacteria; p__Actinobacteria; c__Actinobacteria; o__Actinomycetales; f__Propionibacteriaceae; g__Propionibacterium; s__acnes	0.991489
4c843bfe3cee52d0fbcdd6fa1ed7fe69	k__Bacteria; p__[Thermi]; c__Deinococci; o__Deinococcales; f__Deinococcaceae; g__Deinococcus; s__	0.99993
4172fcef6699857e765dc426ba2bf3e2	k__Bacteria; p__[Thermi]; c__Deinococci; o__Deinococcales; f__Deinococcaceae; g__Deinococcus; s__	0.999957
b8a74832271e0b3c0066ae23382bdcd5	k__Bacteria; p__Proteobacteria; c__Deltaproteobacteria; o__Myxococcales; f__Cystobacterineae; g__; s__	0.998686
db0bb3d5974992da7eef22d9d0470115	k__Bacteria; p__Proteobacteria; c__Alphaproteobacteria; o__Rhizobiales	0.99896
677104f334196374b2ac23b758bb2cd8	k__Bacteria; p__Actinobacteria; c__Actinobacteria; o__Actinomycetales; f__Gordoniaceae; g__Gordonia; s__	0.719216
3bec282923b05dd6161aeafbac3a168a	k__Bacteria; p__Proteobacteria; c__Alphaproteobacteria; o__Rhizobiales; f__Methylobacteriaceae; g__Methylobacterium	0.979752
eef9a803c2f402a8b89c5960d31b3179	k__Bacteria; p__Proteobacteria; c__Alphaproteobacteria; o__Sphingomonadales; f__Sphingomonadaceae; g__Sphingomonas; s__mali	0.987351
883a23939ac09ee81ca0c3c3318d1b0f	k__Bacteria; p__Proteobacteria; c__Alphaproteobacteria; o__Sphingomonadales; f__Sphingomonadaceae; g__Sphingomonas	0.999125
1c1529589a27cda7ad1710d731c1283a	k__Bacteria; p__Proteobacteria; c__Betaproteobacteria; o__Burkholderiales; f__Oxalobacteraceae; g__Massilia	0.778877
6d6e47b54936981e632a70e53ec17deb	k__Bacteria; p__Proteobacteria; c__Alphaproteobacteria; o__Rhizobiales; f__Methylobacteriaceae; g__Methylobacterium; s__adhaesivum	0.99275
d29b32c6520e7b5440d58bc1f866868b	k__Bacteria; p__Proteobacteria; c__Betaproteobacteria; o__Burkholderiales; f__Oxalobacteraceae	0.998625
258632ebcdabe2ede17e6038ae136fa7	k__Bacteria; p__Proteobacteria; c__Alphaproteobacteria; o__Rhizobiales; f__Methylobacteriaceae; g__Methylobacterium; s__komagatae	0.999638
2593911edc7f59f6da50a8766beac24d	k__Bacteria; p__Proteobacteria; c__Alphaproteobacteria; o__Rhizobiales; f__Methylobacteriaceae; g__Methylobacterium; s__komagatae	0.996605
849d149eb122e141b86de3a9e952a778	k__Bacteria; p__Proteobacteria; c__Alphaproteobacteria; o__Sphingomonadales; f__Sphingomonadaceae; g__Sphingomonas	0.999951
133274e915a20802c7ada51947158a11	k__Bacteria; p__Proteobacteria; c__Alphaproteobacteria; o__Sphingomonadales; f__Sphingomonadaceae; g__Sphingomonas	0.999819
d049cb6fa2f90aea4dce38bf7b9206a6	k__Bacteria; p__Proteobacteria; c__Betaproteobacteria; o__Burkholderiales; f__Oxalobacteraceae	0.998337
883070b751d71ccf7eee92f7a2b45ce0	k__Bacteria; p__Proteobacteria; c__Alphaproteobacteria; o__Rhizobiales; f__Methylobacteriaceae; g__Methylobacterium; s__adhaesivum	0.989741
cc28d4161bb04128bf0027ba82075e20	k__Bacteria; p__Proteobacteria; c__Alphaproteobacteria; o__Sphingomonadales; f__Sphingomonadaceae; g__Sphingomonas; s__mali	0.930421
afd9e3aa90a79b1a44818a7c17cc1a4b	k__Bacteria; p__Proteobacteria; c__Gammaproteobacteria	1
a2db28780a348f08e7c91193ef7f029f	k__Bacteria; p__Proteobacteria; c__Alphaproteobacteria; o__Rhizobiales; f__Aurantimonadaceae; g__; s__	0.942387
9dd3cf76e420f383e8a3e353b1eaa3ac	k__Bacteria; p__Proteobacteria; c__Alphaproteobacteria; o__Sphingomonadales; f__Sphingomonadaceae; g__Sphingomonas	0.996241
1bf5532bfd63c2e86fb3b9c7e84b5e06	k__Bacteria; p__Proteobacteria; c__Betaproteobacteria; o__Burkholderiales; f__Oxalobacteraceae	0.998515
2cb0b9bbc49f67b1d5cc22ec9b4895ad	k__Bacteria; p__Actinobacteria; c__Actinobacteria; o__Actinomycetales; f__Corynebacteriaceae; g__Corynebacterium; s__	0.937304
7e71ec4ba203e0fdf5736927092ff492	k__Bacteria; p__Proteobacteria; c__Betaproteobacteria; o__Burkholderiales; f__Oxalobacteraceae; g__Massilia	0.948443
77f52cd168f13a5c097626ee7d978a26	k__Bacteria; p__Proteobacteria; c__Alphaproteobacteria; o__Rhizobiales; f__Methylobacteriaceae	0.999986
93d7839159c5da510033dc2a0cd998a7	k__Bacteria; p__Bacteroidetes; c__Flavobacteriia; o__Flavobacteriales; f__Flavobacteriaceae	1
d444bcadee303e135ffe5505da348757	k__Bacteria; p__Proteobacteria; c__Betaproteobacteria; o__Burkholderiales; f__Comamonadaceae	0.999366
c999f90db79498388d05236f23d7b91d	k__Bacteria; p__Proteobacteria; c__Alphaproteobacteria; o__Sphingomonadales; f__Sphingomonadaceae; g__Sphingomonas	0.996601
723bf194ec068b1054a89d0dc543a74a	k__Bacteria; p__Proteobacteria; c__Alphaproteobacteria; o__Rhizobiales; f__Methylobacteriaceae; g__Methylobacterium	0.982505
441c53c3dd06de23d35776f27632dd31	k__Bacteria; p__Proteobacteria; c__Alphaproteobacteria; o__Rhizobiales; f__Methylobacteriaceae; g__Methylobacterium; s__mesophilicum	0.998898
d1f691e02869543f18e29dc747eb7040	k__Bacteria; p__Actinobacteria; c__Actinobacteria; o__Actinomycetales; f__Microbacteriaceae; g__Frigoribacterium; s__	0.943243
0c65fe1b7303bbe68cabb92e31e79f59	k__Bacteria; p__Proteobacteria; c__Alphaproteobacteria; o__Sphingomonadales; f__Sphingomonadaceae; g__Sphingomonas; s__mali	0.948879
7a043fcf92159e80b31a4111046c9d7f	k__Bacteria; p__[Thermi]; c__Deinococci; o__Deinococcales; f__Deinococcaceae; g__Deinococcus; s__	0.99996
9b6867e0c6c93da02cc6ef45b4a9cc14	k__Bacteria; p__Proteobacteria; c__Deltaproteobacteria; o__Myxococcales; f__Cystobacterineae; g__; s__	0.99289
105b4c386a4ef6f73d43a981482b5448	k__Bacteria; p__Proteobacteria; c__Alphaproteobacteria; o__Sphingomonadales; f__Sphingomonadaceae; g__Sphingomonas; s__mali	0.969179
56a1c2d6ef44c3ad54ac55ee65c04c79	k__Bacteria; p__Proteobacteria; c__Gammaproteobacteria; o__Pseudomonadales; f__Pseudomonadaceae; g__Pseudomonas	0.714796
f6656815fa2779a2210c9157443b574e	k__Bacteria; p__Proteobacteria; c__Betaproteobacteria; o__Burkholderiales; f__Oxalobacteraceae; g__Massilia	0.828795
4c7414e4009ee1049f64f3b0776f59f1	k__Bacteria; p__Proteobacteria; c__Alphaproteobacteria; o__Sphingomonadales; f__Sphingomonadaceae; g__Sphingomonas; s__mali	0.910913
053d6a7d8b36cb20183ac0283e40af02	k__Bacteria; p__Proteobacteria; c__Deltaproteobacteria; o__Myxococcales; f__Cystobacterineae; g__; s__	0.990145
7b8ff6104ce5c284994055492ea861aa	k__Bacteria; p__Proteobacteria; c__Alphaproteobacteria; o__Sphingomonadales; f__Sphingomonadaceae; g__Sphingomonas; s__mali	0.858153
7dc3b64a9007bb2651e71e6a9e0cd79a	k__Bacteria; p__Proteobacteria; c__Alphaproteobacteria; o__Sphingomonadales; f__Sphingomonadaceae; g__Sphingomonas; s__mali	0.722051
bfd2787228bc8ea609bc78370d6ab9d1	k__Bacteria; p__Actinobacteria; c__Actinobacteria; o__Actinomycetales; f__Nocardiaceae; g__Rhodococcus; s__globerulus	0.916731
5a06f6402232234c0c232d51986bc559	k__Bacteria; p__Proteobacteria; c__Betaproteobacteria; o__Burkholderiales; f__Oxalobacteraceae; g__Massilia; s__niabensis	0.742907
6a0bd081528132da085c0af47f7efe44	k__Bacteria; p__Proteobacteria; c__Alphaproteobacteria; o__Sphingomonadales; f__Sphingomonadaceae; g__Sphingomonas; s__mali	0.916943
972455d685d21ecc8330126e761982d3	k__Bacteria; p__Proteobacteria; c__Alphaproteobacteria; o__Rhizobiales; f__Aurantimonadaceae; g__; s__	0.826779
d8dc405b355cb760a51015673eaf06e0	k__Bacteria; p__Proteobacteria; c__Alphaproteobacteria; o__Rhizobiales; f__Methylobacteriaceae; g__Methylobacterium; s__adhaesivum	0.999783
90f533b75a32fc454e244cc46845e901	k__Bacteria; p__Proteobacteria; c__Alphaproteobacteria; o__Sphingomonadales; f__Sphingomonadaceae; g__Sphingomonas	0.968167
900a8967c33f9ea4335ff991be71d6fc	k__Bacteria; p__Proteobacteria; c__Alphaproteobacteria; o__Rhizobiales; f__Aurantimonadaceae; g__; s__	0.921426
814c2800badc3b1168b08f01ffdfa2ca	k__Bacteria; p__[Thermi]; c__Deinococci; o__Deinococcales; f__Deinococcaceae; g__Deinococcus; s__	0.999969
82038d1fc96aa3a7065ddf8ace758512	k__Bacteria; p__[Thermi]; c__Deinococci; o__Deinococcales; f__Deinococcaceae; g__Deinococcus; s__	0.999997
1b7f790a7f2bd290a88d368ec6a730e0	k__Bacteria; p__Proteobacteria; c__Alphaproteobacteria; o__Sphingomonadales; f__Sphingomonadaceae; g__Sphingomonas; s__mali	0.948909
93a2fc0a9f9ff91f71cf1e0589683c0d	k__Bacteria; p__Proteobacteria; c__Alphaproteobacteria; o__Rhizobiales; f__Methylobacteriaceae; g__Methylobacterium; s__mesophilicum	0.990294
92d154d922afc99bc2ed2e06e23f475f	k__Bacteria; p__Proteobacteria; c__Gammaproteobacteria; o__Enterobacteriales; f__Enterobacteriaceae	1
563d11eb10ff949823a48c06d85df7c1	k__Bacteria; p__Proteobacteria; c__Alphaproteobacteria; o__Sphingomonadales; f__Sphingomonadaceae; g__Sphingomonas; s__mali	0.782506
911f8d0c7d0bbc27fcb620b7d24e7eb4	k__Bacteria; p__Proteobacteria; c__Deltaproteobacteria; o__Myxococcales; f__Cystobacterineae; g__; s__	0.995135
0009b158aad527a27dbc5b5efe54260c	k__Bacteria; p__Actinobacteria; c__Actinobacteria; o__Actinomycetales; f__Microbacteriaceae; g__Microbacterium; s__chocolatum	0.954975
280a5f82b10643ff2c66fc8e932aeaa4	k__Bacteria; p__Proteobacteria; c__Alphaproteobacteria; o__Sphingomonadales; f__Sphingomonadaceae; g__Sphingomonas; s__mali	0.95918
e2e995e349dfb9fd1d9f9305ac542ec3	k__Bacteria; p__Proteobacteria; c__Deltaproteobacteria; o__Myxococcales; f__Cystobacterineae; g__; s__	0.982598
15367fb83319f485df970752f95dea98	k__Bacteria; p__Proteobacteria; c__Gammaproteobacteria; o__Enterobacteriales; f__Enterobacteriaceae; g__Pantoea	0.714916
ab747cdbefadb2b69f35aa03791e3ba2	k__Bacteria; p__Proteobacteria; c__Alphaproteobacteria; o__Rhizobiales; f__Methylobacteriaceae; g__Methylobacterium; s__komagatae	0.99963
36dc73863a6e2e0478a497a3eba3fbed	k__Bacteria; p__[Thermi]; c__Deinococci; o__Deinococcales; f__Deinococcaceae; g__Deinococcus; s__	0.999057
013faa0ae1be62083505166ffbe13d2d	k__Bacteria; p__Proteobacteria; c__Alphaproteobacteria; o__Rhizobiales; f__Methylobacteriaceae; g__Methylobacterium; s__komagatae	0.99995
342257bf320470a951c293cbed0210b6	k__Bacteria; p__Proteobacteria; c__Betaproteobacteria; o__Burkholderiales; f__Oxalobacteraceae	0.999227
7c60dc2f3c8f84aba07382e94d7442c2	k__Bacteria; p__Proteobacteria; c__Betaproteobacteria; o__Burkholderiales; f__Oxalobacteraceae; g__Massilia	0.850269
bc93f73bc7c0ee25ae0503c146ff91a7	k__Bacteria; p__Proteobacteria; c__Betaproteobacteria; o__Burkholderiales; f__Oxalobacteraceae; g__Massilia; s__aurea	0.962169
5fcf9c91f684804e6b3689f21fbef1f6	k__Bacteria; p__Proteobacteria; c__Alphaproteobacteria; o__Rhizobiales; f__Methylobacteriaceae; g__Methylobacterium; s__adhaesivum	0.988623
fd1011ab49a9a7f13f31d48849e1f9b4	k__Bacteria; p__Proteobacteria; c__Betaproteobacteria; o__Burkholderiales; f__Oxalobacteraceae	0.999924
e168ee3081399ff39c1ebf061c3e413c	k__Bacteria; p__Proteobacteria; c__Betaproteobacteria; o__Burkholderiales; f__Oxalobacteraceae	0.998274
e9cbcade18dff9837a40cd544fa76a7c	k__Bacteria; p__Proteobacteria; c__Alphaproteobacteria; o__Sphingomonadales; f__Sphingomonadaceae; g__Sphingomonas	0.997005
5e4af2dc4baf4453215338196374ae9e	k__Bacteria; p__Proteobacteria; c__Alphaproteobacteria; o__Rhizobiales; f__Methylobacteriaceae; g__Methylobacterium; s__komagatae	0.999935
665995c3537023323d39c83e35dc5ff2	k__Bacteria; p__Proteobacteria; c__Alphaproteobacteria; o__Rhizobiales; f__Aurantimonadaceae; g__Aurantimonas; s__ureilytica	0.999851
1b7d5393b53fe82cf9fe1da845f4b7b9	k__Bacteria; p__[Thermi]; c__Deinococci; o__Deinococcales; f__Deinococcaceae; g__Deinococcus; s__	0.999942
9f8331d113cf720ae623b74f8b60787a	k__Bacteria; p__Proteobacteria; c__Alphaproteobacteria; o__Sphingomonadales; f__Sphingomonadaceae; g__Sphingomonas; s__mali	0.900175
df06d69ad629c73d9c6adb8c18f692e1	k__Bacteria; p__Proteobacteria; c__Betaproteobacteria; o__Burkholderiales; f__Oxalobacteraceae; g__Massilia; s__niabensis	0.833737
14204e8ff55b6aed13481f0845eae63e	k__Bacteria; p__Actinobacteria; c__Thermoleophilia; o__Solirubrobacterales; f__Conexibacteraceae; g__Conexibacter; s__	0.844903
33dad4ebeacee114d26ae753859f602d	k__Bacteria; p__Proteobacteria; c__Betaproteobacteria; o__Burkholderiales; f__Oxalobacteraceae	0.999894
bef4a85de69d16e1abb65bfa42c8931d	k__Bacteria; p__Proteobacteria; c__Alphaproteobacteria; o__Sphingomonadales; f__Sphingomonadaceae; g__Sphingomonas	0.999824
fcdc922dcb9cf506d45b58f6a830e1dd	k__Bacteria; p__[Thermi]; c__Deinococci; o__Deinococcales; f__Trueperaceae; g__Truepera; s__	0.993709
a4a5131d585553124a01505bfb4b4666	k__Bacteria; p__Proteobacteria; c__Gammaproteobacteria; o__Enterobacteriales; f__Enterobacteriaceae	0.901486
056a900f6156fc5df65fd26ee04ae154	k__Bacteria; p__Proteobacteria; c__Alphaproteobacteria; o__Sphingomonadales; f__Sphingomonadaceae; g__Sphingomonas; s__mali	0.936855
f53898e7e99c8695d9198b9fc2802f63	k__Bacteria; p__Actinobacteria; c__Actinobacteria; o__Actinomycetales; f__Geodermatophilaceae	0.9999
d211c34b14302f3369b9e10cd4165ef4	k__Bacteria; p__Proteobacteria; c__Gammaproteobacteria; o__Enterobacteriales; f__Enterobacteriaceae	0.89153
184c93c0086a0d6b9dcd3017f3b739b7	k__Bacteria; p__Proteobacteria; c__Alphaproteobacteria; o__Rhizobiales	0.999335
5c9a64142b150ea9406ea0ff0bfdde8b	k__Bacteria; p__Proteobacteria; c__Alphaproteobacteria; o__Rhizobiales; f__Methylobacteriaceae; g__Methylobacterium; s__adhaesivum	0.990103
6fe3989c5a4d6758e89823b664ed968b	k__Bacteria; p__Actinobacteria; c__Actinobacteria; o__Actinomycetales; f__Streptomycetaceae; g__Streptomyces	0.961183
b11070c5ca11fc84f0539e7b99c8099e	k__Bacteria; p__Proteobacteria; c__Alphaproteobacteria; o__Rhizobiales	0.999959
3b1fa33937bc0fdd05c15bb5cdabba0b	k__Bacteria; p__Proteobacteria; c__Alphaproteobacteria; o__Rhizobiales; f__Methylobacteriaceae	0.999991
b383965484257e1aec393e558adbaec9	k__Bacteria; p__Actinobacteria; c__Actinobacteria; o__Actinomycetales; f__Microbacteriaceae	0.993789
19eb4a856293e87074d6860ab1073e33	k__Bacteria; p__Proteobacteria; c__Alphaproteobacteria; o__Rhizobiales; f__Methylobacteriaceae; g__Methylobacterium; s__komagatae	0.999851
380564887dc6f1e2aeed6d746ae6e1f8	k__Bacteria; p__Proteobacteria; c__Betaproteobacteria; o__Burkholderiales; f__Comamonadaceae; g__Variovorax	0.906981
095302864c0c1ba34624045b18abe053	k__Bacteria; p__Actinobacteria; c__Actinobacteria; o__Actinomycetales; f__Microbacteriaceae; g__Curtobacterium; s__	0.996572
976042cbabffb457e823e249b686fed4	k__Bacteria; p__Proteobacteria; c__Alphaproteobacteria; o__Sphingomonadales; f__Sphingomonadaceae; g__Sphingomonas	0.999215
a60c012eba130d04a15cbecc09226b9b	k__Bacteria; p__Actinobacteria; c__Actinobacteria; o__Actinomycetales; f__Dietziaceae; g__Dietzia; s__	0.997112
1fc41a79bf4d2b2c091e7d09efdb6cdb	k__Bacteria; p__Proteobacteria; c__Alphaproteobacteria; o__Rhodobacterales; f__Rhodobacteraceae; g__Paracoccus; s__aminovorans	0.904135
d09de420b2192e962e5ca142c463b00c	k__Bacteria; p__Actinobacteria; c__Actinobacteria; o__Actinomycetales; f__Geodermatophilaceae; g__Blastococcus	0.961419
44a84ba2ee70fb29c35b547851c30302	k__Bacteria; p__[Thermi]; c__Deinococci; o__Deinococcales; f__Deinococcaceae; g__Deinococcus; s__	0.999856
1cf2afa5bf06fac9e51363b6ca908d3b	k__Bacteria; p__Proteobacteria; c__Alphaproteobacteria; o__Rhizobiales; f__Methylobacteriaceae; g__Methylobacterium; s__adhaesivum	0.999452
c6bbb3bbb61e380c6b7c664222cf642c	k__Bacteria; p__Actinobacteria; c__Actinobacteria; o__Actinomycetales; f__Kineosporiaceae; g__Kineococcus; s__	0.999914
90ceedfc0293b9246c17f5db42afa8ff	k__Bacteria; p__Actinobacteria; c__Actinobacteria; o__Actinomycetales; f__Pseudonocardiaceae; g__Pseudonocardia; s__halophobica	0.761326
76ea9dd679605c093b88e247a52dbc1f	k__Bacteria; p__Proteobacteria; c__Alphaproteobacteria; o__Sphingomonadales; f__Sphingomonadaceae; g__Sphingomonas; s__mali	0.96746
98cc3e010466c6201fe692da08a8d6a2	k__Bacteria; p__Proteobacteria; c__Alphaproteobacteria; o__Rhizobiales; f__Methylobacteriaceae	0.99831
08aade9eb0c1518ae34ca90e31895b21	k__Bacteria; p__Proteobacteria; c__Betaproteobacteria; o__Burkholderiales; f__Oxalobacteraceae; g__Massilia; s__niastensis	0.70268
9992822088d19da92a354dd020a409b1	k__Bacteria; p__Proteobacteria; c__Alphaproteobacteria; o__Rhodospirillales; f__Acetobacteraceae; g__Roseomonas	0.98795
cf792b9809e9e90a19865fcaf501d1a4	k__Bacteria; p__Proteobacteria; c__Gammaproteobacteria; o__Pseudomonadales; f__Pseudomonadaceae	0.999475
c1dd0de7153236dce110937f9d1ca3e9	k__Bacteria; p__Proteobacteria; c__Alphaproteobacteria; o__Rhizobiales; f__Aurantimonadaceae; g__; s__	0.871676
10f8b6dfe0a66b1ad224c9ec0c9a5fc0	k__Bacteria; p__Proteobacteria; c__Betaproteobacteria; o__Burkholderiales; f__Oxalobacteraceae; g__Massilia	0.785791
a03e53724eb8f1b7bd8eea2e8b7808e6	k__Bacteria; p__Proteobacteria; c__Alphaproteobacteria; o__Rhizobiales	0.999934
f6a2ded8399c85e0d22c99f09d3db5f2	k__Bacteria; p__Actinobacteria; c__Actinobacteria; o__Actinomycetales; f__Microbacteriaceae; g__Leifsonia	0.726445
6fee72ed47666bdac955d3497ff65442	k__Bacteria; p__Proteobacteria; c__Betaproteobacteria; o__Burkholderiales; f__Oxalobacteraceae; g__Massilia	0.905277
eeb8c75677e9b24d84f1461b19ce11d8	k__Bacteria; p__Proteobacteria; c__Deltaproteobacteria; o__Myxococcales; f__Cystobacterineae; g__; s__	0.98086
0bb3dacc56a283dede4d25bcef102f3a	k__Bacteria; p__[Thermi]; c__Deinococci; o__Deinococcales; f__Deinococcaceae; g__Deinococcus; s__	0.999711
0adbe7ad568cebb0e15eec626423620a	k__Bacteria; p__Proteobacteria; c__Alphaproteobacteria; o__Rhizobiales; f__Methylobacteriaceae; g__Methylobacterium; s__adhaesivum	0.999688
a960aeae04fc0f1adf0c651c08441230	k__Bacteria; p__Proteobacteria; c__Deltaproteobacteria; o__Myxococcales; f__Cystobacterineae; g__; s__	0.872188
b04297c5ca1924faa3573b19e33342cf	k__Bacteria; p__Proteobacteria; c__Alphaproteobacteria; o__Sphingomonadales; f__Sphingomonadaceae; g__Sphingomonas	0.999945
c1d7b2b7a30f8a4366012effc2251615	k__Bacteria; p__Proteobacteria; c__Alphaproteobacteria; o__Rhizobiales; f__Methylobacteriaceae; g__Methylobacterium; s__komagatae	0.999831
b65ae2a791d62d37fbbddceb27e2f937	k__Bacteria; p__Proteobacteria; c__Alphaproteobacteria; o__Sphingomonadales; f__Sphingomonadaceae; g__Sphingomonas; s__mali	0.852472
8f026b9f96e539ad81d80497ac7e27ce	k__Bacteria; p__[Thermi]; c__Deinococci; o__Deinococcales; f__Deinococcaceae; g__Deinococcus; s__	0.999996
5a5dc7e41c90b4734f604eaba23f5ace	k__Bacteria; p__Actinobacteria; c__Actinobacteria; o__Actinomycetales; f__Microbacteriaceae; g__Rathayibacter; s__caricis	0.999393
54e677e9fd4913988d315e78e01aae3d	k__Bacteria; p__Proteobacteria; c__Betaproteobacteria; o__Burkholderiales; f__Oxalobacteraceae; g__Massilia; s__aurea	0.960352
17f234746210199f00d70f18358ac1b2	k__Bacteria; p__Actinobacteria; c__Actinobacteria; o__Actinomycetales; f__Microbacteriaceae; g__Frigoribacterium; s__	0.809447
061d3497e428a6a15cbe6e2a78b4dbdd	k__Bacteria; p__Actinobacteria; c__Actinobacteria; o__Actinomycetales; f__Kineosporiaceae; g__Kineococcus; s__	0.999964
51be953ea16252660d2e4d3f135fdbfe	k__Bacteria; p__Proteobacteria; c__Betaproteobacteria; o__Burkholderiales; f__Oxalobacteraceae; g__Massilia	0.891654
3e6c3e6310ea4060ac62b5258b046951	k__Bacteria; p__Proteobacteria; c__Alphaproteobacteria; o__Sphingomonadales; f__Sphingomonadaceae; g__Sphingomonas; s__mali	0.984056
cac85be909315074345bcc41279c7a4c	k__Bacteria; p__Proteobacteria; c__Alphaproteobacteria; o__Rhizobiales; f__Methylobacteriaceae; g__Methylobacterium; s__komagatae	0.999689
ab890074bdabb6c400f430304f328c3e	k__Bacteria; p__Actinobacteria; c__Actinobacteria; o__Actinomycetales; f__Microbacteriaceae; g__Frigoribacterium; s__	0.810587
bb20a30ab623d1068423870fa17e8786	k__Bacteria; p__Firmicutes; c__Bacilli; o__Bacillales; f__Planococcaceae; g__Planococcus	0.830467
35006f9e37dcb5877650d585d3f903ed	k__Bacteria; p__Proteobacteria; c__Deltaproteobacteria; o__Myxococcales; f__Cystobacterineae; g__; s__	0.995606
e06658c0c19eb61052133ab6d8394079	k__Bacteria; p__Proteobacteria; c__Alphaproteobacteria; o__Sphingomonadales; f__Erythrobacteraceae; g__Erythrobacter; s__mathurensis	0.903874
5fb7598454e9ace0c006f53a2a7e8ba5	k__Bacteria; p__Proteobacteria; c__Gammaproteobacteria; o__Pseudomonadales; f__Pseudomonadaceae; g__Pseudomonas	0.712472
2c3b0d0eae51ecba8d26942b4a4fda83	k__Bacteria; p__Proteobacteria; c__Alphaproteobacteria; o__Sphingomonadales; f__Sphingomonadaceae; g__Sphingomonas; s__mali	0.917373
c8d55b6c15104060fad15fe9c8662f31	k__Bacteria; p__Proteobacteria; c__Alphaproteobacteria; o__Sphingomonadales; f__Sphingomonadaceae; g__Sphingomonas	0.983195
abf6aa6be17fde47af697b557ea1ff3d	k__Bacteria; p__Proteobacteria; c__Alphaproteobacteria; o__Sphingomonadales; f__Sphingomonadaceae; g__Sphingomonas	0.994619
9cefff1b0d870f9b0882171b671f5ed7	k__Bacteria; p__Actinobacteria; c__Actinobacteria; o__Actinomycetales; f__Microbacteriaceae; g__; s__	0.762841
6baf82f248df2605da7ca5417b3bd55e	k__Bacteria; p__Proteobacteria; c__Gammaproteobacteria	1
738e7947e291993372c04f778047f6ae	k__Bacteria; p__Actinobacteria; c__Actinobacteria; o__Actinomycetales; f__Microbacteriaceae; g__Frigoribacterium; s__	0.841107
3284bd7d02f62047cbf6c657124b6e07	k__Bacteria; p__Proteobacteria; c__Alphaproteobacteria; o__Sphingomonadales; f__Sphingomonadaceae; g__Sphingomonas	0.993771
51de8bc944819c7b16fd9990c43123c0	k__Bacteria; p__Proteobacteria; c__Gammaproteobacteria; o__Pseudomonadales; f__Pseudomonadaceae; g__Pseudomonas	0.908248
f8481f5a6212536a1f9b7daa33d83f26	k__Bacteria; p__Actinobacteria; c__Actinobacteria; o__Actinomycetales; f__Microbacteriaceae; g__Frigoribacterium; s__	0.833734
ab3dd0d391eabf55ba3409d226ebcf1a	k__Bacteria; p__Proteobacteria; c__Deltaproteobacteria; o__Myxococcales; f__Cystobacterineae; g__; s__	0.998159
6ddcab8269b5049e24ca6bc3d36a271d	k__Bacteria; p__Actinobacteria; c__Actinobacteria; o__Actinomycetales; f__Streptomycetaceae; g__Amycolatopsis; s__coloradensis	0.964546
5c8313aa2585f9a75759aaec6d46d911	k__Bacteria; p__[Thermi]; c__Deinococci; o__Deinococcales; f__Deinococcaceae; g__Deinococcus; s__	0.999895
5fbf0cc2b68b25ce825bedf3cb91f9ac	k__Bacteria; p__Proteobacteria; c__Alphaproteobacteria; o__Sphingomonadales; f__Sphingomonadaceae; g__Sphingomonas; s__mali	0.978455
631b539f252466e9d89e4d19358ae8d8	k__Bacteria; p__Proteobacteria; c__Betaproteobacteria; o__Burkholderiales; f__Oxalobacteraceae; g__Massilia	0.862981
21e11b5c7d9b6d0b635b0f3154507174	k__Bacteria; p__Actinobacteria; c__Actinobacteria; o__Actinomycetales; f__Microbacteriaceae	0.991116
02786539df50a8c13d2cee7e36beea93	k__Bacteria; p__Proteobacteria; c__Alphaproteobacteria; o__Sphingomonadales; f__Sphingomonadaceae; g__Sphingomonas	0.996373
58e7c57fad3908c3b95ed570467fa7ea	k__Bacteria; p__Actinobacteria; c__Actinobacteria; o__Actinomycetales; f__Microbacteriaceae; g__Rathayibacter; s__caricis	0.998989
628a3ffd0f56190ab51475b5567a5a41	k__Bacteria; p__Proteobacteria; c__Alphaproteobacteria; o__Sphingomonadales; f__Sphingomonadaceae; g__Sphingomonas; s__echinoides	0.789441
49d38c4e6732654324751bb607c7b191	k__Bacteria; p__Actinobacteria; c__Actinobacteria; o__Actinomycetales; f__Microbacteriaceae; g__Rathayibacter; s__caricis	0.994036
fec3143dd0cd526098ad473fe6ba0d05	k__Bacteria; p__Firmicutes; c__Bacilli; o__Bacillales; f__Bacillaceae; g__Bacillus	0.997703
68a1a362b948dbf49ace3da539e74dff	k__Bacteria; p__Proteobacteria; c__Gammaproteobacteria; o__Xanthomonadales; f__Xanthomonadaceae; g__Xanthomonas	0.848677
9e1e12301cb94793a1b1649ae16416ce	k__Bacteria; p__Proteobacteria; c__Alphaproteobacteria; o__Rhizobiales	0.999945
0e67b15b6a6da036e773cce5f745430c	k__Bacteria; p__Actinobacteria; c__Actinobacteria; o__Actinomycetales; f__Microbacteriaceae; g__Microbacterium; s__chocolatum	0.9601
95d2090919491e73b982239fb29d743a	k__Bacteria; p__Proteobacteria; c__Deltaproteobacteria; o__Myxococcales; f__Cystobacterineae; g__; s__	0.997566
651d03771d68763e31804af71d28784e	k__Bacteria; p__[Thermi]; c__Deinococci; o__Deinococcales; f__Deinococcaceae; g__Deinococcus; s__	0.999823
4b275c18cdaffc22d09961037188d798	k__Bacteria; p__Proteobacteria; c__Gammaproteobacteria; o__Pseudomonadales; f__Pseudomonadaceae; g__Pseudomonas	0.788386
90bebef0e7c2b86b25bac368c8f4b086	k__Bacteria; p__Proteobacteria; c__Alphaproteobacteria; o__Rhizobiales; f__Methylobacteriaceae; g__Methylobacterium; s__komagatae	0.999879
cac30924a5cc3a72d5e1a3ab8f2b46b8	k__Bacteria; p__Actinobacteria; c__Actinobacteria; o__Actinomycetales; f__Kineosporiaceae; g__Kineococcus; s__	0.999982
af265c441e5d24b2acff0afd10ad4247	k__Bacteria; p__Actinobacteria; c__Actinobacteria; o__Actinomycetales; f__Geodermatophilaceae	0.999829
d1411b678ec36c0acf6c418103a6efc4	k__Bacteria; p__Proteobacteria; c__Betaproteobacteria; o__Burkholderiales; f__Oxalobacteraceae; g__Massilia; s__aurea	0.954862
1107f7656925a6a55213110a06bd8c79	k__Bacteria; p__Proteobacteria; c__Alphaproteobacteria; o__Rhizobiales	0.99997
93bcb1209ce3eded49fe37c82072a6dd	k__Bacteria; p__Proteobacteria; c__Alphaproteobacteria; o__Rhizobiales; f__Methylobacteriaceae; g__Methylobacterium; s__mesophilicum	0.932885
c90e1c75d26305584228fef873dc05cb	k__Bacteria; p__Proteobacteria; c__Alphaproteobacteria; o__Rhizobiales; f__Methylobacteriaceae; g__Methylobacterium; s__mesophilicum	0.872515
6c5acb0f0af0e9539e46d6ce4c0463c7	k__Bacteria; p__Actinobacteria; c__Actinobacteria; o__Actinomycetales; f__Kineosporiaceae; g__Kineococcus; s__	0.999979
450ebafb894aaec2e7d0de2385b0ec3b	k__Bacteria; p__Proteobacteria; c__Alphaproteobacteria; o__Rhizobiales; f__Methylobacteriaceae; g__Methylobacterium; s__komagatae	0.999823
92d37078e0f0e277f08d7ca7880c0b6d	k__Bacteria; p__Proteobacteria; c__Betaproteobacteria; o__Burkholderiales; f__Oxalobacteraceae; g__Massilia; s__niabensis	0.861886
8c7af655f53bef544dcff1ef0339f553	k__Bacteria; p__Proteobacteria; c__Gammaproteobacteria; o__Enterobacteriales; f__Enterobacteriaceae; g__Pantoea	0.780347
04d957cbdb3e2cea556d67b51e72781c	k__Bacteria; p__Proteobacteria; c__Betaproteobacteria; o__Burkholderiales; f__Oxalobacteraceae; g__Massilia; s__aurea	0.936311
a4f453e5d556161017e44209e8d90e0b	k__Bacteria; p__[Thermi]; c__Deinococci; o__Deinococcales; f__Deinococcaceae; g__Deinococcus; s__	0.999991
d5932c48fe8583991fe6de020abe1a51	k__Bacteria; p__[Thermi]; c__Deinococci; o__Deinococcales; f__Deinococcaceae; g__Deinococcus; s__	0.998113
f38772596a6c0324d87455f23b952ff9	k__Bacteria; p__[Thermi]; c__Deinococci; o__Deinococcales; f__Deinococcaceae; g__Deinococcus; s__	0.999974
4fb83ad2c48387dbb93697ab83aeec9c	k__Bacteria; p__Proteobacteria; c__Alphaproteobacteria; o__Sphingomonadales; f__Sphingomonadaceae; g__Sphingomonas; s__mali	0.821876
f52fc1ecc584fcf2245e03ec59c2c43f	k__Bacteria; p__Proteobacteria; c__Alphaproteobacteria; o__Sphingomonadales; f__Sphingomonadaceae; g__Sphingomonas; s__echinoides	0.867262
bccd1dcb7574af2900c87299dc655692	k__Bacteria; p__Proteobacteria; c__Alphaproteobacteria; o__Rhizobiales; f__Methylobacteriaceae; g__Methylobacterium; s__adhaesivum	0.994188
ead94017eadf1e51de250810cb9aa6db	k__Bacteria; p__Proteobacteria; c__Alphaproteobacteria; o__Sphingomonadales; f__Sphingomonadaceae; g__Sphingomonas; s__mali	0.982323
17b399be84a23a56b287750965b63077	k__Bacteria; p__Proteobacteria; c__Alphaproteobacteria; o__Sphingomonadales; f__Sphingomonadaceae; g__Sphingomonas; s__mali	0.980603
3ec046281ef9892a321891f06fd38b89	k__Bacteria; p__Proteobacteria; c__Betaproteobacteria; o__Burkholderiales; f__Comamonadaceae	0.999507
71789f548ac8662a8abde249d1a3b682	k__Bacteria; p__Actinobacteria; c__Actinobacteria; o__Actinomycetales; f__Microbacteriaceae	0.997341
2aceeb8ef0277d2df4b1958737a94155	k__Bacteria; p__Proteobacteria; c__Betaproteobacteria; o__Burkholderiales; f__Comamonadaceae	0.999307
4821dc7388d150c720026befd49878a1	k__Bacteria; p__Proteobacteria; c__Alphaproteobacteria; o__Rhizobiales; f__Rhizobiaceae	0.764718
fb70795b8604208b5e3bc94a86ca6998	k__Bacteria; p__Firmicutes; c__Clostridia; o__Clostridiales; f__Peptostreptococcaceae; g__[Clostridium]; s__glycolicum	0.909987
dd81312b0facc5e3776a312e1c5d3540	k__Bacteria; p__Proteobacteria; c__Alphaproteobacteria; o__Rhizobiales; f__Methylobacteriaceae	0.998487
2242fd5e1b1b2b19c5b832bb1f5623be	k__Bacteria; p__Proteobacteria; c__Alphaproteobacteria; o__Sphingomonadales; f__Sphingomonadaceae; g__Sphingomonas; s__yabuuchiae	0.717122
7dcf9aedea3d8639049bded94a75e0d3	k__Bacteria; p__Actinobacteria; c__Actinobacteria; o__Actinomycetales; f__Nocardioidaceae; g__Nocardioides; s__hwasunensis	0.7076
2ffb367c1f9082f60fccb10ea25a8dcb	k__Bacteria; p__Proteobacteria; c__Alphaproteobacteria; o__Caulobacterales; f__Caulobacteraceae	0.999988
cfd51ccfb43044e724e5053815b1e005	k__Bacteria; p__Proteobacteria; c__Alphaproteobacteria; o__Rhizobiales; f__Methylobacteriaceae; g__Methylobacterium; s__komagatae	0.999925
004909c154820fb154723f9360cd2daf	k__Bacteria; p__Proteobacteria; c__Alphaproteobacteria; o__Sphingomonadales; f__Sphingomonadaceae; g__Sphingomonas; s__mali	0.826502
ed1474c27b8fcdd07e399cc0459ecc68	k__Bacteria; p__Proteobacteria; c__Deltaproteobacteria; o__Myxococcales; f__Cystobacterineae; g__; s__	0.955757
f2e59d3d36a7c9ad27f65d7b0ccf96a2	k__Bacteria; p__Proteobacteria; c__Alphaproteobacteria; o__Rhodospirillales; f__Acetobacteraceae; g__Roseomonas; s__massiliensis	0.992237
26e6d4f94efd6ef12d5a5c9477c00cdf	k__Bacteria; p__Actinobacteria; c__Actinobacteria; o__Actinomycetales; f__Microbacteriaceae; g__Curtobacterium; s__	0.999035
6294298fe536ee596252a356ea8f44b1	k__Bacteria; p__[Thermi]; c__Deinococci; o__Deinococcales; f__Deinococcaceae; g__Deinococcus; s__	0.931859
7959d598fc40a730718c7210600d7342	k__Bacteria; p__Proteobacteria; c__Betaproteobacteria; o__Burkholderiales; f__Oxalobacteraceae; g__Massilia	0.864741
08bc1473e36d1122a1f9705162006bf0	k__Bacteria; p__Proteobacteria; c__Betaproteobacteria; o__Burkholderiales; f__Oxalobacteraceae; g__Massilia	0.894445
943c70d8c178fe4d321f7594a15c1c8a	k__Bacteria; p__Firmicutes; c__Bacilli; o__Lactobacillales; f__Aerococcaceae; g__Aerococcus; s__	0.99001
ede8e133c40c5ef95c632710f3b4a407	k__Bacteria; p__Proteobacteria; c__Gammaproteobacteria; o__Pseudomonadales; f__Pseudomonadaceae; g__Pseudomonas	0.8251
2eed750b9a8c3951635c245e8a084ba4	k__Bacteria; p__Proteobacteria; c__Betaproteobacteria; o__Burkholderiales; f__Oxalobacteraceae; g__Massilia	0.869489
d357dd0caff386b46b031da80a7d0906	k__Bacteria; p__Proteobacteria; c__Alphaproteobacteria; o__Sphingomonadales; f__Erythrobacteraceae; g__Erythrobacter; s__mathurensis	0.969987
65bc550c6f809fc49d85f20ea31a2dce	k__Bacteria; p__Actinobacteria; c__Actinobacteria; o__Actinomycetales; f__Geodermatophilaceae	0.999805
e286b67d881921032de50bc293f9848e	k__Bacteria; p__Proteobacteria; c__Betaproteobacteria; o__Burkholderiales; f__Comamonadaceae	0.999625
e4a4095e0aa54193f5c3a69a59cff889	k__Bacteria; p__Proteobacteria; c__Alphaproteobacteria; o__Rhizobiales; f__Aurantimonadaceae; g__; s__	0.951262
3df1cab039dfcdb4b6096c15b374cda9	k__Bacteria; p__Actinobacteria; c__Actinobacteria; o__Actinomycetales; f__Microbacteriaceae; g__Frigoribacterium; s__	0.740434
ef1a8333f8ab086d7d2c056703c6ad7b	k__Bacteria; p__Proteobacteria; c__Alphaproteobacteria; o__Rhizobiales; f__Methylobacteriaceae; g__Magnetospirillum; s__magnetotacticum	0.978179
106af7cfd827f1d6d231840245384ce6	k__Bacteria; p__Proteobacteria; c__Alphaproteobacteria; o__Rhizobiales; f__Methylobacteriaceae; g__Magnetospirillum; s__magnetotacticum	0.84011
7c540934e9d99302658a65b5b822671b	k__Bacteria; p__[Thermi]; c__Deinococci; o__Deinococcales; f__Deinococcaceae; g__Deinococcus; s__	0.999911
34b2c88755437e751cb3217fbb40ffa8	k__Bacteria; p__Proteobacteria; c__Betaproteobacteria; o__Burkholderiales; f__Oxalobacteraceae	0.99974
7a9fd9feab7ed7a012c7924ed76dd187	k__Bacteria; p__Proteobacteria; c__Alphaproteobacteria; o__Rhodospirillales; f__Rhodospirillaceae; g__Azospirillum; s__	0.994833
31db24dd16be6e0151a8b852a6d2ce5b	k__Bacteria; p__Proteobacteria; c__Alphaproteobacteria; o__Sphingomonadales; f__Sphingomonadaceae; g__Sphingomonas; s__mali	0.986813
faed90cc08ca7b54c87422fc70f37d8b	k__Bacteria; p__Proteobacteria; c__Alphaproteobacteria; o__Sphingomonadales; f__Sphingomonadaceae; g__Sphingomonas; s__mali	0.919849
591d525c3842033f09eb185bec525fed	k__Bacteria; p__Proteobacteria; c__Deltaproteobacteria; o__Myxococcales; f__Cystobacterineae; g__; s__	0.997341
7b481bffa819ac692669af66a4422b7c	k__Bacteria; p__Proteobacteria; c__Alphaproteobacteria; o__Rhizobiales; f__Methylobacteriaceae; g__Methylobacterium; s__komagatae	0.999948
82da87eb7a591ae6186eaf651dfb8912	k__Bacteria; p__Proteobacteria; c__Alphaproteobacteria; o__Rhizobiales	0.99953
0c4da886b5c2fd31b535dd18bf7abe1c	k__Bacteria; p__Proteobacteria; c__Alphaproteobacteria; o__Rhizobiales; f__Methylobacteriaceae; g__Methylobacterium; s__hispanicum	0.99993
215ac92bae354382af716b22f2ab18c6	k__Bacteria; p__Firmicutes; c__Bacilli; o__Bacillales; f__Paenibacillaceae; g__Paenibacillus; s__	0.790336
762414950a33989a46141fe42d970bcf	k__Bacteria; p__Actinobacteria; c__Actinobacteria; o__Actinomycetales; f__Micrococcaceae; g__Micrococcus; s__terreus	0.995598
c060e68be77fb6ebd61dea10954fe77f	k__Bacteria; p__Fusobacteria; c__Fusobacteriia; o__Fusobacteriales; f__; g__; s__	0.999991
77391b214b20bd9d4d93a7a0ca80247b	k__Bacteria; p__Proteobacteria; c__Alphaproteobacteria; o__Sphingomonadales; f__Sphingomonadaceae; g__Sphingomonas	0.982138
b4371d5fb72e5d409e5e2a1bc419bfd3	k__Bacteria; p__Proteobacteria; c__Alphaproteobacteria; o__Rhizobiales; f__Methylobacteriaceae; g__Methylobacterium	0.931044
884d4d26d3bd728e8a09c761bff8300a	k__Bacteria; p__Actinobacteria; c__Actinobacteria; o__Actinomycetales; f__Microbacteriaceae; g__; s__	0.796638
5411abf1bd38eaf06f0d34bd04776ed2	k__Bacteria; p__[Thermi]; c__Deinococci; o__Deinococcales; f__Deinococcaceae; g__Deinococcus; s__	0.999875
fb6276a8e44a8032f4b2ff16ab2cd837	k__Bacteria; p__Actinobacteria; c__Actinobacteria; o__Actinomycetales; f__Kineosporiaceae; g__; s__	0.826538
95daf7ca169812cd15d44bc43ba81629	k__Bacteria; p__Proteobacteria; c__Alphaproteobacteria; o__Sphingomonadales; f__Sphingomonadaceae; g__Sphingomonas; s__asaccharolytica	0.994332
73bf8d426472647797109b29c7daff47	k__Bacteria; p__Proteobacteria; c__Alphaproteobacteria; o__Sphingomonadales; f__Sphingomonadaceae; g__Sphingomonas; s__mali	0.965901
55f9945ed59531f9b0ac2f117d37475d	k__Bacteria; p__Proteobacteria; c__Alphaproteobacteria; o__Sphingomonadales; f__Sphingomonadaceae; g__Sphingomonas; s__mali	0.969666
bc2df83779982f13b4a28840d7a4ea21	k__Bacteria; p__Proteobacteria; c__Alphaproteobacteria; o__Rhizobiales	0.999757
ed299d06be3cabd50a67ba29a226047d	k__Bacteria; p__[Thermi]; c__Deinococci; o__Deinococcales; f__Deinococcaceae; g__Deinococcus; s__	0.999945
c380421275daa820a5abad25307bd649	k__Bacteria; p__Proteobacteria; c__Alphaproteobacteria; o__Rhizobiales; f__Methylobacteriaceae; g__Magnetospirillum; s__magnetotacticum	0.858308
c6680abdd43c44c035c93785d20a3e00	k__Bacteria; p__Proteobacteria; c__Betaproteobacteria; o__Burkholderiales; f__Comamonadaceae	0.999445
ea241d00893327c3973bd8ef3d09ccf0	k__Bacteria; p__Actinobacteria; c__Actinobacteria; o__Actinomycetales; f__Microbacteriaceae; g__; s__	0.921551
9f03241907382638dfbb045833359882	k__Bacteria; p__Firmicutes; c__Bacilli; o__Bacillales; f__Bacillaceae; g__Bacillus; s__firmus	0.891828
e200810f481d1fa3c5faa72bbd6e2c09	k__Bacteria; p__Proteobacteria; c__Alphaproteobacteria; o__Sphingomonadales; f__Sphingomonadaceae; g__Sphingomonas; s__mali	0.911603
38f2104b9cdf2cabbff113fb4ddc44af	k__Bacteria; p__Proteobacteria; c__Betaproteobacteria; o__Burkholderiales; f__Oxalobacteraceae	0.995818
5a0a5af0aa94bf1dc89b029b060264da	k__Bacteria; p__[Thermi]; c__Deinococci; o__Deinococcales; f__Deinococcaceae; g__Deinococcus; s__	0.999567
a78bcbe989a1b9ee90beec2cdbce77ed	k__Bacteria; p__Actinobacteria; c__Actinobacteria; o__Actinomycetales; f__Micrococcaceae; g__Microbispora; s__rosea	0.909682
8716727027af2628d274609c49fe610a	k__Bacteria; p__Proteobacteria; c__Deltaproteobacteria; o__Myxococcales; f__Cystobacterineae; g__; s__	0.997662
72ac61a72c2f8c430cd270a681718e6f	k__Bacteria; p__Actinobacteria; c__Actinobacteria; o__Actinomycetales; f__Intrasporangiaceae	0.982924
47da48b7cf61b4e496a7b98d4f6b994a	k__Bacteria; p__Actinobacteria; c__Actinobacteria; o__Actinomycetales; f__Nocardiaceae; g__Rhodococcus; s__fascians	0.983151
1e3a0dcab7b0661be69f06a1733e4879	k__Bacteria; p__Proteobacteria; c__Alphaproteobacteria; o__Sphingomonadales; f__Sphingomonadaceae; g__Sphingomonas	0.980585
19e12141a43224e9495c9d1be00418bc	k__Bacteria; p__Actinobacteria; c__Actinobacteria; o__Actinomycetales; f__Nocardioidaceae; g__Pimelobacter; s__	0.999658
b537cd413c3bdca75734fea0f0cd75c0	k__Bacteria; p__Proteobacteria; c__Alphaproteobacteria; o__Sphingomonadales; f__Sphingomonadaceae; g__Sphingomonas; s__mali	0.980459
46b08898194d61228e203dc2d84bcbbf	k__Bacteria; p__Proteobacteria; c__Betaproteobacteria; o__Burkholderiales; f__Oxalobacteraceae; g__Massilia; s__brevitalea	0.854994
001d693052322d23af93699f2ad13699	k__Bacteria; p__Proteobacteria; c__Alphaproteobacteria; o__Sphingomonadales; f__Sphingomonadaceae; g__Sphingomonas; s__asaccharolytica	0.991279
8aaff47aeaebc7bf8ce72f9f621d98cd	k__Bacteria; p__Proteobacteria; c__Alphaproteobacteria; o__Sphingomonadales; f__Sphingomonadaceae; g__Sphingomonas; s__mali	0.978362
412eb8adb1278bf3f8bff4a4eba845f4	k__Bacteria; p__Actinobacteria; c__Actinobacteria; o__Actinomycetales; f__Microbacteriaceae; g__Frigoribacterium; s__	0.91094
6111af3784f54668e4580f412e578e85	k__Bacteria; p__Actinobacteria; c__Actinobacteria; o__Actinomycetales; f__Nocardiaceae; g__Nocardia; s__	0.710879
4287b817ebebbc0e30be65927dbd027a	k__Bacteria; p__Proteobacteria; c__Deltaproteobacteria; o__Myxococcales; f__Cystobacterineae; g__; s__	0.968175
3d64b290258176465b80097555233656	k__Bacteria; p__Proteobacteria; c__Alphaproteobacteria; o__Rhizobiales; f__Methylobacteriaceae; g__Methylobacterium; s__adhaesivum	0.999717
ab722913d2005b0b2dddb3ecbe300211	k__Bacteria; p__Actinobacteria; c__Actinobacteria; o__Actinomycetales; f__Microbacteriaceae; g__Frigoribacterium; s__	0.83447
5ee9dc23c45ddf76edb29c45ada95e21	k__Bacteria; p__Actinobacteria; c__Actinobacteria; o__Actinomycetales; f__Nocardioidaceae; g__Marmoricola; s__aurantiacus	0.997458
fcc7a82fcc3fba42a6fff90b14daec0a	k__Bacteria; p__Actinobacteria; c__Actinobacteria; o__Actinomycetales; f__Microbacteriaceae; g__Frigoribacterium; s__	0.822667
f763a02de25ed2c565402aaa41d8f4af	k__Bacteria; p__Gemmatimonadetes; c__Gemm-3; o__; f__; g__; s__	0.959792
53fc8a2d771197397e6a5dc93a6e1308	k__Bacteria; p__Proteobacteria; c__Alphaproteobacteria; o__Sphingomonadales; f__Sphingomonadaceae; g__Sphingomonas	0.990533
43e69a3cd1ea96eac2bad1f9782c88bd	k__Bacteria; p__[Thermi]; c__Deinococci; o__Deinococcales; f__Deinococcaceae; g__Deinococcus; s__	0.999812
70898f7730bf44f64d9891dac69dfb36	k__Bacteria; p__Proteobacteria; c__Alphaproteobacteria; o__Rhizobiales; f__Aurantimonadaceae; g__; s__	0.942197
fe5f0c32ea7ed8d2c19f8749c6dc94cc	k__Bacteria; p__Actinobacteria; c__Actinobacteria; o__Actinomycetales; f__Kineosporiaceae; g__Kineococcus; s__	0.999977
d66480fac6f1fbf71bbd1861d9c33702	k__Bacteria; p__Actinobacteria; c__Actinobacteria; o__Actinomycetales; f__Microbacteriaceae	0.992915
464a2e2b9ba7cbfdda4ed1afb73a2983	k__Bacteria; p__Proteobacteria; c__Alphaproteobacteria; o__Sphingomonadales; f__Sphingomonadaceae; g__Sphingomonas; s__mali	0.848412
97ecd54ec457550eb185f40baf2fe70c	k__Bacteria; p__Proteobacteria; c__Alphaproteobacteria; o__Rhizobiales; f__Aurantimonadaceae; g__; s__	0.85695
07b33f821f91e5e2eafc20fb8b43c8e7	k__Bacteria; p__Proteobacteria; c__Alphaproteobacteria; o__Sphingomonadales; f__Sphingomonadaceae; g__Sphingomonas; s__mali	0.938719
633489269496dc447d6aad5444837348	k__Bacteria; p__Proteobacteria; c__Alphaproteobacteria; o__Rhizobiales; f__Methylobacteriaceae; g__Methylobacterium	0.975282
4dbfaef63e236fb40b635fcef6dfca65	k__Bacteria; p__Actinobacteria; c__Actinobacteria; o__Actinomycetales; f__Nocardioidaceae; g__Nocardioides; s__sediminis	0.755475
5a41bf75467e5b2c57d68312d733e89e	k__Bacteria; p__Proteobacteria; c__Alphaproteobacteria; o__Sphingomonadales; f__Sphingomonadaceae; g__Sphingomonas	0.97957
3247b1025a123adceab3bed7c41b0823	k__Bacteria; p__Bacteroidetes; c__Flavobacteriia; o__Flavobacteriales; f__Flavobacteriaceae	0.999998
8780e06d51101f2ff9eb8c5d52d39959	k__Bacteria; p__Proteobacteria; c__Betaproteobacteria; o__Burkholderiales; f__Oxalobacteraceae; g__Massilia	0.775562
2dd6b83570da0828a6958508fbfba178	k__Bacteria; p__Actinobacteria; c__Actinobacteria; o__Actinomycetales; f__Microbacteriaceae; g__Microbacterium; s__chocolatum	0.905711
4a5f37169552680c9cbceac9c3526a49	k__Bacteria; p__Proteobacteria; c__Alphaproteobacteria; o__Rhizobiales; f__Methylobacteriaceae; g__Methylobacterium; s__komagatae	0.996177
be69cffe6c6834f5b9af8ad5d6627f07	k__Bacteria; p__Proteobacteria; c__Betaproteobacteria; o__Burkholderiales; f__Comamonadaceae	0.999509
8497485d67dfb1b42c719e7c42413561	k__Bacteria; p__Proteobacteria; c__Alphaproteobacteria; o__Rhizobiales; f__Methylobacteriaceae; g__Methylobacterium; s__mesophilicum	0.987762
56b5817f23c8a004f82618715c293654	k__Bacteria; p__Actinobacteria; c__Actinobacteria; o__Actinomycetales; f__Pseudonocardiaceae; g__Pseudonocardia	0.99167
82ac8a90ba55c7ade6a624ed8786fd40	k__Bacteria; p__Proteobacteria; c__Alphaproteobacteria; o__Sphingomonadales; f__Sphingomonadaceae; g__Sphingomonas; s__mali	0.97883
b853e63396f029eee3a6bb179e144ddf	k__Bacteria; p__Proteobacteria; c__Alphaproteobacteria; o__Rhizobiales; f__Methylobacteriaceae; g__Methylobacterium; s__mesophilicum	0.924325
e57abf88143534f40c0e52fdf6ba2289	k__Bacteria; p__Proteobacteria; c__Betaproteobacteria; o__Burkholderiales; f__Oxalobacteraceae; g__Telluria; s__mixta	0.951646
b72c58c4c1aa11d2a8e28a97d1c6b049	k__Bacteria; p__Proteobacteria; c__Betaproteobacteria; o__Burkholderiales; f__Oxalobacteraceae; g__Massilia; s__brevitalea	0.874542
74cebcd752c7769902434fc3132375e8	k__Bacteria; p__Actinobacteria; c__Actinobacteria; o__Actinomycetales; f__Microbacteriaceae; g__Frigoribacterium; s__	0.897077
5edeff924058cc96ce679a4bc50e2b9d	k__Bacteria; p__Actinobacteria; c__Actinobacteria; o__Actinomycetales; f__Microbacteriaceae; g__Rathayibacter; s__caricis	0.999223
50eadc55eecbea410dc908839dba06b8	k__Bacteria; p__Proteobacteria; c__Betaproteobacteria; o__Burkholderiales; f__Oxalobacteraceae	0.999351
ab7c218ae68a64b93eec1e6747beb445	k__Bacteria; p__Proteobacteria; c__Alphaproteobacteria; o__Sphingomonadales; f__Sphingomonadaceae; g__Sphingomonas; s__asaccharolytica	0.918977
098c87f5acfc1eb66ea3fe8b8d98cc1d	k__Bacteria; p__Proteobacteria; c__Betaproteobacteria; o__Burkholderiales; f__Oxalobacteraceae; g__Massilia; s__aurea	0.988212
c708be2c7f6d706badb2ecc0d293d3e9	k__Bacteria; p__Proteobacteria; c__Alphaproteobacteria; o__Sphingomonadales; f__Sphingomonadaceae; g__Sphingomonas; s__asaccharolytica	0.960379
9b18bed1f1d0d385039e61f5e99a8f88	k__Bacteria; p__Proteobacteria; c__Alphaproteobacteria; o__Rhizobiales	0.999942
fa7e9085e7ae9e774ff19a9e6c3fdbc1	k__Bacteria; p__Proteobacteria; c__Betaproteobacteria; o__Burkholderiales; f__Oxalobacteraceae	0.99691
988ede1d69ee3f2d2749eb536f5e0017	k__Bacteria; p__Proteobacteria; c__Betaproteobacteria; o__Burkholderiales; f__Oxalobacteraceae; g__Massilia; s__aurea	0.966267
8f09085fa7b22cfffc49952da2b05bb1	k__Bacteria; p__Proteobacteria; c__Deltaproteobacteria; o__Myxococcales; f__Cystobacterineae; g__; s__	0.996842
bec9f1362fb316caf8ff1837ffa86511	k__Bacteria; p__Proteobacteria; c__Gammaproteobacteria; o__Enterobacteriales; f__Enterobacteriaceae	1
6cc96087a9beeb709d0e44cf8ec9091e	k__Bacteria; p__Proteobacteria; c__Gammaproteobacteria; o__Enterobacteriales; f__Enterobacteriaceae	1
da2cb3b136029ffa0a4ef2ca9ca14180	k__Bacteria; p__Proteobacteria; c__Betaproteobacteria; o__Burkholderiales; f__Comamonadaceae	0.999531
c825078a33b5daf6ff99cc300a423036	k__Bacteria; p__Proteobacteria; c__Alphaproteobacteria; o__Rhizobiales; f__Methylobacteriaceae	0.99999
0b5dff8537b49bcbadff259c516cfa33	k__Bacteria; p__Proteobacteria; c__Alphaproteobacteria; o__Rhizobiales; f__Methylobacteriaceae; g__Methylobacterium	0.999966
8e5beb8178e2539e11d4dd0b992bf1af	k__Bacteria; p__Proteobacteria; c__Alphaproteobacteria; o__Rhizobiales; f__Methylobacteriaceae; g__Methylobacterium; s__komagatae	0.99977
d996364ef31f8fe833717199be8bdd13	k__Bacteria; p__Proteobacteria; c__Alphaproteobacteria; o__Sphingomonadales; f__Sphingomonadaceae; g__Sphingomonas; s__mali	0.912835
90202dc8aea49a2699611fabf2934555	k__Bacteria; p__Proteobacteria; c__Alphaproteobacteria; o__Sphingomonadales; f__Sphingomonadaceae; g__Sphingomonas; s__mali	0.992959
b0ef8c21ead5118f5a5e9eca2aad4289	k__Bacteria; p__Proteobacteria; c__Betaproteobacteria; o__Burkholderiales; f__Oxalobacteraceae; g__Naxibacter; s__indica	0.923411
347e9478b1aa795623d2507aeaed461a	k__Bacteria; p__Proteobacteria; c__Alphaproteobacteria; o__Sphingomonadales; f__Sphingomonadaceae; g__Sphingomonas	0.975657
2b6b4c93e1c2cbac3a8c02ffa04fe6b7	k__Bacteria; p__Proteobacteria; c__Alphaproteobacteria; o__Rhizobiales; f__Methylobacteriaceae; g__Methylobacterium; s__	0.743067
3e4210ec90e7eaafa55b6f35a686e934	k__Bacteria; p__Proteobacteria; c__Alphaproteobacteria; o__Rhizobiales; f__Methylobacteriaceae; g__Methylobacterium	0.936328
a0ab6920667b02fe3480e0c44794ab31	k__Bacteria; p__Proteobacteria; c__Alphaproteobacteria; o__Rhizobiales; f__Methylobacteriaceae; g__Methylobacterium	0.981353
91c0ba58a0e9de57d4ca55883c55d18e	k__Bacteria; p__Proteobacteria; c__Alphaproteobacteria; o__Rhizobiales; f__Methylobacteriaceae; g__Methylobacterium; s__mesophilicum	0.996471
32dee3d7b4dfb39c7ece7c61d931b9bc	k__Bacteria; p__Proteobacteria; c__Alphaproteobacteria; o__Sphingomonadales; f__Sphingomonadaceae; g__Sphingomonas; s__mali	0.777701
b3934f9b0e6123fa85f3e3a50120f7f1	k__Bacteria; p__[Thermi]; c__Deinococci; o__Deinococcales; f__Deinococcaceae; g__Deinococcus; s__	0.999816
1ae81819463d4ce932967b11c3474832	k__Bacteria; p__Actinobacteria; c__Actinobacteria; o__Actinomycetales; f__Microbacteriaceae; g__Curtobacterium; s__	0.998936
0f0f852bb93c8893a4819904ee1ae9a0	k__Bacteria; p__Proteobacteria; c__Alphaproteobacteria; o__Rhizobiales; f__Methylobacteriaceae; g__Methylobacterium	0.911633
5207a885050eb0ab25087cf6cc2769c0	k__Bacteria; p__Actinobacteria; c__Actinobacteria; o__Actinomycetales; f__Microbacteriaceae	0.989006
250004e7b0372cc7cb5c26df5398db2a	k__Bacteria; p__Actinobacteria; c__Actinobacteria; o__Actinomycetales; f__Corynebacteriaceae; g__Corynebacterium; s__	0.890737
83c5047b93c7c72c626374b63706b5b5	k__Bacteria; p__[Thermi]; c__Deinococci; o__Deinococcales; f__Trueperaceae; g__Truepera; s__	0.999334
f9ab9ec14796619278860816218be43c	k__Bacteria; p__Proteobacteria; c__Alphaproteobacteria; o__Rhizobiales; f__Phyllobacteriaceae; g__Phyllobacterium; s__	0.999433
136f808cce68ba803f00a37b821b48f5	k__Bacteria; p__Proteobacteria; c__Alphaproteobacteria; o__Caulobacterales; f__Caulobacteraceae; g__Phenylobacterium; s__	0.722681
c43ba193872667cf8860c0e0f4cf04cb	k__Bacteria; p__[Thermi]; c__Deinococci; o__Deinococcales; f__Deinococcaceae; g__Deinococcus; s__	0.999898
ad9caf8bb5dc59edaf127fbfc89ca82c	k__Bacteria; p__Proteobacteria; c__Alphaproteobacteria; o__Sphingomonadales; f__Sphingomonadaceae; g__Sphingomonas; s__mali	0.951075
22ea2bb0a464c0e8c6a2a069e8260417	k__Bacteria; p__[Thermi]; c__Deinococci; o__Deinococcales; f__Deinococcaceae; g__Deinococcus; s__	0.993789
24f058f0818f0c707d971ed7ff6d98c0	k__Bacteria; p__Actinobacteria; c__Actinobacteria; o__Actinomycetales	0.999708
c01e954cb117353eb9edb4b77e3e2835	k__Bacteria; p__Proteobacteria; c__Alphaproteobacteria; o__Sphingomonadales; f__Sphingomonadaceae; g__Sphingomonas; s__mali	0.875024
7b082436d29f9ed17739fb6732210273	k__Bacteria; p__Proteobacteria; c__Alphaproteobacteria; o__Sphingomonadales; f__Sphingomonadaceae; g__Sphingomonas; s__asaccharolytica	0.995593
7cd1975e9b63b71a40ba803f2bd0c6c7	k__Bacteria; p__[Thermi]; c__Deinococci; o__Deinococcales; f__Deinococcaceae; g__Deinococcus; s__	0.999909
1cc4936400c0ef96412b7f16c6503e80	k__Bacteria; p__Proteobacteria; c__Alphaproteobacteria; o__Caulobacterales; f__Caulobacteraceae; g__Brevundimonas; s__	0.73263
61f68cae99665ce763e5aded393b1e73	k__Bacteria; p__Actinobacteria; c__Actinobacteria; o__Actinomycetales; f__Microbacteriaceae; g__Frigoribacterium; s__	0.714697
68c48465686d0db0434a679a47654b1e	k__Bacteria; p__Actinobacteria; c__Actinobacteria; o__Actinomycetales; f__Pseudonocardiaceae; g__Pseudonocardia	0.982827
6b1af0e6752dcc893d5d115c8c154379	k__Bacteria; p__Proteobacteria; c__Alphaproteobacteria; o__Sphingomonadales; f__Sphingomonadaceae; g__Sphingomonas; s__mali	0.927191
a89b2ba73e3bd76dcf7fe377edae8a43	k__Bacteria; p__[Thermi]; c__Deinococci; o__Deinococcales; f__Deinococcaceae; g__Deinococcus; s__	0.999992
7abb483774c5d9464d6c098c6d0935ea	k__Bacteria; p__Actinobacteria; c__Actinobacteria; o__Actinomycetales; f__Intrasporangiaceae; g__Janibacter; s__melonis	0.944799
be83be5a982f5f60d55f88f22a63f459	k__Bacteria; p__Proteobacteria; c__Alphaproteobacteria; o__Sphingomonadales; f__Sphingomonadaceae; g__Sphingomonas; s__mali	0.989057
0feb79f77d225514dc37bd5a80ea9d6f	k__Bacteria; p__Proteobacteria; c__Betaproteobacteria; o__Burkholderiales; f__Comamonadaceae	0.99959
7ece1b7f46543fc2461673a7af110856	k__Bacteria; p__Proteobacteria; c__Betaproteobacteria; o__Burkholderiales; f__Comamonadaceae	0.999462
f8115a7818855243105377372972d306	k__Bacteria; p__[Thermi]; c__Deinococci; o__Deinococcales; f__Deinococcaceae; g__Deinococcus; s__	0.999926
a9e80d1a259ee1d75e487c122eedd4e0	k__Bacteria; p__Actinobacteria; c__Actinobacteria; o__Actinomycetales; f__Microbacteriaceae	0.971819
1047b322e476196d8b8e6cdc8ae46acd	k__Bacteria; p__Proteobacteria; c__Gammaproteobacteria	1
6ecc1a3527f11e167ecf5a20c331379a	k__Bacteria; p__Proteobacteria; c__Betaproteobacteria; o__Burkholderiales; f__Oxalobacteraceae; g__Massilia	0.874839
6449038f662db31d619478daeea4abf7	k__Bacteria; p__[Thermi]; c__Deinococci; o__Deinococcales; f__Deinococcaceae; g__Deinococcus; s__	0.9998
a16ca18c32c8cb568e2f33abaf3c255e	k__Bacteria; p__Proteobacteria; c__Alphaproteobacteria; o__Sphingomonadales; f__Sphingomonadaceae; g__Sphingomonas	0.984449
514696db249a994400d3b99887eee5ea	k__Bacteria; p__Proteobacteria; c__Alphaproteobacteria; o__Sphingomonadales; f__Sphingomonadaceae; g__Sphingomonas; s__mali	0.931891
f8e40c25aa7b372b3f52a84476b2a870	k__Bacteria; p__Firmicutes; c__Bacilli; o__Bacillales; f__Staphylococcaceae; g__Staphylococcus	0.87345
e090395855b1a94dc6829f74ee746935	k__Bacteria; p__Proteobacteria; c__Betaproteobacteria; o__Burkholderiales; f__Oxalobacteraceae	0.998506
34821f49e021b76ee16f6e7a2dc3f33f	k__Bacteria; p__Proteobacteria; c__Betaproteobacteria; o__Burkholderiales; f__Oxalobacteraceae; g__Massilia	0.860531
196e915348f280585b53da7f1d570ca8	k__Bacteria; p__Proteobacteria; c__Gammaproteobacteria; o__Enterobacteriales; f__Enterobacteriaceae	0.995679
14e0bd9637cb6c06e4a0a26eb9be5ee1	k__Bacteria; p__Proteobacteria; c__Alphaproteobacteria; o__Caulobacterales; f__Caulobacteraceae; g__Brevundimonas	0.980108
928463464b135a912f31dce09d3c15cf	k__Bacteria; p__Actinobacteria; c__Actinobacteria; o__Actinomycetales; f__Kineosporiaceae; g__Kineococcus; s__	0.99998
53262391f5e7335758e216d908341b99	k__Bacteria; p__Proteobacteria; c__Alphaproteobacteria; o__Sphingomonadales; f__Sphingomonadaceae; g__Sphingomonas; s__mali	0.848255
ea60d6507c2e9c62c949750682212c55	k__Bacteria; p__Proteobacteria; c__Alphaproteobacteria; o__Sphingomonadales; f__Sphingomonadaceae; g__Sphingomonas	0.998604
731cdd364bf0059b42ebd87b02eeb6e6	k__Bacteria; p__Actinobacteria; c__Actinobacteria; o__Actinomycetales; f__Nocardioidaceae; g__Nocardioides	0.997528
8dcd417864ffac44751ab08b5d41f2f2	k__Bacteria; p__Proteobacteria; c__Deltaproteobacteria; o__Myxococcales; f__Cystobacterineae; g__; s__	0.976944
a47c657a9ce02a7b19d9cb4d7394c363	k__Bacteria; p__Proteobacteria; c__Gammaproteobacteria	1
9fa9f4982cab046d297ad77a236fd3f2	k__Bacteria; p__Actinobacteria; c__Actinobacteria; o__Actinomycetales; f__Dietziaceae; g__Dietzia; s__	0.996405
38129a12e3c90c02703c5e2241640d12	k__Bacteria; p__Proteobacteria; c__Deltaproteobacteria; o__Myxococcales; f__Cystobacterineae; g__; s__	0.99841
202871e6f394cda7fce954bd8a7cf563	k__Bacteria; p__[Thermi]; c__Deinococci; o__Deinococcales; f__Deinococcaceae; g__Deinococcus; s__	0.999867
348d8a08b46f6533a2e9b40c657dc301	k__Bacteria; p__Proteobacteria; c__Alphaproteobacteria; o__Sphingomonadales; f__Sphingomonadaceae; g__Sphingomonas	0.999524
95948d1fec0ba4a868c75acbc5375f6a	k__Bacteria; p__Proteobacteria; c__Gammaproteobacteria; o__Pseudomonadales; f__Pseudomonadaceae; g__Pseudomonas	0.932146
5d78efaf9ac9b9b73c5f52547e84d8ca	k__Bacteria	1
ddd88d70c8cdff537db558e6c3febf0e	k__Bacteria; p__Proteobacteria; c__Deltaproteobacteria; o__Myxococcales; f__Cystobacterineae; g__; s__	0.996622
29a809fe47261b7c38b4fe87316c6afb	k__Bacteria; p__Proteobacteria; c__Gammaproteobacteria; o__Pseudomonadales; f__Pseudomonadaceae; g__Pseudomonas	0.72213
171fe69e2cd9bc406f46fdee046e8090	k__Bacteria; p__Proteobacteria; c__Gammaproteobacteria; o__Xanthomonadales; f__Xanthomonadaceae; g__Stenotrophomonas	0.977801
b4b73c4d8d7f8dd1f4667fa19c6d017e	k__Bacteria; p__Actinobacteria; c__Actinobacteria; o__Actinomycetales; f__Micrococcaceae; g__Microbispora; s__rosea	0.871441
dcb19908a7e7e9a72b3cb310d78eba0a	k__Bacteria; p__[Thermi]; c__Deinococci; o__Deinococcales; f__Deinococcaceae; g__Deinococcus; s__	0.999883
2efc84c1da65754b915dfcca1c9b0ded	k__Bacteria; p__Proteobacteria; c__Alphaproteobacteria; o__Sphingomonadales; f__Sphingomonadaceae; g__Sphingomonas; s__mali	0.936354
9ebf9bc39c8e3e5d149328fa700ec31a	k__Bacteria; p__Actinobacteria; c__Actinobacteria; o__Actinomycetales; f__Dietziaceae; g__Dietzia; s__	0.989577
e39c211ad645556f2fdbec23ab4a66f2	k__Bacteria; p__Actinobacteria; c__Actinobacteria; o__Actinomycetales; f__Intrasporangiaceae; g__Ornithinimicrobium; s__pekingense	0.978425
6ddc4f97f2b4efe131a79c942dab023b	k__Bacteria; p__Proteobacteria; c__Alphaproteobacteria; o__Rhizobiales; f__Methylobacteriaceae; g__Methylobacterium; s__	0.97033
324ca3db3cca4562c89ad35f4731c96b	k__Bacteria; p__Proteobacteria; c__Gammaproteobacteria; o__Pseudomonadales; f__Pseudomonadaceae; g__Pseudomonas	0.929807
e78026e0d7dec9356bb381235a15676d	k__Bacteria; p__Firmicutes; c__Bacilli; o__Lactobacillales; f__Aerococcaceae; g__Aerococcus; s__	0.995996
c5d1c6a1e687a483c80151c217cda892	k__Bacteria; p__[Thermi]; c__Deinococci; o__Deinococcales; f__Deinococcaceae; g__Deinococcus; s__	0.99991
017cbebc226921ab510f2c3b45c21ffc	k__Bacteria; p__[Thermi]; c__Deinococci; o__Deinococcales; f__Deinococcaceae; g__Deinococcus; s__	0.999951
d38863452e5c07e787a53cc5445c79e4	k__Bacteria; p__Firmicutes; c__Clostridia; o__Clostridiales; f__Clostridiaceae; g__Clostridium; s__tertium	0.745737
28f0262a7d0250573dc51f171cc584af	k__Bacteria; p__Proteobacteria; c__Alphaproteobacteria; o__Rhizobiales; f__Aurantimonadaceae; g__; s__	0.932315
a9195b76a015aaf32a721bf15d8e2619	k__Bacteria; p__Actinobacteria; c__Actinobacteria; o__Actinomycetales; f__Pseudonocardiaceae; g__Pseudonocardia; s__	0.989283
c60dd499b09eb6862d8d78a65e72b2fc	k__Bacteria; p__Proteobacteria; c__Gammaproteobacteria; o__Enterobacteriales; f__Enterobacteriaceae	0.998068
5cd8b7747cf7e95d929744109b1ca582	k__Bacteria; p__Proteobacteria; c__Alphaproteobacteria; o__Rickettsiales; f__mitochondria; g__Botrychium; s__dissectum var. obliquum	0.97783
607ac7d1dea066f6d3402dfa1ebd9478	k__Bacteria; p__Proteobacteria; c__Alphaproteobacteria; o__Rhodospirillales; f__Acetobacteraceae; g__Roseomonas; s__mucosa	0.974375
ba523dfc018ce12b4a11a2feaefd8890	k__Bacteria; p__[Thermi]; c__Deinococci; o__Deinococcales; f__Deinococcaceae; g__Deinococcus; s__	0.989097
7e54f3f3992d684a4aa0b09a97e81289	k__Bacteria; p__Actinobacteria; c__Acidimicrobiia; o__Acidimicrobiales; f__Microthrixaceae; g__; s__	0.999999
f15d06b8fcdc6f14bcf9d37f36c3b1e8	k__Bacteria; p__Proteobacteria; c__Alphaproteobacteria; o__Rhizobiales; f__Hyphomicrobiaceae; g__Devosia; s__	0.988046
3f2bf2268c8744b5a56332c6b5061a6d	k__Bacteria; p__Proteobacteria; c__Alphaproteobacteria; o__Caulobacterales; f__Caulobacteraceae	0.992821
8e328f454a35653da4d4589ab8edc122	k__Bacteria; p__[Thermi]; c__Deinococci; o__Deinococcales; f__Deinococcaceae; g__Deinococcus	0.999969
c66b8c4650fefe21d785c9184e5156d5	k__Bacteria; p__[Thermi]; c__Deinococci; o__Deinococcales; f__Deinococcaceae; g__Deinococcus; s__	0.998316
324ca5c10ca195ebc1e2a7a540902c2d	k__Bacteria; p__Actinobacteria; c__Actinobacteria; o__Actinomycetales; f__Nocardioidaceae; g__Marmoricola	0.998291
21ba1a89650951d762a5ba32727ee527	k__Bacteria; p__Firmicutes; c__Clostridia; o__Clostridiales; f__Clostridiaceae	1
fa8368322df98b35c35229309db83336	k__Bacteria; p__Actinobacteria; c__Actinobacteria; o__Actinomycetales; f__Microbacteriaceae	0.991065
e1949ba1abe20bb12fd6f779ee61e579	k__Bacteria; p__Proteobacteria; c__Alphaproteobacteria; o__Sphingomonadales; f__Sphingomonadaceae; g__Sphingomonas; s__mali	0.802816
584052d507634be9ad5c34ac51891b52	k__Bacteria; p__Proteobacteria; c__Alphaproteobacteria; o__Rhizobiales; f__Aurantimonadaceae; g__; s__	0.772749
af5b616ee78050064b03defec8ed5e50	k__Bacteria; p__Proteobacteria; c__Deltaproteobacteria; o__Myxococcales; f__Cystobacterineae; g__; s__	0.991169
ac8373d777e3adcfe8206631bc5d5edc	k__Bacteria; p__Proteobacteria; c__Alphaproteobacteria; o__Sphingomonadales; f__Sphingomonadaceae; g__Sphingomonas; s__echinoides	0.743517
6ff547f0a4b87270d957293fbc3aa73d	k__Bacteria; p__Proteobacteria; c__Gammaproteobacteria; o__Enterobacteriales; f__Enterobacteriaceae	1
306520bc610128e52f7ba2b09460df2e	k__Bacteria; p__Firmicutes; c__Bacilli; o__Bacillales; f__Staphylococcaceae; g__Staphylococcus	0.957698
45185d3d29d37d8d551ae665e95574ca	k__Bacteria; p__Proteobacteria; c__Betaproteobacteria; o__Burkholderiales; f__Comamonadaceae	0.999215
403057543d49a322440f64c5448e60f7	k__Bacteria; p__Proteobacteria; c__Deltaproteobacteria; o__Myxococcales; f__Cystobacterineae; g__; s__	0.990613
8e5a9b5c39b6e7f0da9da86af9082668	k__Bacteria; p__Proteobacteria; c__Alphaproteobacteria; o__Sphingomonadales; f__Sphingomonadaceae; g__Sphingomonas	0.959056
23817a2675ff63dadb420d698fd48ca6	k__Bacteria; p__Proteobacteria; c__Alphaproteobacteria; o__Sphingomonadales; f__Sphingomonadaceae; g__Sphingomonas; s__mali	0.92626
2859325d8299653eec5bc9485d10a3ee	k__Bacteria; p__Actinobacteria; c__Thermoleophilia; o__Solirubrobacterales; f__Conexibacteraceae; g__Conexibacter; s__	0.786306
320cded78e07301f541ae44d526ce373	k__Bacteria; p__Proteobacteria; c__Alphaproteobacteria; o__Sphingomonadales; f__Sphingomonadaceae; g__Sphingomonas; s__echinoides	0.733879
db2150c4ab5812fa62232d26368cc0b1	k__Bacteria; p__[Thermi]; c__Deinococci; o__Deinococcales; f__Deinococcaceae; g__Deinococcus; s__	0.999812
b32397feee59311d37160ee2ec15894b	k__Bacteria; p__Actinobacteria; c__Actinobacteria; o__Actinomycetales; f__Dietziaceae; g__Dietzia; s__	0.99402
835ded903dc351ba724b9ded54ef6bae	k__Bacteria; p__Proteobacteria; c__Alphaproteobacteria; o__Rhizobiales; f__Methylobacteriaceae; g__Methylobacterium; s__komagatae	0.999807
51cce6e2dfc5fe7fb733fa31212a1aad	k__Bacteria; p__Proteobacteria; c__Alphaproteobacteria; o__Rhizobiales; f__Methylobacteriaceae; g__Methylobacterium; s__	0.969944
[truncated: 5,025 more rows]
